# Supplementary material for: Microarray analysis of lncRNA and mRNA expression profiles in patients with Legg-Calve-Perthes disease
Source: Front Pediatr. 2022 Sep 7;10:974547. doi: 10.3389/fped.2022.974547 (PMC9490025; doi:10.3389/fped.2022.974547)
Supplement: Supplementary file 1 [file Table_1.XLSX]

## Sheet: Sheet 1
symbol	P.Value	logFC	FC	diffState	Chromosome	Accession	Database_Source
n326308	0.000477053	-0.300397	1.23148	down	chr1	n326308	NONCODE
n341086	0.000837619	-0.344306	1.26954	down	chr11	n341086	NONCODE
NR_040434	0.0020185	0.280043	1.21423	up	chr8	NR_040434	RefSeq
n342622	0.0020464	-0.378392	1.29989	down	chr4	n342622	NONCODE
TCONS_00020752-XLOC_010040	0.00258411	0.360045	1.28347	up	chr12	TCONS_00020752-XLOC_010040	Rinn lincRNA
TCONS_00013176-XLOC_006463	0.00393412	0.352927	1.27715	up	chr7	TCONS_00013176-XLOC_006463	Rinn lincRNA
TCONS_00019715-XLOC_009510	0.00479525	0.348318	1.27308	up	chr11	TCONS_00019715-XLOC_009510	Rinn lincRNA
TCONS_00015540-XLOC_007248	0.00492571	0.286505	1.21968	up	chr8	TCONS_00015540-XLOC_007248	Rinn lincRNA
n341521	0.00498084	-0.356849	1.28063	down	chr8	n341521	NONCODE
n324510	0.0056151	0.283837	1.21743	up	chr6	n324510	NONCODE
TCONS_00016868-XLOC_007850	0.00586211	0.292334	1.22462	up	chr9	TCONS_00016868-XLOC_007850	Rinn lincRNA
TCONS_00015134-XLOC_007181	0.00635024	0.35684	1.28062	up	chr8	TCONS_00015134-XLOC_007181	Rinn lincRNA
n340703	0.00636921	0.30131	1.23226	up	chr17	n340703	NONCODE
NR_024283	0.00656271	0.26404	1.20084	up	chr9	NR_024283	RefSeq
TCONS_00028456-XLOC_013824	0.00673445	0.302038	1.23289	up	chr20	TCONS_00028456-XLOC_013824	Rinn lincRNA
n339390	0.0070109	-0.332978	1.25961	down	chr3	n339390	NONCODE
n340468	0.00725914	-0.514636	1.42863	down	chr5	n340468	NONCODE
NR_015451	0.00727012	-0.529312	1.44324	down	chr11	NR_015451	RefSeq
n341997	0.00744376	-0.553094	1.46723	down	chr12	n341997	NONCODE
n324675	0.00773431	0.346035	1.27106	up	chr22	n324675	NONCODE
n326361	0.00775294	-0.328194	1.25544	down	chr1	n326361	NONCODE
n410063	0.00775336	-0.360306	1.2837	down	chr7	n410063	NONCODE
TCONS_00029745-XLOC_014418	0.00778438	0.286497	1.21968	up	chr22	TCONS_00029745-XLOC_014418	Rinn lincRNA
TCONS_00006208-XLOC_002808	0.00788286	0.304023	1.23458	up	chr3	TCONS_00006208-XLOC_002808	Rinn lincRNA
ENST00000427609	0.00849188	0.328149	1.2554	up	chr6	ENST00000427609	ENSEMBL
TCONS_00022561-XLOC_010880	0.00869489	0.300146	1.23127	up	chr14	TCONS_00022561-XLOC_010880	Rinn lincRNA
ENST00000554568	0.00895684	0.274881	1.20989	up	chr14	ENST00000554568	ENSEMBL
n337988	0.00917091	-0.37737	1.29897	down	chr15	n337988	NONCODE
n324013	0.00917907	0.320446	1.24872	up	chr9	n324013	NONCODE
TCONS_l2_00025436-XLOC_l2_013064	0.00918732	0.325384	1.253	up	chr6	TCONS_l2_00025436-XLOC_l2_013064	Broad TUCP
n338809	0.00921464	0.277254	1.21189	up	chr2	n338809	NONCODE
n339060	0.00927128	0.315922	1.24481	up	chr16	n339060	NONCODE
TCONS_l2_00013326-XLOC_l2_006737	0.00931379	0.303078	1.23377	up	chr19	TCONS_l2_00013326-XLOC_l2_006737	Broad TUCP
n338297	0.00940828	-0.381954	1.30311	down	chr1	n338297	NONCODE
n337158	0.00950977	0.26554	1.20209	up	chr11	n337158	NONCODE
n335724	0.0096635	-0.715497	1.64205	down	chr19	n335724	NONCODE
TCONS_00001331-XLOC_000620	0.00993817	0.274443	1.20953	up	chr1	TCONS_00001331-XLOC_000620	Rinn lincRNA
n380423	0.0101448	0.271447	1.20702	up	chr1	n380423	NONCODE
n325367	0.0103078	0.284113	1.21766	up	chr2	n325367	NONCODE
n342488	0.0103229	0.342619	1.26806	up	chr3	n342488	NONCODE
ENST00000415820	0.0103797	0.342971	1.26837	up	chr21	ENST00000415820	ENSEMBL
TCONS_00015039-XLOC_007120	0.0108103	0.272311	1.20774	up	chr8	TCONS_00015039-XLOC_007120	Rinn lincRNA
TCONS_00011299-XLOC_005276	0.0108116	0.321995	1.25006	up	chr6	TCONS_00011299-XLOC_005276	Rinn lincRNA
TCONS_00016503-XLOC_007892	0.010962	0.30252	1.2333	up	chr9	TCONS_00016503-XLOC_007892	Rinn lincRNA
n340697	0.0110549	-0.3004	1.23149	down	chr5	n340697	NONCODE
n324283	0.0111235	0.311655	1.24113	up	chr6	n324283	NONCODE
NR_034095	0.0116826	-0.682003	1.60437	down	chr15	NR_034095	RefSeq
ENST00000513871	0.0117092	0.292628	1.22487	up	chr4	ENST00000513871	ENSEMBL
n334650	0.0118008	-0.523843	1.43778	down	chr4	n334650	NONCODE
n341087	0.0118223	-0.336227	1.26245	down	chr11	n341087	NONCODE
ENST00000526455	0.012121	0.299027	1.23031	up	chr11	ENST00000526455	ENSEMBL
n324060	0.0121214	0.29691	1.22851	up	chr9	n324060	NONCODE
n383954	0.0123476	0.302189	1.23301	up	chr20	n383954	NONCODE
TCONS_00005162-XLOC_002120	0.0125931	0.34627	1.27127	up	chr2	TCONS_00005162-XLOC_002120	Rinn lincRNA
TCONS_00004960-XLOC_001775	0.0129323	-0.330317	1.25729	down	chr2	TCONS_00004960-XLOC_001775	Rinn lincRNA
TCONS_00019257-XLOC_009087	0.0129528	0.263513	1.2004	up	chr11	TCONS_00019257-XLOC_009087	Rinn lincRNA
NR_034004	0.0142229	0.350176	1.27472	up	chrX	NR_034004	RefSeq
n325150	0.0143297	0.357625	1.28131	up	chr2	n325150	NONCODE
ENST00000462565	0.0143772	0.28517	1.21855	up	chr7	ENST00000462565	ENSEMBL
n335645	0.0149883	-0.789878	1.72893	down	chr16	n335645	NONCODE
n326366	0.0149945	0.405788	1.32481	up	chr1	n326366	NONCODE
NR_038970	0.0150312	-0.283187	1.21688	down	chr14	NR_038970	RefSeq
TCONS_00024754-XLOC_012038	0.0157394	0.289614	1.22231	up	chr16	TCONS_00024754-XLOC_012038	Rinn lincRNA
n326527	0.0157982	0.274227	1.20935	up	chr1	n326527	NONCODE
TCONS_00020967-XLOC_010237	0.0158302	0.271125	1.20675	up	chr12	TCONS_00020967-XLOC_010237	Rinn lincRNA
n340955	0.0161139	-0.321699	1.2498	down	chr11	n340955	NONCODE
TCONS_00012632-XLOC_005560	0.0162066	0.276667	1.21139	up	chr6	TCONS_00012632-XLOC_005560	Rinn lincRNA
n338027	0.016211	-0.441298	1.35783	down	chr1	n338027	NONCODE
TCONS_00005117-XLOC_002026	0.0162277	-0.27674	1.21145	down	chr2	TCONS_00005117-XLOC_002026	Rinn lincRNA
n336611	0.0163103	-0.595429	1.51092	down	chr15	n336611	NONCODE
TCONS_00006981-XLOC_002825	0.0164984	0.268249	1.20435	up	chr3	TCONS_00006981-XLOC_002825	Rinn lincRNA
NR_024417	0.0168163	0.979923	1.97236	up	chr22	NR_024417	RefSeq
TCONS_00026020-XLOC_012360	0.0168538	0.270747	1.20643	up	chr17	TCONS_00026020-XLOC_012360	Rinn lincRNA
ENST00000519929	0.0175852	0.345412	1.27051	up	chr5	ENST00000519929	ENSEMBL
TCONS_00000796-XLOC_000010	0.0175905	0.264897	1.20155	up	chr1	TCONS_00000796-XLOC_000010	Rinn lincRNA
n384745	0.0176454	0.282422	1.21624	up	chr5	n384745	NONCODE
TCONS_00001009-XLOC_000274	0.017832	0.264304	1.20106	up	chr1	TCONS_00001009-XLOC_000274	Rinn lincRNA
n339477	0.018032	-0.826682	1.7736	down	chr3	n339477	NONCODE
n325850	0.0180519	0.303773	1.23437	up	chr10	n325850	NONCODE
ENST00000413145	0.0181474	0.276771	1.21148	up	chr9	ENST00000413145	ENSEMBL
ENST00000411595	0.0184747	0.267566	1.20378	up	chr20	ENST00000411595	ENSEMBL
n341128	0.0185418	0.340196	1.26593	up	chr11	n341128	NONCODE
n340791	0.018774	0.303659	1.23427	up	chr17	n340791	NONCODE
ENST00000438818	0.0188064	0.311924	1.24136	up	chr6	ENST00000438818	ENSEMBL
TCONS_00022519-XLOC_010844	0.0190688	0.331796	1.25858	up	chr14	TCONS_00022519-XLOC_010844	Rinn lincRNA
TCONS_00013326-XLOC_005972	0.0190908	0.268659	1.20469	up	chr7	TCONS_00013326-XLOC_005972	Rinn lincRNA
TCONS_00020355-XLOC_009685	0.0191479	-0.402517	1.32181	down	chr12	TCONS_00020355-XLOC_009685	Rinn lincRNA
n339347	0.0194445	-0.422899	1.34062	down	chr3	n339347	NONCODE
TCONS_00015000-XLOC_007080	0.0194705	0.273922	1.20909	up	chr8	TCONS_00015000-XLOC_007080	Rinn lincRNA
ENST00000452505	0.0195556	0.278793	1.21318	up	chr22	ENST00000452505	ENSEMBL
TCONS_l2_00029743-XLOC_l2_014806	0.0196095	0.263306	1.20023	up	chr9	TCONS_l2_00029743-XLOC_l2_014806	Broad TUCP
TCONS_00001392-XLOC_000709	0.0198208	0.275181	1.21015	up	chr1	TCONS_00001392-XLOC_000709	Rinn lincRNA
ENST00000441217	0.0199298	0.286498	1.21968	up	chr2	ENST00000441217	ENSEMBL
TCONS_00026383-XLOC_012734	0.0200819	0.283255	1.21694	up	chr18	TCONS_00026383-XLOC_012734	Rinn lincRNA
n324814	0.0201066	0.293699	1.22578	up	chr21	n324814	NONCODE
TCONS_00025183-XLOC_012237	0.0201705	0.279808	1.21403	up	chr17	TCONS_00025183-XLOC_012237	Rinn lincRNA
ENST00000458662	0.020258	0.288093	1.22103	up	chr1	ENST00000458662	ENSEMBL
n346369	0.0206922	-0.434203	1.35116	down	chr15	n346369	NONCODE
ENST00000534849	0.0207465	0.302494	1.23327	up	chr12	ENST00000534849	ENSEMBL
n340536	0.0208971	-0.375663	1.29744	down	chr5	n340536	NONCODE
ENST00000526254	0.0211887	0.30517	1.23556	up	chr11	ENST00000526254	ENSEMBL
ENST00000446884	0.021892	0.273627	1.20884	up	chrX	ENST00000446884	ENSEMBL
TCONS_00005774-XLOC_003123	0.0220418	0.263676	1.20053	up	chr3	TCONS_00005774-XLOC_003123	Rinn lincRNA
n340254	0.0224731	-0.783246	1.721	down	chr4	n340254	NONCODE
n341155	0.0227354	0.269039	1.20501	up	chr11	n341155	NONCODE
n335618	0.0228577	-0.702959	1.62784	down	chr7	n335618	NONCODE
TCONS_00006096-XLOC_002707	0.022936	0.333888	1.26041	up	chr3	TCONS_00006096-XLOC_002707	Rinn lincRNA
TCONS_00012358-XLOC_005917	0.0230253	0.406004	1.32501	up	chr6	TCONS_00012358-XLOC_005917	Rinn lincRNA
ENST00000446473	0.0233071	0.283222	1.21691	up	chr12	ENST00000446473	ENSEMBL
n326124	0.0233109	0.297331	1.22887	up	chr10	n326124	NONCODE
TCONS_00028451-XLOC_013811	0.0236445	0.273502	1.20874	up	chr20	TCONS_00028451-XLOC_013811	Rinn lincRNA
TCONS_l2_00029157-XLOC_l2_015088	0.0236475	-0.271076	1.20671	down	chr9	TCONS_l2_00029157-XLOC_l2_015088	Broad TUCP
TCONS_00006729-XLOC_003364	0.0238057	0.279907	1.21412	up	chr3	TCONS_00006729-XLOC_003364	Rinn lincRNA
TCONS_00011947-XLOC_005460	0.0238556	0.280024	1.21421	up	chr6	TCONS_00011947-XLOC_005460	Rinn lincRNA
TCONS_00018949-XLOC_008847	0.0242232	0.282529	1.21633	up	chr10	TCONS_00018949-XLOC_008847	Rinn lincRNA
TCONS_l2_00029366-XLOC_l2_015215	0.0243469	-0.493755	1.40811	down	chr9	TCONS_l2_00029366-XLOC_l2_015215	Broad TUCP
ENST00000421132	0.0247706	0.285707	1.21901	up	chr10	ENST00000421132	ENSEMBL
n384135	0.0249023	-0.351337	1.27574	down	chr22	n384135	NONCODE
TCONS_00002455-XLOC_000984	0.0250757	0.310876	1.24046	up	chr1	TCONS_00002455-XLOC_000984	Rinn lincRNA
TCONS_00025544-XLOC_012371	0.0252505	0.346628	1.27159	up	chr17	TCONS_00025544-XLOC_012371	Rinn lincRNA
TCONS_00017186-XLOC_007999	0.0253842	0.355226	1.27919	up	chrX	TCONS_00017186-XLOC_007999	Rinn lincRNA
TCONS_00017899-XLOC_008688	0.0256119	0.269636	1.2055	up	chr10	TCONS_00017899-XLOC_008688	Rinn lincRNA
n339100	0.0257535	-0.362953	1.28606	down	chr16	n339100	NONCODE
n337604	0.0258454	0.339749	1.26554	up	chr7	n337604	NONCODE
n324677	0.025971	0.291512	1.22392	up	chr22	n324677	NONCODE
TCONS_00007361-XLOC_003576	0.0260634	0.270368	1.20612	up	chr4	TCONS_00007361-XLOC_003576	Rinn lincRNA
n338859	0.0261646	-0.286011	1.21926	down	chr2	n338859	NONCODE
n339841	0.0261899	-0.485857	1.40042	down	chr18	n339841	NONCODE
ENST00000426023	0.0273287	-1.03509	2.04924	down	chr8	ENST00000426023	ENSEMBL
TCONS_l2_00026610-XLOC_l2_013861	0.0278428	0.285585	1.2189	up	chr7	TCONS_l2_00026610-XLOC_l2_013861	Broad TUCP
TCONS_00017284-XLOC_008106	0.0284103	0.272282	1.20772	up	chrX	TCONS_00017284-XLOC_008106	Rinn lincRNA
TCONS_00002266-XLOC_000630	0.0284545	0.316947	1.24569	up	chr1	TCONS_00002266-XLOC_000630	Rinn lincRNA
TCONS_00026160-XLOC_012574	0.0286753	-0.392409	1.31258	down	chr17	TCONS_00026160-XLOC_012574	Rinn lincRNA
n345767	0.0289971	0.288089	1.22102	up	chr16	n345767	NONCODE
TCONS_00026983-XLOC_013034	0.0290413	0.319546	1.24794	up	chr19	TCONS_00026983-XLOC_013034	Rinn lincRNA
TCONS_00017666-XLOC_008338	0.0292479	0.269832	1.20567	up	chr10	TCONS_00017666-XLOC_008338	Rinn lincRNA
n344751	0.0293367	-0.328315	1.25555	down	chrX	n344751	NONCODE
TCONS_00017068-XLOC_008182	0.0293979	0.315839	1.24474	up	chrX	TCONS_00017068-XLOC_008182	Rinn lincRNA
n338391	0.0295433	-0.457307	1.37298	down	chr1	n338391	NONCODE
ENST00000412772	0.0296544	0.318121	1.24671	up	chr1	ENST00000412772	ENSEMBL
TCONS_00024694-XLOC_011974	0.030258	0.270301	1.20606	up	chr16	TCONS_00024694-XLOC_011974	Rinn lincRNA
ENST00000452629	0.0305089	0.27065	1.20635	up	chr11	ENST00000452629	ENSEMBL
TCONS_00017432-XLOC_008014	0.0307161	0.336982	1.26311	up	chrX	TCONS_00017432-XLOC_008014	Rinn lincRNA
TCONS_l2_00008752-XLOC_l2_004739	0.030769	-0.355397	1.27934	down	chr15	TCONS_l2_00008752-XLOC_l2_004739	Broad TUCP
TCONS_00009512-XLOC_004557	0.0314515	0.271982	1.20747	up	chr5	TCONS_00009512-XLOC_004557	Rinn lincRNA
n339365	0.0327529	0.286879	1.22	up	chr3	n339365	NONCODE
TCONS_00008352-XLOC_003798	0.032918	0.278407	1.21286	up	chr4	TCONS_00008352-XLOC_003798	Rinn lincRNA
n409402	0.0329215	-0.307101	1.23722	down	chr17	n409402	NONCODE
TCONS_00025273-XLOC_012079	0.0330346	0.272702	1.20807	up	chr17	TCONS_00025273-XLOC_012079	Rinn lincRNA
TCONS_00012378-XLOC_005946	0.0331486	0.272247	1.20769	up	chr6	TCONS_00012378-XLOC_005946	Rinn lincRNA
n340709	0.0332245	-0.578745	1.49355	down	chr5	n340709	NONCODE
n325126	0.0333695	-0.402697	1.32198	down	chr2	n325126	NONCODE
TCONS_00017758-XLOC_008340	0.0334716	0.291615	1.22401	up	chr10	TCONS_00017758-XLOC_008340	Rinn lincRNA
TCONS_00028096-XLOC_013447	0.034012	0.275225	1.21018	up	chr20	TCONS_00028096-XLOC_013447	Rinn lincRNA
n339240	0.0343442	0.297358	1.22889	up	chr16	n339240	NONCODE
ENST00000358533	0.0343997	-0.359522	1.283	down	chr1	ENST00000358533	ENSEMBL
n338864	0.0353374	0.284232	1.21776	up	chr2	n338864	NONCODE
NR_015353	0.0353765	-0.442924	1.35936	down	chrX	NR_015353	RefSeq
n336010	0.035442	0.274782	1.20981	up	chrX	n336010	NONCODE
TCONS_00017724-XLOC_008677	0.0357213	0.266139	1.20259	up	chr10	TCONS_00017724-XLOC_008677	Rinn lincRNA
TCONS_00004031-XLOC_001869	0.0360093	0.295362	1.22719	up	chr2	TCONS_00004031-XLOC_001869	Rinn lincRNA
TCONS_00017379-XLOC_008244	0.0362852	0.285363	1.21872	up	chrX	TCONS_00017379-XLOC_008244	Rinn lincRNA
n335613	0.0363048	-0.696768	1.62087	down	chr7	n335613	NONCODE
n335581	0.0363933	-0.392062	1.31227	down	chr6	n335581	NONCODE
TCONS_00012215-XLOC_005769	0.0366184	-0.369184	1.29162	down	chr6	TCONS_00012215-XLOC_005769	Rinn lincRNA
TCONS_00027910-XLOC_013479	0.0366185	0.276578	1.21132	up	chr20	TCONS_00027910-XLOC_013479	Rinn lincRNA
n378772	0.036731	0.276644	1.21137	up	chr12	n378772	NONCODE
TCONS_00020279-XLOC_009624	0.0368574	0.27465	1.2097	up	chr12	TCONS_00020279-XLOC_009624	Rinn lincRNA
n338134	0.0369935	0.291895	1.22425	up	chr15	n338134	NONCODE
n341501	0.0377752	-0.807423	1.75008	down	chr8	n341501	NONCODE
TCONS_00009498-XLOC_004529	0.0380651	0.270143	1.20593	up	chr5	TCONS_00009498-XLOC_004529	Rinn lincRNA
TCONS_l2_00013998-XLOC_l2_007567	0.0381276	-0.308612	1.23852	down	chr2	TCONS_l2_00013998-XLOC_l2_007567	Broad TUCP
TCONS_l2_00031172-XLOC_l2_016069	0.0381481	-0.290147	1.22276	down	chr1_gl000192_random	TCONS_l2_00031172-XLOC_l2_016069	Broad TUCP
n340243	0.0391814	0.282414	1.21623	up	chr4	n340243	NONCODE
n339275	0.0391955	-0.446585	1.36281	down	chr3	n339275	NONCODE
ENST00000553344	0.0392413	0.331634	1.25844	up	chr14	ENST00000553344	ENSEMBL
TCONS_00018229-XLOC_008509	0.0398853	0.344686	1.26987	up	chr10	TCONS_00018229-XLOC_008509	Rinn lincRNA
TCONS_00002275-XLOC_000664	0.0401732	-0.363533	1.28657	down	chr1	TCONS_00002275-XLOC_000664	Rinn lincRNA
TCONS_00009829-XLOC_004243	0.0402924	0.337701	1.26374	up	chr5	TCONS_00009829-XLOC_004243	Rinn lincRNA
TCONS_00027716-XLOC_013276	0.0404976	0.370248	1.29258	up	chr19	TCONS_00027716-XLOC_013276	Rinn lincRNA
ENST00000441459	0.0412809	0.268052	1.20418	up	chr1	ENST00000441459	ENSEMBL
TCONS_l2_00029273-XLOC_l2_015163	0.0414508	-0.27536	1.2103	down	chr9	TCONS_l2_00029273-XLOC_l2_015163	Broad TUCP
TCONS_00011666-XLOC_005148	0.0415	0.267096	1.20338	up	chr6	TCONS_00011666-XLOC_005148	Rinn lincRNA
n340328	0.041798	0.288449	1.22133	up	chr5	n340328	NONCODE
TCONS_00000864-XLOC_000091	0.0423746	0.301424	1.23236	up	chr1	TCONS_00000864-XLOC_000091	Rinn lincRNA
TCONS_l2_00028740-XLOC_l2_014778	0.0425271	-0.472904	1.3879	down	chr9	TCONS_l2_00028740-XLOC_l2_014778	Broad TUCP
ENST00000420572	0.0425352	-0.322453	1.25045	down	chr6	ENST00000420572	ENSEMBL
TCONS_00019241-XLOC_009072	0.0425533	0.420761	1.33863	up	chr11	TCONS_00019241-XLOC_009072	Rinn lincRNA
TCONS_00014876-XLOC_006944	0.0426255	0.265165	1.20177	up	chr8	TCONS_00014876-XLOC_006944	Rinn lincRNA
TCONS_l2_00008524-XLOC_l2_004601	0.0432235	0.295137	1.227	up	chr15	TCONS_l2_00008524-XLOC_l2_004601	Broad TUCP
n338024	0.0433467	-0.617764	1.5345	down	chr1	n338024	NONCODE
n339619	0.0433622	-0.367866	1.29044	down	chr3	n339619	NONCODE
n339433	0.0435194	0.274993	1.20999	up	chr3	n339433	NONCODE
TCONS_00010241-XLOC_004701	0.0436765	0.300447	1.23153	up	chr5	TCONS_00010241-XLOC_004701	Rinn lincRNA
n324534	0.0438064	0.269749	1.2056	up	chr6	n324534	NONCODE
n326377	0.0445258	-0.374697	1.29657	down	chr1	n326377	NONCODE
TCONS_00002813-XLOC_001335	0.0451279	0.2778	1.21234	up	chr2	TCONS_00002813-XLOC_001335	Rinn lincRNA
TCONS_00010903-XLOC_004742	0.045152	0.270734	1.20642	up	chr5	TCONS_00010903-XLOC_004742	Rinn lincRNA
TCONS_00004835-XLOC_001556	0.045293	0.305046	1.23546	up	chr2	TCONS_00004835-XLOC_001556	Rinn lincRNA
TCONS_00015940-XLOC_007308	0.0453018	0.275285	1.21023	up	chr9	TCONS_00015940-XLOC_007308	Rinn lincRNA
TCONS_00005538-XLOC_002695	0.0454116	0.263762	1.20061	up	chr3	TCONS_00005538-XLOC_002695	Rinn lincRNA
TCONS_00007491-XLOC_003473	0.0460008	0.268397	1.20447	up	chr4	TCONS_00007491-XLOC_003473	Rinn lincRNA
n340345	0.0460339	0.279128	1.21346	up	chr5	n340345	NONCODE
ENST00000426515	0.0466001	0.298784	1.23011	up	chr1	ENST00000426515	ENSEMBL
TCONS_00026518-XLOC_012839	0.0474458	-0.338532	1.26447	down	chr18	TCONS_00026518-XLOC_012839	Rinn lincRNA
TCONS_00004321-XLOC_002186	0.0475845	0.277441	1.21204	up	chr2	TCONS_00004321-XLOC_002186	Rinn lincRNA
TCONS_00030032-XLOC_014512	0.0477083	0.333889	1.26041	up	chr7_gl000195_random	TCONS_00030032-XLOC_014512	Rinn lincRNA
ENST00000560683	0.0480064	0.300349	1.23144	up	chr15	ENST00000560683	ENSEMBL
TCONS_00025799-XLOC_012069	0.0487802	0.276201	1.211	up	chr17	TCONS_00025799-XLOC_012069	Rinn lincRNA
TCONS_00015260-XLOC_006752	0.0488047	-0.299688	1.23088	down	chr8	TCONS_00015260-XLOC_006752	Rinn lincRNA
ENST00000450980	0.0488763	0.344788	1.26996	up	chr10	ENST00000450980	ENSEMBL
TCONS_00013751-XLOC_006390	0.0492705	0.269968	1.20578	up	chr7	TCONS_00013751-XLOC_006390	Rinn lincRNA
TCONS_l2_00001799-XLOC_l2_001330	0.0494733	-0.415011	1.33331	down	chr1	TCONS_l2_00001799-XLOC_l2_001330	Broad TUCP
