# Supplementary material for: Microarray analysis of lncRNA and mRNA expression profiles in patients with Legg-Calve-Perthes disease
Source: Front Pediatr. 2022 Sep 7;10:974547. doi: 10.3389/fped.2022.974547 (PMC9490025; doi:10.3389/fped.2022.974547)
Supplement: Supplementary file 2 [file Table_2.XLSX]

## Sheet: Up gene GO-BP
goID	goDescription	goType	geneRatio	bgRatio	pvalue	padj	qvalue	enrichScore	overlapGeneList	overlapGeneCount
GO:0021520	spinal cord motor neuron cell fate specification	biological process	2/29	13/17381	0.00020729	0.116526	0.0990486	92.2069	NKX6-2/OLIG3	2
GO:0048011	neurotrophin TRK receptor signaling pathway	biological process	2/29	26/17381	0.000852167	0.116526	0.0990486	46.1034	DDIT4/SPRY1	2
GO:0015758	glucose transport	biological process	3/29	118/17381	0.000979867	0.116526	0.0990486	15.2376	KLF15/OSTN/PIK3R1	3
GO:0008645	hexose transport	biological process	3/29	124/17381	0.00113087	0.116526	0.0990486	14.5003	KLF15/OSTN/PIK3R1	3
GO:0015749	monosaccharide transport	biological process	3/29	126/17381	0.00118429	0.116526	0.0990486	14.2701	KLF15/OSTN/PIK3R1	3
GO:0021522	spinal cord motor neuron differentiation	biological process	2/29	32/17381	0.00129249	0.116526	0.0990486	37.4591	NKX6-2/OLIG3	2
GO:0048665	neuron fate specification	biological process	2/29	33/17381	0.00137446	0.116526	0.0990486	36.3239	NKX6-2/OLIG3	2
GO:0038179	neurotrophin signaling pathway	biological process	2/29	34/17381	0.00145886	0.116526	0.0990486	35.2556	DDIT4/SPRY1	2
GO:0008643	carbohydrate transport	biological process	3/29	153/17381	0.00206613	0.146695	0.124693	11.7519	KLF15/OSTN/PIK3R1	3
GO:0021517	ventral spinal cord development	biological process	2/29	44/17381	0.00243475	0.155581	0.132245	27.2429	NKX6-2/OLIG3	2
GO:0021515	cell differentiation in spinal cord	biological process	2/29	52/17381	0.00338471	0.196621	0.16713	23.0517	NKX6-2/OLIG3	2
GO:0070373	negative regulation of ERK1 and ERK2 cascade	biological process	2/29	64/17381	0.00508269	0.228357	0.194106	18.7295	C1QL4/SPRY1	2
GO:0050911	detection of chemical stimulus involved in sensory perception of smell	biological process	4/29	426/17381	0.00520123	0.228357	0.194106	5.62765	OR10G8/OR52W1/OR6C1/OR7C1	4
GO:0046324	regulation of glucose import	biological process	2/29	65/17381	0.00523864	0.228357	0.194106	18.4414	OSTN/PIK3R1	2
GO:0048663	neuron fate commitment	biological process	2/29	68/17381	0.00571961	0.228357	0.194106	17.6278	NKX6-2/OLIG3	2
GO:0007608	sensory perception of smell	biological process	4/29	452/17381	0.0064032	0.228357	0.194106	5.30394	OR10G8/OR52W1/OR6C1/OR7C1	4
GO:0010827	regulation of glucose transport	biological process	2/29	75/17381	0.00691743	0.228357	0.194106	15.9825	OSTN/PIK3R1	2
GO:0050907	detection of chemical stimulus involved in sensory perception	biological process	4/29	471/17381	0.00739058	0.228357	0.194106	5.08998	OR10G8/OR52W1/OR6C1/OR7C1	4
GO:0046323	glucose import	biological process	2/29	78/17381	0.0074627	0.228357	0.194106	15.3678	OSTN/PIK3R1	2
GO:0002322	B cell proliferation involved in immune response	biological process	1/29	5/17381	0.0083156	0.228357	0.194106	119.869	PLCL2	1
GO:0050859	negative regulation of B cell receptor signaling pathway	biological process	1/29	5/17381	0.0083156	0.228357	0.194106	119.869	PLCL2	1
GO:0001708	cell fate specification	biological process	2/29	83/17381	0.00841333	0.228357	0.194106	14.442	NKX6-2/OLIG3	2
GO:0060449	bud elongation involved in lung branching	biological process	1/29	6/17381	0.00997069	0.228357	0.194106	99.8908	SPRY1	1
GO:0021510	spinal cord development	biological process	2/29	98/17381	0.0115711	0.228357	0.194106	12.2315	NKX6-2/OLIG3	2
GO:0097475	motor neuron migration	biological process	1/29	7/17381	0.0116231	0.228357	0.194106	85.6207	OLIG3	1
GO:0008630	intrinsic apoptotic signaling pathway in response to DNA damage	biological process	2/29	102/17381	0.0124886	0.228357	0.194106	11.7519	DDIT4/PIK3R1	2
GO:1900122	positive regulation of receptor binding	biological process	1/29	8/17381	0.0132729	0.228357	0.194106	74.9181	PLCL2	1
GO:0015866	ADP transport	biological process	1/29	9/17381	0.01492	0.228357	0.194106	66.5939	SLC25A25	1
GO:0034454	microtubule anchoring at centrosome	biological process	1/29	9/17381	0.01492	0.228357	0.194106	66.5939	CCDC68	1
GO:0030183	B cell differentiation	biological process	2/29	118/17381	0.0164638	0.228357	0.194106	10.1584	PIK3R1/PLCL2	2
GO:1990001	inhibition of cysteine-type endopeptidase activity involved in apoptotic process	biological process	1/29	10/17381	0.0165644	0.228357	0.194106	59.9345	BIRC8	1
GO:0015867	ATP transport	biological process	1/29	11/17381	0.0182062	0.228357	0.194106	54.4859	SLC25A25	1
GO:0021521	ventral spinal cord interneuron specification	biological process	1/29	11/17381	0.0182062	0.228357	0.194106	54.4859	NKX6-2	1
GO:0051386	regulation of neurotrophin TRK receptor signaling pathway	biological process	1/29	11/17381	0.0182062	0.228357	0.194106	54.4859	SPRY1	1
GO:0060573	cell fate specification involved in pattern specification	biological process	1/29	11/17381	0.0182062	0.228357	0.194106	54.4859	NKX6-2	1
GO:0072393	microtubule anchoring at microtubule organizing center	biological process	1/29	11/17381	0.0182062	0.228357	0.194106	54.4859	CCDC68	1
GO:0007173	epidermal growth factor receptor signaling pathway	biological process	2/29	130/17381	0.0197539	0.228357	0.194106	9.22069	PIK3R1/SPRY1	2
GO:0010454	negative regulation of cell fate commitment	biological process	1/29	12/17381	0.0198454	0.228357	0.194106	49.9454	NKX6-2	1
GO:0042118	endothelial cell activation	biological process	1/29	12/17381	0.0198454	0.228357	0.194106	49.9454	APOLD1	1
GO:0042738	exogenous drug catabolic process	biological process	1/29	12/17381	0.0198454	0.228357	0.194106	49.9454	CYP4B1	1
GO:0045820	negative regulation of glycolytic process	biological process	1/29	12/17381	0.0198454	0.228357	0.194106	49.9454	DDIT4	1
GO:0051195	negative regulation of cofactor metabolic process	biological process	1/29	12/17381	0.0198454	0.228357	0.194106	49.9454	DDIT4	1
GO:0051198	negative regulation of coenzyme metabolic process	biological process	1/29	12/17381	0.0198454	0.228357	0.194106	49.9454	DDIT4	1
GO:0051531	NFAT protein import into nucleus	biological process	1/29	12/17381	0.0198454	0.228357	0.194106	49.9454	PIK3R1	1
GO:0033135	regulation of peptidyl-serine phosphorylation	biological process	2/29	134/17381	0.0209072	0.228357	0.194106	8.94545	DDIT4/PLCL2	2
GO:0051503	adenine nucleotide transport	biological process	1/29	13/17381	0.0214819	0.228357	0.194106	46.1034	SLC25A25	1
GO:1900103	positive regulation of endoplasmic reticulum unfolded protein response	biological process	1/29	13/17381	0.0214819	0.228357	0.194106	46.1034	PIK3R1	1
GO:0072073	kidney epithelium development	biological process	2/29	139/17381	0.0223878	0.228357	0.194106	8.62367	KLF15/SPRY1	2
GO:0001764	neuron migration	biological process	2/29	141/17381	0.0229919	0.228357	0.194106	8.50135	DDIT4/OLIG3	2
GO:0015868	purine ribonucleotide transport	biological process	1/29	14/17381	0.0231157	0.228357	0.194106	42.8103	SLC25A25	1
GO:0035589	G-protein coupled purinergic nucleotide receptor signaling pathway	biological process	1/29	14/17381	0.0231157	0.228357	0.194106	42.8103	P2RY14	1
GO:0046325	negative regulation of glucose import	biological process	1/29	14/17381	0.0231157	0.228357	0.194106	42.8103	OSTN	1
GO:0097340	inhibition of cysteine-type endopeptidase activity	biological process	1/29	14/17381	0.0231157	0.228357	0.194106	42.8103	BIRC8	1
GO:0097341	zymogen inhibition	biological process	1/29	14/17381	0.0231157	0.228357	0.194106	42.8103	BIRC8	1
GO:0010455	positive regulation of cell fate commitment	biological process	1/29	15/17381	0.024747	0.228357	0.194106	39.9563	NKX6-2	1
GO:0010801	negative regulation of peptidyl-threonine phosphorylation	biological process	1/29	15/17381	0.024747	0.228357	0.194106	39.9563	DDIT4	1
GO:0015865	purine nucleotide transport	biological process	1/29	15/17381	0.024747	0.228357	0.194106	39.9563	SLC25A25	1
GO:0042737	drug catabolic process	biological process	1/29	15/17381	0.024747	0.228357	0.194106	39.9563	CYP4B1	1
GO:0060579	ventral spinal cord interneuron fate commitment	biological process	1/29	15/17381	0.024747	0.228357	0.194106	39.9563	NKX6-2	1
GO:0060581	cell fate commitment involved in pattern specification	biological process	1/29	15/17381	0.024747	0.228357	0.194106	39.9563	NKX6-2	1
GO:2001275	positive regulation of glucose import in response to insulin stimulus	biological process	1/29	15/17381	0.024747	0.228357	0.194106	39.9563	PIK3R1	1
GO:0060850	regulation of transcription involved in cell fate commitment	biological process	1/29	16/17381	0.0263756	0.228357	0.194106	37.4591	NKX6-2	1
GO:0038127	ERBB signaling pathway	biological process	2/29	152/17381	0.026434	0.228357	0.194106	7.88612	PIK3R1/SPRY1	2
GO:0010829	negative regulation of glucose transport	biological process	1/29	17/17381	0.0280016	0.228357	0.194106	35.2556	OSTN	1
GO:0021514	ventral spinal cord interneuron differentiation	biological process	1/29	17/17381	0.0280016	0.228357	0.194106	35.2556	NKX6-2	1
GO:0022010	central nervous system myelination	biological process	1/29	17/17381	0.0280016	0.228357	0.194106	35.2556	NKX6-2	1
GO:0032291	axon ensheathment in central nervous system	biological process	1/29	17/17381	0.0280016	0.228357	0.194106	35.2556	NKX6-2	1
GO:0040037	negative regulation of fibroblast growth factor receptor signaling pathway	biological process	1/29	17/17381	0.0280016	0.228357	0.194106	35.2556	SPRY1	1
GO:0006198	cAMP catabolic process	biological process	1/29	18/17381	0.0296249	0.228357	0.194106	33.2969	PDE7A	1
GO:0061318	renal filtration cell differentiation	biological process	1/29	18/17381	0.0296249	0.228357	0.194106	33.2969	KLF15	1
GO:0072112	glomerular visceral epithelial cell differentiation	biological process	1/29	18/17381	0.0296249	0.228357	0.194106	33.2969	KLF15	1
GO:0043409	negative regulation of MAPK cascade	biological process	2/29	165/17381	0.030754	0.228357	0.194106	7.26479	C1QL4/SPRY1	2
GO:0001759	organ induction	biological process	1/29	19/17381	0.0312457	0.228357	0.194106	31.5445	SPRY1	1
GO:0030828	positive regulation of cGMP biosynthetic process	biological process	1/29	19/17381	0.0312457	0.228357	0.194106	31.5445	OSTN	1
GO:0060602	branch elongation of an epithelium	biological process	1/29	19/17381	0.0312457	0.228357	0.194106	31.5445	SPRY1	1
GO:0072311	glomerular epithelial cell differentiation	biological process	1/29	19/17381	0.0312457	0.228357	0.194106	31.5445	KLF15	1
GO:0021953	central nervous system neuron differentiation	biological process	2/29	171/17381	0.0328367	0.228357	0.194106	7.00988	NKX6-2/OLIG3	2
GO:0006862	nucleotide transport	biological process	1/29	20/17381	0.0328638	0.228357	0.194106	29.9672	SLC25A25	1
GO:2000757	negative regulation of peptidyl-lysine acetylation	biological process	1/29	20/17381	0.0328638	0.228357	0.194106	29.9672	KLF15	1
GO:2001273	regulation of glucose import in response to insulin stimulus	biological process	1/29	20/17381	0.0328638	0.228357	0.194106	29.9672	PIK3R1	1
GO:0001933	negative regulation of protein phosphorylation	biological process	3/29	424/17381	0.0329458	0.228357	0.194106	4.24065	C1QL4/DDIT4/SPRY1	3
GO:0000132	establishment of mitotic spindle orientation	biological process	1/29	21/17381	0.0344793	0.228357	0.194106	28.5402	SPRY1	1
GO:0002021	response to dietary excess	biological process	1/29	21/17381	0.0344793	0.228357	0.194106	28.5402	SLC25A25	1
GO:0009214	cyclic nucleotide catabolic process	biological process	1/29	21/17381	0.0344793	0.228357	0.194106	28.5402	PDE7A	1
GO:0030825	positive regulation of cGMP metabolic process	biological process	1/29	21/17381	0.0344793	0.228357	0.194106	28.5402	OSTN	1
GO:0050855	regulation of B cell receptor signaling pathway	biological process	1/29	21/17381	0.0344793	0.228357	0.194106	28.5402	PLCL2	1
GO:1900120	regulation of receptor binding	biological process	1/29	21/17381	0.0344793	0.228357	0.194106	28.5402	PLCL2	1
GO:1903579	negative regulation of ATP metabolic process	biological process	1/29	21/17381	0.0344793	0.228357	0.194106	28.5402	DDIT4	1
GO:1903859	regulation of dendrite extension	biological process	1/29	21/17381	0.0344793	0.228357	0.194106	28.5402	OSTN	1
GO:0002335	mature B cell differentiation	biological process	1/29	22/17381	0.0360922	0.228357	0.194106	27.2429	PLCL2	1
GO:0003416	endochondral bone growth	biological process	1/29	22/17381	0.0360922	0.228357	0.194106	27.2429	OSTN	1
GO:0021513	spinal cord dorsal/ventral patterning	biological process	1/29	22/17381	0.0360922	0.228357	0.194106	27.2429	NKX6-2	1
GO:0030826	regulation of cGMP biosynthetic process	biological process	1/29	22/17381	0.0360922	0.228357	0.194106	27.2429	OSTN	1
GO:0035590	purinergic nucleotide receptor signaling pathway	biological process	1/29	22/17381	0.0360922	0.228357	0.194106	27.2429	P2RY14	1
GO:0042537	benzene-containing compound metabolic process	biological process	1/29	22/17381	0.0360922	0.228357	0.194106	27.2429	CYP4B1	1
GO:0044381	glucose import in response to insulin stimulus	biological process	1/29	22/17381	0.0360922	0.228357	0.194106	27.2429	PIK3R1	1
GO:0050858	negative regulation of antigen receptor-mediated signaling pathway	biological process	1/29	22/17381	0.0360922	0.228357	0.194106	27.2429	PLCL2	1
GO:0060396	growth hormone receptor signaling pathway	biological process	1/29	22/17381	0.0360922	0.228357	0.194106	27.2429	PIK3R1	1
GO:0072010	glomerular epithelium development	biological process	1/29	22/17381	0.0360922	0.228357	0.194106	27.2429	KLF15	1
GO:0007263	nitric oxide mediated signal transduction	biological process	1/29	23/17381	0.0377025	0.228357	0.194106	26.0585	RASD1	1
GO:0034453	microtubule anchoring	biological process	1/29	23/17381	0.0377025	0.228357	0.194106	26.0585	CCDC68	1
GO:0045686	negative regulation of glial cell differentiation	biological process	1/29	23/17381	0.0377025	0.228357	0.194106	26.0585	NKX6-2	1
GO:0071378	cellular response to growth hormone stimulus	biological process	1/29	23/17381	0.0377025	0.228357	0.194106	26.0585	PIK3R1	1
GO:1900101	regulation of endoplasmic reticulum unfolded protein response	biological process	1/29	23/17381	0.0377025	0.228357	0.194106	26.0585	PIK3R1	1
GO:1901984	negative regulation of protein acetylation	biological process	1/29	23/17381	0.0377025	0.228357	0.194106	26.0585	KLF15	1
GO:0010001	glial cell differentiation	biological process	2/29	187/17381	0.038653	0.228357	0.194106	6.41011	KLF15/NKX6-2	2
GO:0007214	gamma-aminobutyric acid signaling pathway	biological process	1/29	24/17381	0.0393102	0.228357	0.194106	24.9727	PLCL2	1
GO:0021511	spinal cord patterning	biological process	1/29	24/17381	0.0393102	0.228357	0.194106	24.9727	NKX6-2	1
GO:0035588	G-protein coupled purinergic receptor signaling pathway	biological process	1/29	24/17381	0.0393102	0.228357	0.194106	24.9727	P2RY14	1
GO:0098868	bone growth	biological process	1/29	24/17381	0.0393102	0.228357	0.194106	24.9727	OSTN	1
GO:0042326	negative regulation of phosphorylation	biological process	3/29	462/17381	0.0408929	0.233437	0.198424	3.89185	C1QL4/DDIT4/SPRY1	3
GO:0040001	establishment of mitotic spindle localization	biological process	1/29	25/17381	0.0409153	0.233437	0.198424	23.9738	SPRY1	1
GO:0033137	negative regulation of peptidyl-serine phosphorylation	biological process	1/29	26/17381	0.0425179	0.236251	0.200817	23.0517	DDIT4	1
GO:0045671	negative regulation of osteoclast differentiation	biological process	1/29	26/17381	0.0425179	0.236251	0.200817	23.0517	PIK3R1	1
GO:0051294	establishment of spindle orientation	biological process	1/29	26/17381	0.0425179	0.236251	0.200817	23.0517	SPRY1	1
GO:1900078	positive regulation of cellular response to insulin stimulus	biological process	1/29	27/17381	0.0441178	0.243028	0.206577	22.198	PIK3R1	1
GO:0009187	cyclic nucleotide metabolic process	biological process	2/29	203/17381	0.0448334	0.24486	0.208134	5.90488	OSTN/PDE7A	2
GO:0030823	regulation of cGMP metabolic process	biological process	1/29	28/17381	0.0457152	0.245479	0.20866	21.4052	OSTN	1
GO:0060441	epithelial tube branching involved in lung morphogenesis	biological process	1/29	28/17381	0.0457152	0.245479	0.20866	21.4052	SPRY1	1
GO:0060560	developmental growth involved in morphogenesis	biological process	2/29	207/17381	0.0464329	0.247255	0.21017	5.79077	OSTN/SPRY1	2
GO:0003401	axis elongation	biological process	1/29	30/17381	0.0489022	0.252109	0.214296	19.9782	SPRY1	1
GO:0010092	specification of animal organ identity	biological process	1/29	30/17381	0.0489022	0.252109	0.214296	19.9782	SPRY1	1
GO:0031128	developmental induction	biological process	1/29	30/17381	0.0489022	0.252109	0.214296	19.9782	SPRY1	1
GO:0040036	regulation of fibroblast growth factor receptor signaling pathway	biological process	1/29	31/17381	0.0504918	0.252109	0.214296	19.3337	SPRY1	1
GO:0097484	dendrite extension	biological process	1/29	31/17381	0.0504918	0.252109	0.214296	19.3337	OSTN	1
GO:0003299	muscle hypertrophy in response to stress	biological process	1/29	32/17381	0.0520789	0.252109	0.214296	18.7295	KLF15	1
GO:0014887	cardiac muscle adaptation	biological process	1/29	32/17381	0.0520789	0.252109	0.214296	18.7295	KLF15	1
GO:0014898	cardiac muscle hypertrophy in response to stress	biological process	1/29	32/17381	0.0520789	0.252109	0.214296	18.7295	KLF15	1
GO:0032228	regulation of synaptic transmission, GABAergic	biological process	1/29	32/17381	0.0520789	0.252109	0.214296	18.7295	PLCL2	1
GO:0033120	positive regulation of RNA splicing	biological process	1/29	32/17381	0.0520789	0.252109	0.214296	18.7295	PIK3R1	1
GO:0035587	purinergic receptor signaling pathway	biological process	1/29	32/17381	0.0520789	0.252109	0.214296	18.7295	P2RY14	1
GO:0060317	cardiac epithelial to mesenchymal transition	biological process	1/29	32/17381	0.0520789	0.252109	0.214296	18.7295	SPRY1	1
GO:0009154	purine ribonucleotide catabolic process	biological process	1/29	33/17381	0.0536634	0.25397	0.215877	18.162	PDE7A	1
GO:0048147	negative regulation of fibroblast proliferation	biological process	1/29	33/17381	0.0536634	0.25397	0.215877	18.162	C1QL4	1
GO:0001953	negative regulation of cell-matrix adhesion	biological process	1/29	34/17381	0.0552453	0.25397	0.215877	17.6278	PIK3R1	1
GO:0003156	regulation of animal organ formation	biological process	1/29	34/17381	0.0552453	0.25397	0.215877	17.6278	SPRY1	1
GO:0009261	ribonucleotide catabolic process	biological process	1/29	34/17381	0.0552453	0.25397	0.215877	17.6278	PDE7A	1
GO:0017144	drug metabolic process	biological process	1/29	34/17381	0.0552453	0.25397	0.215877	17.6278	CYP4B1	1
GO:0051293	establishment of spindle localization	biological process	1/29	34/17381	0.0552453	0.25397	0.215877	17.6278	SPRY1	1
GO:0031641	regulation of myelination	biological process	1/29	35/17381	0.0568247	0.254187	0.216062	17.1241	NKX6-2	1
GO:0045687	positive regulation of glial cell differentiation	biological process	1/29	35/17381	0.0568247	0.254187	0.216062	17.1241	NKX6-2	1
GO:0071549	cellular response to dexamethasone stimulus	biological process	1/29	35/17381	0.0568247	0.254187	0.216062	17.1241	DDIT4	1
GO:0060416	response to growth hormone	biological process	1/29	36/17381	0.0584016	0.254187	0.216062	16.6485	PIK3R1	1
GO:0060612	adipose tissue development	biological process	1/29	36/17381	0.0584016	0.254187	0.216062	16.6485	SLC25A25	1
GO:1905898	positive regulation of response to endoplasmic reticulum stress	biological process	1/29	36/17381	0.0584016	0.254187	0.216062	16.6485	PIK3R1	1
GO:0010453	regulation of cell fate commitment	biological process	1/29	37/17381	0.0599759	0.254187	0.216062	16.1985	NKX6-2	1
GO:0045601	regulation of endothelial cell differentiation	biological process	1/29	37/17381	0.0599759	0.254187	0.216062	16.1985	APOLD1	1
GO:0010677	negative regulation of cellular carbohydrate metabolic process	biological process	1/29	38/17381	0.0615477	0.254187	0.216062	15.7722	DDIT4	1
GO:0014003	oligodendrocyte development	biological process	1/29	38/17381	0.0615477	0.254187	0.216062	15.7722	NKX6-2	1
GO:0032094	response to food	biological process	1/29	38/17381	0.0615477	0.254187	0.216062	15.7722	SLC25A25	1
GO:0051932	synaptic transmission, GABAergic	biological process	1/29	38/17381	0.0615477	0.254187	0.216062	15.7722	PLCL2	1
GO:0038111	interleukin-7-mediated signaling pathway	biological process	1/29	39/17381	0.0631169	0.254187	0.216062	15.3678	PIK3R1	1
GO:0038128	ERBB2 signaling pathway	biological process	1/29	39/17381	0.0631169	0.254187	0.216062	15.3678	PIK3R1	1
GO:0045026	plasma membrane fusion	biological process	1/29	39/17381	0.0631169	0.254187	0.216062	15.3678	ERVW-1	1
GO:0048009	insulin-like growth factor receptor signaling pathway	biological process	1/29	39/17381	0.0631169	0.254187	0.216062	15.3678	PIK3R1	1
GO:0051653	spindle localization	biological process	1/29	39/17381	0.0631169	0.254187	0.216062	15.3678	SPRY1	1
GO:0050768	negative regulation of neurogenesis	biological process	2/29	247/17381	0.0635317	0.254187	0.216062	4.85299	NKX6-2/OSTN	2
GO:0014014	negative regulation of gliogenesis	biological process	1/29	40/17381	0.0646836	0.254187	0.216062	14.9836	NKX6-2	1
GO:0098760	response to interleukin-7	biological process	1/29	40/17381	0.0646836	0.254187	0.216062	14.9836	PIK3R1	1
GO:0098761	cellular response to interleukin-7	biological process	1/29	40/17381	0.0646836	0.254187	0.216062	14.9836	PIK3R1	1
GO:0006182	cGMP biosynthetic process	biological process	1/29	41/17381	0.0662478	0.254187	0.216062	14.6182	OSTN	1
GO:0010955	negative regulation of protein processing	biological process	1/29	41/17381	0.0662478	0.254187	0.216062	14.6182	BIRC8	1
GO:0045912	negative regulation of carbohydrate metabolic process	biological process	1/29	41/17381	0.0662478	0.254187	0.216062	14.6182	DDIT4	1
GO:1903318	negative regulation of protein maturation	biological process	1/29	41/17381	0.0662478	0.254187	0.216062	14.6182	BIRC8	1
GO:0045165	cell fate commitment	biological process	2/29	253/17381	0.0662584	0.254187	0.216062	4.7379	NKX6-2/OLIG3	2
GO:0042063	gliogenesis	biological process	2/29	254/17381	0.0667167	0.254187	0.216062	4.71925	KLF15/NKX6-2	2
GO:0010799	regulation of peptidyl-threonine phosphorylation	biological process	1/29	42/17381	0.0678094	0.254187	0.216062	14.2701	DDIT4	1
GO:0043551	regulation of phosphatidylinositol 3-kinase activity	biological process	1/29	42/17381	0.0678094	0.254187	0.216062	14.2701	PIK3R1	1
GO:0045668	negative regulation of osteoblast differentiation	biological process	1/29	42/17381	0.0678094	0.254187	0.216062	14.2701	OSTN	1
GO:0050851	antigen receptor-mediated signaling pathway	biological process	2/29	257/17381	0.0680981	0.254187	0.216062	4.66416	PIK3R1/PLCL2	2
GO:0042771	intrinsic apoptotic signaling pathway in response to DNA damage by p53 class mediator	biological process	1/29	43/17381	0.0693685	0.254187	0.216062	13.9383	DDIT4	1
GO:0046326	positive regulation of glucose import	biological process	1/29	43/17381	0.0693685	0.254187	0.216062	13.9383	PIK3R1	1
GO:1900542	regulation of purine nucleotide metabolic process	biological process	2/29	262/17381	0.0704218	0.254187	0.216062	4.57515	DDIT4/OSTN	2
GO:0035850	epithelial cell differentiation involved in kidney development	biological process	1/29	44/17381	0.0709251	0.254187	0.216062	13.6215	KLF15	1
GO:0042059	negative regulation of epidermal growth factor receptor signaling pathway	biological process	1/29	44/17381	0.0709251	0.254187	0.216062	13.6215	SPRY1	1
GO:0001822	kidney development	biological process	2/29	264/17381	0.0713587	0.254187	0.216062	4.54049	KLF15/SPRY1	2
GO:0046034	ATP metabolic process	biological process	2/29	266/17381	0.0722997	0.254187	0.216062	4.50635	DDIT4/SLC25A25	2
GO:0031018	endocrine pancreas development	biological process	1/29	45/17381	0.0724792	0.254187	0.216062	13.3188	NKX6-2	1
GO:0032007	negative regulation of TOR signaling	biological process	1/29	45/17381	0.0724792	0.254187	0.216062	13.3188	DDIT4	1
GO:0051961	negative regulation of nervous system development	biological process	2/29	267/17381	0.0727717	0.254187	0.216062	4.48947	NKX6-2/OSTN	2
GO:0006140	regulation of nucleotide metabolic process	biological process	2/29	269/17381	0.0737189	0.254187	0.216062	4.4561	DDIT4/OSTN	2
GO:0002762	negative regulation of myeloid leukocyte differentiation	biological process	1/29	46/17381	0.0740308	0.254187	0.216062	13.0292	PIK3R1	1
GO:0006195	purine nucleotide catabolic process	biological process	1/29	46/17381	0.0740308	0.254187	0.216062	13.0292	PDE7A	1
GO:0042993	positive regulation of transcription factor import into nucleus	biological process	1/29	46/17381	0.0740308	0.254187	0.216062	13.0292	PIK3R1	1
GO:0046580	negative regulation of Ras protein signal transduction	biological process	1/29	46/17381	0.0740308	0.254187	0.216062	13.0292	SPRY1	1
GO:0071548	response to dexamethasone	biological process	1/29	46/17381	0.0740308	0.254187	0.216062	13.0292	DDIT4	1
GO:0042113	B cell activation	biological process	2/29	271/17381	0.0746702	0.254187	0.216062	4.42321	PIK3R1/PLCL2	2
GO:0010828	positive regulation of glucose transport	biological process	1/29	47/17381	0.0755798	0.254187	0.216062	12.752	PIK3R1	1
GO:0034260	negative regulation of GTPase activity	biological process	1/29	47/17381	0.0755798	0.254187	0.216062	12.752	SPRY1	1
GO:0045599	negative regulation of fat cell differentiation	biological process	1/29	47/17381	0.0755798	0.254187	0.216062	12.752	C1QL4	1
GO:0070372	regulation of ERK1 and ERK2 cascade	biological process	2/29	274/17381	0.0761047	0.254612	0.216423	4.37478	C1QL4/SPRY1	2
GO:1903078	positive regulation of protein localization to plasma membrane	biological process	1/29	48/17381	0.0771264	0.256686	0.218187	12.4864	PIK3R1	1
GO:0046626	regulation of insulin receptor signaling pathway	biological process	1/29	49/17381	0.0786705	0.258878	0.22005	12.2315	PIK3R1	1
GO:0050885	neuromuscular process controlling balance	biological process	1/29	49/17381	0.0786705	0.258878	0.22005	12.2315	NKX6-2	1
GO:0072001	renal system development	biological process	2/29	280/17381	0.0790004	0.258878	0.22005	4.28103	KLF15/SPRY1	2
GO:0036092	phosphatidylinositol-3-phosphate biosynthetic process	biological process	1/29	50/17381	0.080212	0.261508	0.222285	11.9869	PIK3R1	1
GO:0043550	regulation of lipid kinase activity	biological process	1/29	51/17381	0.0817511	0.262761	0.22335	11.7519	PIK3R1	1
GO:0060425	lung morphogenesis	biological process	1/29	51/17381	0.0817511	0.262761	0.22335	11.7519	SPRY1	1
GO:0010721	negative regulation of cell development	biological process	2/29	288/17381	0.0829155	0.262761	0.22335	4.16212	NKX6-2/OSTN	2
GO:0051058	negative regulation of small GTPase mediated signal transduction	biological process	1/29	52/17381	0.0832877	0.262761	0.22335	11.5259	SPRY1	1
GO:0018105	peptidyl-serine phosphorylation	biological process	2/29	289/17381	0.0834092	0.262761	0.22335	4.14772	DDIT4/PLCL2	2
GO:0070371	ERK1 and ERK2 cascade	biological process	2/29	290/17381	0.0839038	0.262761	0.22335	4.13341	C1QL4/SPRY1	2
GO:0000768	syncytium formation by plasma membrane fusion	biological process	1/29	53/17381	0.0848218	0.262761	0.22335	11.3084	ERVW-1	1
GO:0046068	cGMP metabolic process	biological process	1/29	53/17381	0.0848218	0.262761	0.22335	11.3084	OSTN	1
GO:0072523	purine-containing compound catabolic process	biological process	1/29	53/17381	0.0848218	0.262761	0.22335	11.3084	PDE7A	1
GO:0097193	intrinsic apoptotic signaling pathway	biological process	2/29	292/17381	0.0848957	0.262761	0.22335	4.1051	DDIT4/PIK3R1	2
GO:0014015	positive regulation of gliogenesis	biological process	1/29	54/17381	0.0863535	0.262761	0.22335	11.099	NKX6-2	1
GO:0050854	regulation of antigen receptor-mediated signaling pathway	biological process	1/29	54/17381	0.0863535	0.262761	0.22335	11.099	PLCL2	1
GO:0061005	cell differentiation involved in kidney development	biological process	1/29	54/17381	0.0863535	0.262761	0.22335	11.099	KLF15	1
GO:1904377	positive regulation of protein localization to cell periphery	biological process	1/29	54/17381	0.0863535	0.262761	0.22335	11.099	PIK3R1	1
GO:0009205	purine ribonucleoside triphosphate metabolic process	biological process	2/29	296/17381	0.0868905	0.263142	0.223674	4.04963	DDIT4/SLC25A25	2
GO:0006949	syncytium formation	biological process	1/29	55/17381	0.0878826	0.263648	0.224104	10.8972	ERVW-1	1
GO:0014888	striated muscle adaptation	biological process	1/29	55/17381	0.0878826	0.263648	0.224104	10.8972	KLF15	1
GO:0009199	ribonucleoside triphosphate metabolic process	biological process	2/29	301/17381	0.0894044	0.265733	0.225876	3.98236	DDIT4/SLC25A25	2
GO:1901185	negative regulation of ERBB signaling pathway	biological process	1/29	56/17381	0.0894093	0.265733	0.225876	10.7026	SPRY1	1
GO:0009144	purine nucleoside triphosphate metabolic process	biological process	2/29	303/17381	0.0904161	0.266544	0.226565	3.95607	DDIT4/SLC25A25	2
GO:0010812	negative regulation of cell-substrate adhesion	biological process	1/29	57/17381	0.0909335	0.266544	0.226565	10.5148	PIK3R1	1
GO:2000756	regulation of peptidyl-lysine acetylation	biological process	1/29	57/17381	0.0909335	0.266544	0.226565	10.5148	KLF15	1
GO:0006839	mitochondrial transport	biological process	2/29	307/17381	0.09245	0.269751	0.229292	3.90453	SLC25A25/SLC25A30	2
GO:0018209	peptidyl-serine modification	biological process	2/29	308/17381	0.0929607	0.270008	0.229511	3.89185	DDIT4/PLCL2	2
GO:0009167	purine ribonucleoside monophosphate metabolic process	biological process	2/29	310/17381	0.0939845	0.271747	0.230988	3.86674	DDIT4/SLC25A25	2
GO:0009126	purine nucleoside monophosphate metabolic process	biological process	2/29	311/17381	0.0944977	0.272	0.231203	3.85431	DDIT4/SLC25A25	2
GO:0014823	response to activity	biological process	1/29	60/17381	0.0954914	0.272406	0.231549	9.98908	SLC25A25	1
GO:0048645	animal organ formation	biological process	1/29	60/17381	0.0954914	0.272406	0.231549	9.98908	SPRY1	1
GO:0045685	regulation of glial cell differentiation	biological process	1/29	61/17381	0.0970058	0.273267	0.23228	9.82533	NKX6-2	1
GO:0071385	cellular response to glucocorticoid stimulus	biological process	1/29	61/17381	0.0970058	0.273267	0.23228	9.82533	DDIT4	1
GO:0001655	urogenital system development	biological process	2/29	316/17381	0.0970761	0.273267	0.23228	3.79332	KLF15/SPRY1	2
GO:0032835	glomerulus development	biological process	1/29	63/17381	0.100027	0.277169	0.235597	9.51341	KLF15	1
GO:0045670	regulation of osteoclast differentiation	biological process	1/29	63/17381	0.100027	0.277169	0.235597	9.51341	PIK3R1	1
GO:0009141	nucleoside triphosphate metabolic process	biological process	2/29	322/17381	0.100197	0.277169	0.235597	3.72264	DDIT4/SLC25A25	2
GO:0009161	ribonucleoside monophosphate metabolic process	biological process	2/29	322/17381	0.100197	0.277169	0.235597	3.72264	DDIT4/SLC25A25	2
GO:0071384	cellular response to corticosteroid stimulus	biological process	1/29	64/17381	0.101534	0.278457	0.236692	9.36476	DDIT4	1
GO:1901983	regulation of protein acetylation	biological process	1/29	64/17381	0.101534	0.278457	0.236692	9.36476	KLF15	1
GO:0032760	positive regulation of tumor necrosis factor production	biological process	1/29	65/17381	0.103039	0.278848	0.237024	9.22069	PIK3R1	1
GO:1901264	carbohydrate derivative transport	biological process	1/29	65/17381	0.103039	0.278848	0.237024	9.22069	SLC25A25	1
GO:0030098	lymphocyte differentiation	biological process	2/29	328/17381	0.103347	0.278848	0.237024	3.65454	PIK3R1/PLCL2	2
GO:0009166	nucleotide catabolic process	biological process	1/29	66/17381	0.104541	0.278848	0.237024	9.08098	PDE7A	1
GO:1903725	regulation of phospholipid metabolic process	biological process	1/29	66/17381	0.104541	0.278848	0.237024	9.08098	PIK3R1	1
GO:0003002	regionalization	biological process	2/29	332/17381	0.105463	0.278848	0.237024	3.61051	NKX6-2/SPRY1	2
GO:0002312	B cell activation involved in immune response	biological process	1/29	67/17381	0.106041	0.278848	0.237024	8.94545	PLCL2	1
GO:0006110	regulation of glycolytic process	biological process	1/29	67/17381	0.106041	0.278848	0.237024	8.94545	DDIT4	1
GO:1900076	regulation of cellular response to insulin stimulus	biological process	1/29	67/17381	0.106041	0.278848	0.237024	8.94545	PIK3R1	1
GO:1903557	positive regulation of tumor necrosis factor superfamily cytokine production	biological process	1/29	67/17381	0.106041	0.278848	0.237024	8.94545	PIK3R1	1
GO:0030574	collagen catabolic process	biological process	1/29	68/17381	0.107538	0.281627	0.239386	8.81389	COL6A6	1
GO:0009123	nucleoside monophosphate metabolic process	biological process	2/29	337/17381	0.108124	0.282005	0.239708	3.55694	DDIT4/SLC25A25	2
GO:0001666	response to hypoxia	biological process	2/29	341/17381	0.110267	0.286424	0.243464	3.51522	APOLD1/DDIT4	2
GO:0030279	negative regulation of ossification	biological process	1/29	71/17381	0.112016	0.289665	0.246218	8.44148	OSTN	1
GO:1901653	cellular response to peptide	biological process	2/29	345/17381	0.112421	0.289665	0.246218	3.47446	KLF15/PIK3R1	2
GO:1901292	nucleoside phosphate catabolic process	biological process	1/29	72/17381	0.113503	0.29128	0.247591	8.32423	PDE7A	1
GO:0036293	response to decreased oxygen levels	biological process	2/29	349/17381	0.114586	0.29274	0.248833	3.43464	APOLD1/DDIT4	2
GO:1900543	negative regulation of purine nucleotide metabolic process	biological process	1/29	73/17381	0.114989	0.29274	0.248833	8.2102	DDIT4	1
GO:0034644	cellular response to UV	biological process	1/29	74/17381	0.116471	0.293013	0.249065	8.09925	PIK3R1	1
GO:0045980	negative regulation of nucleotide metabolic process	biological process	1/29	74/17381	0.116471	0.293013	0.249065	8.09925	DDIT4	1
GO:1905897	regulation of response to endoplasmic reticulum stress	biological process	1/29	74/17381	0.116471	0.293013	0.249065	8.09925	PIK3R1	1
GO:0051492	regulation of stress fiber assembly	biological process	1/29	75/17381	0.117952	0.294656	0.250461	7.99126	PIK3R1	1
GO:0031295	T cell costimulation	biological process	1/29	76/17381	0.11943	0.294656	0.250461	7.88612	PIK3R1	1
GO:0043407	negative regulation of MAP kinase activity	biological process	1/29	76/17381	0.11943	0.294656	0.250461	7.88612	SPRY1	1
GO:0043470	regulation of carbohydrate catabolic process	biological process	1/29	76/17381	0.11943	0.294656	0.250461	7.88612	DDIT4	1
GO:0044243	multicellular organismal catabolic process	biological process	1/29	76/17381	0.11943	0.294656	0.250461	7.88612	COL6A6	1
GO:0031016	pancreas development	biological process	1/29	77/17381	0.120906	0.29601	0.251613	7.7837	NKX6-2	1
GO:0055006	cardiac cell development	biological process	1/29	77/17381	0.120906	0.29601	0.251613	7.7837	SPRY1	1
GO:1901216	positive regulation of neuron death	biological process	1/29	78/17381	0.122379	0.298474	0.253707	7.68391	DDIT4	1
GO:0031294	lymphocyte costimulation	biological process	1/29	79/17381	0.12385	0.299773	0.254811	7.58664	PIK3R1	1
GO:1903076	regulation of protein localization to plasma membrane	biological process	1/29	79/17381	0.12385	0.299773	0.254811	7.58664	PIK3R1	1
GO:0070482	response to oxygen levels	biological process	2/29	371/17381	0.126689	0.304569	0.258887	3.23097	APOLD1/DDIT4	2
GO:0070098	chemokine-mediated signaling pathway	biological process	1/29	81/17381	0.126785	0.304569	0.258887	7.39932	CCR10	1
GO:0008625	extrinsic apoptotic signaling pathway via death domain receptors	biological process	1/29	83/17381	0.12971	0.307138	0.261071	7.22102	PIK3R1	1
GO:0072332	intrinsic apoptotic signaling pathway by p53 class mediator	biological process	1/29	83/17381	0.12971	0.307138	0.261071	7.22102	DDIT4	1
GO:0048640	negative regulation of developmental growth	biological process	1/29	85/17381	0.132625	0.307138	0.261071	7.05112	OSTN	1
GO:0048709	oligodendrocyte differentiation	biological process	1/29	85/17381	0.132625	0.307138	0.261071	7.05112	NKX6-2	1
GO:0110020	regulation of actomyosin structure organization	biological process	1/29	85/17381	0.132625	0.307138	0.261071	7.05112	PIK3R1	1
GO:0030038	contractile actin filament bundle assembly	biological process	1/29	86/17381	0.13408	0.307138	0.261071	6.96913	PIK3R1	1
GO:0042058	regulation of epidermal growth factor receptor signaling pathway	biological process	1/29	86/17381	0.13408	0.307138	0.261071	6.96913	SPRY1	1
GO:0043149	stress fiber assembly	biological process	1/29	86/17381	0.13408	0.307138	0.261071	6.96913	PIK3R1	1
GO:1901655	cellular response to ketone	biological process	1/29	86/17381	0.13408	0.307138	0.261071	6.96913	DDIT4	1
GO:0001656	metanephros development	biological process	1/29	87/17381	0.135532	0.307138	0.261071	6.88902	SPRY1	1
GO:0021782	glial cell development	biological process	1/29	87/17381	0.135532	0.307138	0.261071	6.88902	NKX6-2	1
GO:0032231	regulation of actin filament bundle assembly	biological process	1/29	87/17381	0.135532	0.307138	0.261071	6.88902	PIK3R1	1
GO:1904375	regulation of protein localization to cell periphery	biological process	1/29	87/17381	0.135532	0.307138	0.261071	6.88902	PIK3R1	1
GO:0030316	osteoclast differentiation	biological process	1/29	88/17381	0.136981	0.307138	0.261071	6.81074	PIK3R1	1
GO:0045638	negative regulation of myeloid cell differentiation	biological process	1/29	88/17381	0.136981	0.307138	0.261071	6.81074	PIK3R1	1
GO:0051193	regulation of cofactor metabolic process	biological process	1/29	88/17381	0.136981	0.307138	0.261071	6.81074	DDIT4	1
GO:0051196	regulation of coenzyme metabolic process	biological process	1/29	88/17381	0.136981	0.307138	0.261071	6.81074	DDIT4	1
GO:0001558	regulation of cell growth	biological process	2/29	391/17381	0.137953	0.307138	0.261071	3.0657	OSTN/PAPPA2	2
GO:0032092	positive regulation of protein binding	biological process	1/29	89/17381	0.138429	0.307138	0.261071	6.73421	PLCL2	1
GO:0042990	regulation of transcription factor import into nucleus	biological process	1/29	89/17381	0.138429	0.307138	0.261071	6.73421	PIK3R1	1
GO:0048145	regulation of fibroblast proliferation	biological process	1/29	89/17381	0.138429	0.307138	0.261071	6.73421	C1QL4	1
GO:0060349	bone morphogenesis	biological process	1/29	89/17381	0.138429	0.307138	0.261071	6.73421	PAPPA2	1
GO:0015748	organophosphate ester transport	biological process	1/29	90/17381	0.139874	0.307146	0.261078	6.65939	SLC25A25	1
GO:0048144	fibroblast proliferation	biological process	1/29	90/17381	0.139874	0.307146	0.261078	6.65939	C1QL4	1
GO:0042991	transcription factor import into nucleus	biological process	1/29	91/17381	0.141316	0.307146	0.261078	6.58621	PIK3R1	1
GO:0043154	negative regulation of cysteine-type endopeptidase activity involved in apoptotic process	biological process	1/29	91/17381	0.141316	0.307146	0.261078	6.58621	BIRC8	1
GO:1902106	negative regulation of leukocyte differentiation	biological process	1/29	91/17381	0.141316	0.307146	0.261078	6.58621	PIK3R1	1
GO:1903578	regulation of ATP metabolic process	biological process	1/29	91/17381	0.141316	0.307146	0.261078	6.58621	DDIT4	1
GO:0048010	vascular endothelial growth factor receptor signaling pathway	biological process	1/29	92/17381	0.142756	0.30818	0.261957	6.51462	PIK3R1	1
GO:0050853	B cell receptor signaling pathway	biological process	1/29	92/17381	0.142756	0.30818	0.261957	6.51462	PLCL2	1
GO:0032006	regulation of TOR signaling	biological process	1/29	93/17381	0.144194	0.309195	0.26282	6.44457	DDIT4	1
GO:0042100	B cell proliferation	biological process	1/29	93/17381	0.144194	0.309195	0.26282	6.44457	PLCL2	1
GO:0003300	cardiac muscle hypertrophy	biological process	1/29	95/17381	0.147063	0.313244	0.266262	6.30889	KLF15	1
GO:0009953	dorsal/ventral pattern formation	biological process	1/29	95/17381	0.147063	0.313244	0.266262	6.30889	NKX6-2	1
GO:0001657	ureteric bud development	biological process	1/29	97/17381	0.149923	0.313897	0.266816	6.17881	SPRY1	1
GO:0014897	striated muscle hypertrophy	biological process	1/29	97/17381	0.149923	0.313897	0.266816	6.17881	KLF15	1
GO:0050905	neuromuscular process	biological process	1/29	97/17381	0.149923	0.313897	0.266816	6.17881	NKX6-2	1
GO:0002683	negative regulation of immune system process	biological process	2/29	412/17381	0.150017	0.313897	0.266816	2.90944	PIK3R1/PLCL2	2
GO:0042307	positive regulation of protein import into nucleus	biological process	1/29	98/17381	0.151349	0.313897	0.266816	6.11576	PIK3R1	1
GO:0072163	mesonephric epithelium development	biological process	1/29	98/17381	0.151349	0.313897	0.266816	6.11576	SPRY1	1
GO:0072164	mesonephric tubule development	biological process	1/29	98/17381	0.151349	0.313897	0.266816	6.11576	SPRY1	1
GO:0006096	glycolytic process	biological process	1/29	99/17381	0.152773	0.313897	0.266816	6.05399	DDIT4	1
GO:0014896	muscle hypertrophy	biological process	1/29	99/17381	0.152773	0.313897	0.266816	6.05399	KLF15	1
GO:0046854	phosphatidylinositol phosphorylation	biological process	1/29	99/17381	0.152773	0.313897	0.266816	6.05399	PIK3R1	1
GO:1901184	regulation of ERBB signaling pathway	biological process	1/29	99/17381	0.152773	0.313897	0.266816	6.05399	SPRY1	1
GO:0006757	ATP generation from ADP	biological process	1/29	100/17381	0.154195	0.314794	0.267578	5.99345	DDIT4	1
GO:1904591	positive regulation of protein import	biological process	1/29	100/17381	0.154195	0.314794	0.267578	5.99345	PIK3R1	1
GO:0030804	positive regulation of cyclic nucleotide biosynthetic process	biological process	1/29	101/17381	0.155614	0.315131	0.267865	5.93411	OSTN	1
GO:0045446	endothelial cell differentiation	biological process	1/29	101/17381	0.155614	0.315131	0.267865	5.93411	APOLD1	1
GO:0007389	pattern specification process	biological process	2/29	422/17381	0.155839	0.315131	0.267865	2.8405	NKX6-2/SPRY1	2
GO:0051346	negative regulation of hydrolase activity	biological process	2/29	424/17381	0.157009	0.315411	0.268103	2.8271	BIRC8/SPRY1	2
GO:0001823	mesonephros development	biological process	1/29	102/17381	0.157031	0.315411	0.268103	5.87593	SPRY1	1
GO:0002429	immune response-activating cell surface receptor signaling pathway	biological process	2/29	426/17381	0.158181	0.315411	0.268103	2.81383	PIK3R1/PLCL2	2
GO:0001952	regulation of cell-matrix adhesion	biological process	1/29	103/17381	0.158446	0.315411	0.268103	5.81888	PIK3R1	1
GO:0014013	regulation of gliogenesis	biological process	1/29	103/17381	0.158446	0.315411	0.268103	5.81888	NKX6-2	1
GO:0046031	ADP metabolic process	biological process	1/29	105/17381	0.161269	0.320033	0.272032	5.70805	DDIT4	1
GO:0043500	muscle adaptation	biological process	1/29	106/17381	0.162676	0.321827	0.273557	5.6542	KLF15	1
GO:0030810	positive regulation of nucleotide biosynthetic process	biological process	1/29	109/17381	0.166887	0.325095	0.276335	5.49858	OSTN	1
GO:0031929	TOR signaling	biological process	1/29	109/17381	0.166887	0.325095	0.276335	5.49858	DDIT4	1
GO:0071482	cellular response to light stimulus	biological process	1/29	109/17381	0.166887	0.325095	0.276335	5.49858	PIK3R1	1
GO:0072009	nephron epithelium development	biological process	1/29	109/17381	0.166887	0.325095	0.276335	5.49858	KLF15	1
GO:1900373	positive regulation of purine nucleotide biosynthetic process	biological process	1/29	109/17381	0.166887	0.325095	0.276335	5.49858	OSTN	1
GO:0042552	myelination	biological process	1/29	110/17381	0.168285	0.325095	0.276335	5.44859	NKX6-2	1
GO:0002761	regulation of myeloid leukocyte differentiation	biological process	1/29	111/17381	0.169682	0.325095	0.276335	5.3995	PIK3R1	1
GO:0046834	lipid phosphorylation	biological process	1/29	111/17381	0.169682	0.325095	0.276335	5.3995	PIK3R1	1
GO:2000117	negative regulation of cysteine-type endopeptidase activity	biological process	1/29	111/17381	0.169682	0.325095	0.276335	5.3995	BIRC8	1
GO:0008543	fibroblast growth factor receptor signaling pathway	biological process	1/29	112/17381	0.171076	0.325095	0.276335	5.35129	SPRY1	1
GO:0030801	positive regulation of cyclic nucleotide metabolic process	biological process	1/29	112/17381	0.171076	0.325095	0.276335	5.35129	OSTN	1
GO:0032680	regulation of tumor necrosis factor production	biological process	1/29	112/17381	0.171076	0.325095	0.276335	5.35129	PIK3R1	1
GO:1905477	positive regulation of protein localization to membrane	biological process	1/29	112/17381	0.171076	0.325095	0.276335	5.35129	PIK3R1	1
GO:0007272	ensheathment of neurons	biological process	1/29	113/17381	0.172468	0.325095	0.276335	5.30394	NKX6-2	1
GO:0008366	axon ensheathment	biological process	1/29	113/17381	0.172468	0.325095	0.276335	5.30394	NKX6-2	1
GO:0045667	regulation of osteoblast differentiation	biological process	1/29	113/17381	0.172468	0.325095	0.276335	5.30394	OSTN	1
GO:0032640	tumor necrosis factor production	biological process	1/29	114/17381	0.173858	0.326751	0.277742	5.25741	PIK3R1	1
GO:1903555	regulation of tumor necrosis factor superfamily cytokine production	biological process	1/29	115/17381	0.175246	0.327645	0.278502	5.21169	PIK3R1	1
GO:0006091	generation of precursor metabolites and energy	biological process	2/29	455/17381	0.175359	0.327645	0.278502	2.63448	DDIT4/SLC25A25	2
GO:0002768	immune response-regulating cell surface receptor signaling pathway	biological process	2/29	458/17381	0.177155	0.329712	0.28026	2.61723	PIK3R1/PLCL2	2
GO:0006165	nucleoside diphosphate phosphorylation	biological process	1/29	117/17381	0.178014	0.329712	0.28026	5.12261	DDIT4	1
GO:0018107	peptidyl-threonine phosphorylation	biological process	1/29	117/17381	0.178014	0.329712	0.28026	5.12261	DDIT4	1
GO:0043484	regulation of RNA splicing	biological process	1/29	118/17381	0.179395	0.33004	0.280538	5.07919	PIK3R1	1
GO:0003158	endothelium development	biological process	1/29	119/17381	0.180773	0.33004	0.280538	5.03651	APOLD1	1
GO:0045598	regulation of fat cell differentiation	biological process	1/29	119/17381	0.180773	0.33004	0.280538	5.03651	C1QL4	1
GO:0046824	positive regulation of nucleocytoplasmic transport	biological process	1/29	119/17381	0.180773	0.33004	0.280538	5.03651	PIK3R1	1
GO:0071706	tumor necrosis factor superfamily cytokine production	biological process	1/29	119/17381	0.180773	0.33004	0.280538	5.03651	PIK3R1	1
GO:0030010	establishment of cell polarity	biological process	1/29	120/17381	0.182149	0.330295	0.280755	4.99454	SPRY1	1
GO:0008286	insulin receptor signaling pathway	biological process	1/29	121/17381	0.183523	0.330295	0.280755	4.95326	PIK3R1	1
GO:0009135	purine nucleoside diphosphate metabolic process	biological process	1/29	121/17381	0.183523	0.330295	0.280755	4.95326	DDIT4	1
GO:0009179	purine ribonucleoside diphosphate metabolic process	biological process	1/29	121/17381	0.183523	0.330295	0.280755	4.95326	DDIT4	1
GO:1902850	microtubule cytoskeleton organization involved in mitosis	biological process	1/29	122/17381	0.184895	0.330295	0.280755	4.91266	SPRY1	1
GO:0050900	leukocyte migration	biological process	2/29	471/17381	0.184971	0.330295	0.280755	2.54499	CEACAM8/PIK3R1	2
GO:0000226	microtubule cytoskeleton organization	biological process	2/29	472/17381	0.185575	0.330295	0.280755	2.5396	CCDC68/SPRY1	2
GO:0009185	ribonucleoside diphosphate metabolic process	biological process	1/29	123/17381	0.186265	0.330295	0.280755	4.87272	DDIT4	1
GO:0010675	regulation of cellular carbohydrate metabolic process	biological process	1/29	123/17381	0.186265	0.330295	0.280755	4.87272	DDIT4	1
GO:0046939	nucleotide phosphorylation	biological process	1/29	123/17381	0.186265	0.330295	0.280755	4.87272	DDIT4	1
GO:0018210	peptidyl-threonine modification	biological process	1/29	124/17381	0.187632	0.330295	0.280755	4.83343	DDIT4	1
GO:0043467	regulation of generation of precursor metabolites and energy	biological process	1/29	124/17381	0.187632	0.330295	0.280755	4.83343	DDIT4	1
GO:0046434	organophosphate catabolic process	biological process	1/29	124/17381	0.187632	0.330295	0.280755	4.83343	PDE7A	1
GO:1901652	response to peptide	biological process	2/29	477/17381	0.188597	0.330544	0.280967	2.51298	KLF15/PIK3R1	2
GO:0032963	collagen metabolic process	biological process	1/29	125/17381	0.188997	0.330544	0.280967	4.79476	COL6A6	1
GO:0002521	leukocyte differentiation	biological process	2/29	479/17381	0.189808	0.330544	0.280967	2.50248	PIK3R1/PLCL2	2
GO:0014065	phosphatidylinositol 3-kinase signaling	biological process	1/29	126/17381	0.19036	0.330544	0.280967	4.7567	PIK3R1	1
GO:0090263	positive regulation of canonical Wnt signaling pathway	biological process	1/29	126/17381	0.19036	0.330544	0.280967	4.7567	BIRC8	1
GO:0035270	endocrine system development	biological process	1/29	127/17381	0.191721	0.332005	0.282208	4.71925	NKX6-2	1
GO:0010977	negative regulation of neuron projection development	biological process	1/29	128/17381	0.19308	0.333454	0.28344	4.68238	OSTN	1
GO:0016049	cell growth	biological process	2/29	486/17381	0.194056	0.334237	0.284106	2.46644	OSTN/PAPPA2	2
GO:0030968	endoplasmic reticulum unfolded protein response	biological process	1/29	130/17381	0.19579	0.335415	0.285107	4.61034	PIK3R1	1
GO:0044259	multicellular organismal macromolecule metabolic process	biological process	1/29	130/17381	0.19579	0.335415	0.285107	4.61034	COL6A6	1
GO:0071901	negative regulation of protein serine/threonine kinase activity	biological process	1/29	131/17381	0.197142	0.335546	0.285218	4.57515	SPRY1	1
GO:1900182	positive regulation of protein localization to nucleus	biological process	1/29	131/17381	0.197142	0.335546	0.285218	4.57515	PIK3R1	1
GO:0002433	immune response-regulating cell surface receptor signaling pathway involved in phagocytosis	biological process	1/29	132/17381	0.198492	0.335546	0.285218	4.54049	PIK3R1	1
GO:0038096	Fc-gamma receptor signaling pathway involved in phagocytosis	biological process	1/29	132/17381	0.198492	0.335546	0.285218	4.54049	PIK3R1	1
GO:0051017	actin filament bundle assembly	biological process	1/29	132/17381	0.198492	0.335546	0.285218	4.54049	PIK3R1	1
GO:0009411	response to UV	biological process	1/29	133/17381	0.199839	0.336932	0.286397	4.50635	PIK3R1	1
GO:0001837	epithelial to mesenchymal transition	biological process	1/29	134/17381	0.201185	0.338308	0.287566	4.47272	SPRY1	1
GO:0006090	pyruvate metabolic process	biological process	1/29	135/17381	0.202528	0.33925	0.288367	4.43959	DDIT4	1
GO:0001678	cellular glucose homeostasis	biological process	1/29	136/17381	0.203869	0.33925	0.288367	4.40695	PIK3R1	1
GO:0038094	Fc-gamma receptor signaling pathway	biological process	1/29	136/17381	0.203869	0.33925	0.288367	4.40695	PIK3R1	1
GO:0061572	actin filament bundle organization	biological process	1/29	136/17381	0.203869	0.33925	0.288367	4.40695	PIK3R1	1
GO:0002431	Fc receptor mediated stimulatory signaling pathway	biological process	1/29	137/17381	0.205208	0.339709	0.288757	4.37478	PIK3R1	1
GO:0034620	cellular response to unfolded protein	biological process	1/29	137/17381	0.205208	0.339709	0.288757	4.37478	PIK3R1	1
GO:0072006	nephron development	biological process	1/29	138/17381	0.206544	0.341038	0.289887	4.34308	KLF15	1
GO:0090288	negative regulation of cellular response to growth factor stimulus	biological process	1/29	139/17381	0.207879	0.342357	0.291008	4.31183	SPRY1	1
GO:0044344	cellular response to fibroblast growth factor stimulus	biological process	1/29	141/17381	0.210541	0.344964	0.293223	4.25067	SPRY1	1
GO:1903707	negative regulation of hemopoiesis	biological process	1/29	141/17381	0.210541	0.344964	0.293223	4.25067	PIK3R1	1
GO:0009132	nucleoside diphosphate metabolic process	biological process	1/29	143/17381	0.213195	0.346645	0.294653	4.19122	DDIT4	1
GO:0030856	regulation of epithelial cell differentiation	biological process	1/29	143/17381	0.213195	0.346645	0.294653	4.19122	APOLD1	1
GO:1990138	neuron projection extension	biological process	1/29	143/17381	0.213195	0.346645	0.294653	4.19122	OSTN	1
GO:0006661	phosphatidylinositol biosynthetic process	biological process	1/29	144/17381	0.214519	0.347912	0.29573	4.16212	PIK3R1	1
GO:0045981	positive regulation of nucleotide metabolic process	biological process	1/29	145/17381	0.21584	0.348287	0.296049	4.13341	OSTN	1
GO:1900544	positive regulation of purine nucleotide metabolic process	biological process	1/29	145/17381	0.21584	0.348287	0.296049	4.13341	OSTN	1
GO:0035051	cardiocyte differentiation	biological process	1/29	146/17381	0.217159	0.348656	0.296362	4.1051	SPRY1	1
GO:0035264	multicellular organism growth	biological process	1/29	146/17381	0.217159	0.348656	0.296362	4.1051	SLC25A25	1
GO:0051384	response to glucocorticoid	biological process	1/29	147/17381	0.218477	0.349891	0.297412	4.07718	DDIT4	1
GO:0048754	branching morphogenesis of an epithelial tube	biological process	1/29	148/17381	0.219792	0.350242	0.29771	4.04963	SPRY1	1
GO:0071774	response to fibroblast growth factor	biological process	1/29	148/17381	0.219792	0.350242	0.29771	4.04963	SPRY1	1
GO:0030802	regulation of cyclic nucleotide biosynthetic process	biological process	1/29	149/17381	0.221105	0.351458	0.298743	4.02245	OSTN	1
GO:0044236	multicellular organism metabolic process	biological process	1/29	151/17381	0.223724	0.354739	0.301532	3.96917	COL6A6	1
GO:0051897	positive regulation of protein kinase B signaling	biological process	1/29	152/17381	0.225031	0.355927	0.302543	3.94306	PIK3R1	1
GO:0031345	negative regulation of cell projection organization	biological process	1/29	153/17381	0.226335	0.356227	0.302797	3.91729	OSTN	1
GO:0048015	phosphatidylinositol-mediated signaling	biological process	1/29	153/17381	0.226335	0.356227	0.302797	3.91729	PIK3R1	1
GO:0050821	protein stabilization	biological process	1/29	154/17381	0.227638	0.356521	0.303047	3.89185	PIK3R1	1
GO:1905475	regulation of protein localization to membrane	biological process	1/29	154/17381	0.227638	0.356521	0.303047	3.89185	PIK3R1	1
GO:0035967	cellular response to topologically incorrect protein	biological process	1/29	155/17381	0.228938	0.35768	0.304033	3.86674	PIK3R1	1
GO:0048017	inositol lipid-mediated signaling	biological process	1/29	156/17381	0.230236	0.358831	0.305011	3.84195	PIK3R1	1
GO:0018394	peptidyl-lysine acetylation	biological process	1/29	157/17381	0.231532	0.359973	0.305981	3.81748	KLF15	1
GO:0030168	platelet activation	biological process	1/29	158/17381	0.232826	0.361106	0.306944	3.79332	PIK3R1	1
GO:1900371	regulation of purine nucleotide biosynthetic process	biological process	1/29	159/17381	0.234117	0.361599	0.307364	3.76946	OSTN	1
GO:0030177	positive regulation of Wnt signaling pathway	biological process	1/29	160/17381	0.235407	0.361599	0.307364	3.74591	BIRC8	1
GO:0030308	negative regulation of cell growth	biological process	1/29	160/17381	0.235407	0.361599	0.307364	3.74591	OSTN	1
GO:0030808	regulation of nucleotide biosynthetic process	biological process	1/29	160/17381	0.235407	0.361599	0.307364	3.74591	OSTN	1
GO:0002285	lymphocyte activation involved in immune response	biological process	1/29	161/17381	0.236695	0.362705	0.308304	3.72264	PLCL2	1
GO:0031960	response to corticosteroid	biological process	1/29	162/17381	0.23798	0.362934	0.308498	3.69966	DDIT4	1
GO:0046058	cAMP metabolic process	biological process	1/29	162/17381	0.23798	0.362934	0.308498	3.69966	PDE7A	1
GO:0052652	cyclic purine nucleotide metabolic process	biological process	1/29	163/17381	0.239264	0.364022	0.309424	3.67696	OSTN	1
GO:0009190	cyclic nucleotide biosynthetic process	biological process	1/29	164/17381	0.240545	0.365102	0.310342	3.65454	OSTN	1
GO:0070613	regulation of protein processing	biological process	1/29	166/17381	0.243101	0.368108	0.312897	3.61051	BIRC8	1
GO:0071478	cellular response to radiation	biological process	1/29	167/17381	0.244376	0.369164	0.313794	3.58889	PIK3R1	1
GO:0035265	organ growth	biological process	1/29	168/17381	0.245649	0.369341	0.313944	3.56753	OSTN	1
GO:1903317	regulation of protein maturation	biological process	1/29	168/17381	0.245649	0.369341	0.313944	3.56753	BIRC8	1
GO:0019362	pyridine nucleotide metabolic process	biological process	1/29	169/17381	0.24692	0.369513	0.31409	3.54642	DDIT4	1
GO:0046496	nicotinamide nucleotide metabolic process	biological process	1/29	169/17381	0.24692	0.369513	0.31409	3.54642	DDIT4	1
GO:0051099	positive regulation of binding	biological process	1/29	170/17381	0.248189	0.370544	0.314967	3.52556	PLCL2	1
GO:0030324	lung development	biological process	1/29	171/17381	0.249456	0.370703	0.315102	3.50494	SPRY1	1
GO:0030799	regulation of cyclic nucleotide metabolic process	biological process	1/29	171/17381	0.249456	0.370703	0.315102	3.50494	OSTN	1
GO:0042306	regulation of protein import into nucleus	biological process	1/29	172/17381	0.25072	0.370857	0.315233	3.48456	PIK3R1	1
GO:0045333	cellular respiration	biological process	1/29	172/17381	0.25072	0.370857	0.315233	3.48456	SLC25A25	1
GO:0006986	response to unfolded protein	biological process	1/29	174/17381	0.253244	0.372006	0.31621	3.44451	PIK3R1	1
GO:0050852	T cell receptor signaling pathway	biological process	1/29	174/17381	0.253244	0.372006	0.31621	3.44451	PIK3R1	1
GO:0072524	pyridine-containing compound metabolic process	biological process	1/29	174/17381	0.253244	0.372006	0.31621	3.44451	DDIT4	1
GO:0030323	respiratory tube development	biological process	1/29	175/17381	0.254502	0.372144	0.316327	3.42483	SPRY1	1
GO:1904589	regulation of protein import	biological process	1/29	175/17381	0.254502	0.372144	0.316327	3.42483	PIK3R1	1
GO:0006109	regulation of carbohydrate metabolic process	biological process	1/29	176/17381	0.255759	0.372278	0.316441	3.40537	DDIT4	1
GO:0031032	actomyosin structure organization	biological process	1/29	176/17381	0.255759	0.372278	0.316441	3.40537	PIK3R1	1
GO:0016052	carbohydrate catabolic process	biological process	1/29	178/17381	0.258266	0.375072	0.318816	3.36711	DDIT4	1
GO:0038095	Fc-epsilon receptor signaling pathway	biological process	1/29	179/17381	0.259516	0.376033	0.319633	3.3483	PIK3R1	1
GO:0061138	morphogenesis of a branching epithelium	biological process	1/29	180/17381	0.260764	0.376987	0.320444	3.32969	SPRY1	1
GO:0006473	protein acetylation	biological process	1/29	181/17381	0.262011	0.377934	0.321249	3.3113	KLF15	1
GO:0007163	establishment or maintenance of cell polarity	biological process	1/29	182/17381	0.263255	0.378874	0.322047	3.2931	SPRY1	1
GO:0030278	regulation of ossification	biological process	1/29	184/17381	0.265737	0.380732	0.323626	3.25731	OSTN	1
GO:1901136	carbohydrate derivative catabolic process	biological process	1/29	184/17381	0.265737	0.380732	0.323626	3.25731	PDE7A	1
GO:0060348	bone development	biological process	1/29	185/17381	0.266976	0.38165	0.324407	3.2397	PAPPA2	1
GO:0006733	oxidoreduction coenzyme metabolic process	biological process	1/29	186/17381	0.268212	0.381709	0.324457	3.22228	DDIT4	1
GO:1901654	response to ketone	biological process	1/29	186/17381	0.268212	0.381709	0.324457	3.22228	DDIT4	1
GO:0002573	myeloid leukocyte differentiation	biological process	1/29	189/17381	0.271908	0.385254	0.327471	3.17114	PIK3R1	1
GO:0010810	regulation of cell-substrate adhesion	biological process	1/29	189/17381	0.271908	0.385254	0.327471	3.17114	PIK3R1	1
GO:0048762	mesenchymal cell differentiation	biological process	1/29	190/17381	0.273137	0.386138	0.328222	3.15445	SPRY1	1
GO:0001763	morphogenesis of a branching structure	biological process	1/29	193/17381	0.276809	0.389606	0.33117	3.10541	SPRY1	1
GO:0045665	negative regulation of neuron differentiation	biological process	1/29	193/17381	0.276809	0.389606	0.33117	3.10541	OSTN	1
GO:0035966	response to topologically incorrect protein	biological process	1/29	194/17381	0.278029	0.390458	0.331894	3.08941	PIK3R1	1
GO:0032869	cellular response to insulin stimulus	biological process	1/29	195/17381	0.279248	0.390458	0.331894	3.07356	PIK3R1	1
GO:0042157	lipoprotein metabolic process	biological process	1/29	195/17381	0.279248	0.390458	0.331894	3.07356	APOLD1	1
GO:0060541	respiratory system development	biological process	1/29	197/17381	0.281678	0.392996	0.334052	3.04236	SPRY1	1
GO:0043393	regulation of protein binding	biological process	1/29	202/17381	0.287719	0.39968	0.339733	2.96705	PLCL2	1
GO:0048588	developmental cell growth	biological process	1/29	202/17381	0.287719	0.39968	0.339733	2.96705	OSTN	1
GO:0007160	cell-matrix adhesion	biological process	1/29	206/17381	0.292517	0.405361	0.344561	2.90944	PIK3R1	1
GO:0001649	osteoblast differentiation	biological process	1/29	207/17381	0.293712	0.405361	0.344561	2.89539	OSTN	1
GO:0043281	regulation of cysteine-type endopeptidase activity involved in apoptotic process	biological process	1/29	207/17381	0.293712	0.405361	0.344561	2.89539	BIRC8	1
GO:0046578	regulation of Ras protein signal transduction	biological process	1/29	209/17381	0.296095	0.407769	0.346609	2.86768	SPRY1	1
GO:0045444	fat cell differentiation	biological process	1/29	210/17381	0.297284	0.4084	0.347145	2.85402	C1QL4	1
GO:0048705	skeletal system morphogenesis	biological process	1/29	211/17381	0.298471	0.4084	0.347145	2.8405	PAPPA2	1
GO:0051896	regulation of protein kinase B signaling	biological process	1/29	211/17381	0.298471	0.4084	0.347145	2.8405	PIK3R1	1
GO:0050870	positive regulation of T cell activation	biological process	1/29	215/17381	0.303199	0.413983	0.351891	2.78765	PIK3R1	1
GO:0046822	regulation of nucleocytoplasmic transport	biological process	1/29	216/17381	0.304376	0.414704	0.352504	2.77474	PIK3R1	1
GO:0043543	protein acylation	biological process	1/29	217/17381	0.305551	0.415075	0.352819	2.76196	KLF15	1
GO:0046488	phosphatidylinositol metabolic process	biological process	1/29	218/17381	0.306725	0.415075	0.352819	2.74929	PIK3R1	1
GO:0097191	extrinsic apoptotic signaling pathway	biological process	1/29	218/17381	0.306725	0.415075	0.352819	2.74929	PIK3R1	1
GO:0033500	carbohydrate homeostasis	biological process	1/29	219/17381	0.307896	0.415075	0.352819	2.73673	PIK3R1	1
GO:0042593	glucose homeostasis	biological process	1/29	219/17381	0.307896	0.415075	0.352819	2.73673	PIK3R1	1
GO:1900180	regulation of protein localization to nucleus	biological process	1/29	222/17381	0.311399	0.418913	0.356081	2.69975	PIK3R1	1
GO:0072659	protein localization to plasma membrane	biological process	1/29	225/17381	0.314884	0.422712	0.359311	2.66375	PIK3R1	1
GO:1903039	positive regulation of leukocyte cell-cell adhesion	biological process	1/29	226/17381	0.316042	0.423378	0.359876	2.65197	PIK3R1	1
GO:0051607	defense response to virus	biological process	1/29	227/17381	0.317199	0.424038	0.360437	2.64029	DDIT4	1
GO:0007411	axon guidance	biological process	1/29	229/17381	0.319505	0.42623	0.3623	2.61723	PIK3R1	1
GO:0097485	neuron projection guidance	biological process	1/29	231/17381	0.321805	0.428402	0.364147	2.59457	PIK3R1	1
GO:0045926	negative regulation of growth	biological process	1/29	234/17381	0.325239	0.430903	0.366273	2.5613	OSTN	1
GO:0110053	regulation of actin filament organization	biological process	1/29	234/17381	0.325239	0.430903	0.366273	2.5613	PIK3R1	1
GO:0003007	heart morphogenesis	biological process	1/29	235/17381	0.326381	0.430903	0.366273	2.5504	SPRY1	1
GO:0015931	nucleobase-containing compound transport	biological process	1/29	235/17381	0.326381	0.430903	0.366273	2.5504	SLC25A25	1
GO:2000116	regulation of cysteine-type endopeptidase activity	biological process	1/29	236/17381	0.32752	0.431516	0.366794	2.5396	BIRC8	1
GO:0061448	connective tissue development	biological process	1/29	237/17381	0.328657	0.432124	0.36731	2.52888	SLC25A25	1
GO:0046474	glycerophospholipid biosynthetic process	biological process	1/29	241/17381	0.333189	0.437182	0.37161	2.48691	PIK3R1	1
GO:0045637	regulation of myeloid cell differentiation	biological process	1/29	242/17381	0.334317	0.437763	0.372104	2.47663	PIK3R1	1
GO:0061025	membrane fusion	biological process	1/29	243/17381	0.335443	0.43834	0.372595	2.46644	ERVW-1	1
GO:0043491	protein kinase B signaling	biological process	1/29	245/17381	0.337691	0.43925	0.373368	2.44631	PIK3R1	1
GO:0038093	Fc receptor signaling pathway	biological process	1/29	246/17381	0.338811	0.43925	0.373368	2.43636	PIK3R1	1
GO:0060485	mesenchyme development	biological process	1/29	246/17381	0.338811	0.43925	0.373368	2.43636	SPRY1	1
GO:0007162	negative regulation of cell adhesion	biological process	1/29	248/17381	0.341048	0.43925	0.373368	2.41671	PIK3R1	1
GO:0031647	regulation of protein stability	biological process	1/29	248/17381	0.341048	0.43925	0.373368	2.41671	PIK3R1	1
GO:0032868	response to insulin	biological process	1/29	248/17381	0.341048	0.43925	0.373368	2.41671	PIK3R1	1
GO:0060828	regulation of canonical Wnt signaling pathway	biological process	1/29	248/17381	0.341048	0.43925	0.373368	2.41671	BIRC8	1
GO:0010951	negative regulation of endopeptidase activity	biological process	1/29	250/17381	0.343277	0.43925	0.373368	2.39738	BIRC8	1
GO:0044262	cellular carbohydrate metabolic process	biological process	1/29	250/17381	0.343277	0.43925	0.373368	2.39738	DDIT4	1
GO:2000027	regulation of organ morphogenesis	biological process	1/29	250/17381	0.343277	0.43925	0.373368	2.39738	SPRY1	1
GO:0072593	reactive oxygen species metabolic process	biological process	1/29	251/17381	0.344388	0.43925	0.373368	2.38783	DDIT4	1
GO:1990778	protein localization to cell periphery	biological process	1/29	251/17381	0.344388	0.43925	0.373368	2.38783	PIK3R1	1
GO:0090287	regulation of cellular response to growth factor stimulus	biological process	1/29	253/17381	0.346606	0.441198	0.375024	2.36895	SPRY1	1
GO:1902105	regulation of leukocyte differentiation	biological process	1/29	254/17381	0.347713	0.441726	0.375473	2.35963	PIK3R1	1
GO:0006469	negative regulation of protein kinase activity	biological process	1/29	255/17381	0.348817	0.44225	0.375918	2.35037	SPRY1	1
GO:0009152	purine ribonucleotide biosynthetic process	biological process	1/29	257/17381	0.351021	0.444163	0.377544	2.33208	OSTN	1
GO:0022409	positive regulation of cell-cell adhesion	biological process	1/29	259/17381	0.353217	0.444805	0.37809	2.31407	PIK3R1	1
GO:0071383	cellular response to steroid hormone stimulus	biological process	1/29	259/17381	0.353217	0.444805	0.37809	2.31407	DDIT4	1
GO:0006164	purine nucleotide biosynthetic process	biological process	1/29	260/17381	0.354312	0.444805	0.37809	2.30517	OSTN	1
GO:0009895	negative regulation of catabolic process	biological process	1/29	260/17381	0.354312	0.444805	0.37809	2.30517	DDIT4	1
GO:0090316	positive regulation of intracellular protein transport	biological process	1/29	262/17381	0.356498	0.446671	0.379676	2.28758	PIK3R1	1
GO:0010466	negative regulation of peptidase activity	biological process	1/29	263/17381	0.357588	0.44716	0.380092	2.27888	BIRC8	1
GO:0015980	energy derivation by oxidation of organic compounds	biological process	1/29	266/17381	0.360848	0.450355	0.382807	2.25318	SLC25A25	1
GO:0046651	lymphocyte proliferation	biological process	1/29	268/17381	0.363012	0.451341	0.383645	2.23636	PLCL2	1
GO:0045017	glycerolipid biosynthetic process	biological process	1/29	269/17381	0.364091	0.451341	0.383645	2.22805	PIK3R1	1
GO:0009260	ribonucleotide biosynthetic process	biological process	1/29	270/17381	0.365169	0.451341	0.383645	2.2198	OSTN	1
GO:0032943	mononuclear cell proliferation	biological process	1/29	270/17381	0.365169	0.451341	0.383645	2.2198	PLCL2	1
GO:0072331	signal transduction by p53 class mediator	biological process	1/29	270/17381	0.365169	0.451341	0.383645	2.2198	DDIT4	1
GO:0033673	negative regulation of kinase activity	biological process	1/29	273/17381	0.368392	0.451828	0.384059	2.1954	SPRY1	1
GO:0043241	protein complex disassembly	biological process	1/29	273/17381	0.368392	0.451828	0.384059	2.1954	DDIT4	1
GO:0046390	ribose phosphate biosynthetic process	biological process	1/29	273/17381	0.368392	0.451828	0.384059	2.1954	OSTN	1
GO:0072522	purine-containing compound biosynthetic process	biological process	1/29	273/17381	0.368392	0.451828	0.384059	2.1954	OSTN	1
GO:0034976	response to endoplasmic reticulum stress	biological process	1/29	274/17381	0.369462	0.452273	0.384437	2.18739	PIK3R1	1
GO:0030258	lipid modification	biological process	1/29	275/17381	0.370531	0.452714	0.384812	2.17944	PIK3R1	1
GO:0006606	protein import into nucleus	biological process	1/29	276/17381	0.371598	0.453151	0.385184	2.17154	PIK3R1	1
GO:1901214	regulation of neuron death	biological process	1/29	280/17381	0.375849	0.457462	0.388849	2.14052	DDIT4	1
GO:0008654	phospholipid biosynthetic process	biological process	1/29	283/17381	0.37902	0.460444	0.391383	2.11783	PIK3R1	1
GO:0007204	positive regulation of cytosolic calcium ion concentration	biological process	1/29	285/17381	0.381124	0.462122	0.39281	2.10296	CCR10	1
GO:0070661	leukocyte proliferation	biological process	1/29	286/17381	0.382174	0.462518	0.393146	2.09561	PLCL2	1
GO:0032956	regulation of actin cytoskeleton organization	biological process	1/29	294/17381	0.390511	0.471536	0.400812	2.03859	PIK3R1	1
GO:0043010	camera-type eye development	biological process	1/29	296/17381	0.392578	0.471536	0.400812	2.02481	SLC25A25	1
GO:0071214	cellular response to abiotic stimulus	biological process	1/29	296/17381	0.392578	0.471536	0.400812	2.02481	PIK3R1	1
GO:0104004	cellular response to environmental stimulus	biological process	1/29	296/17381	0.392578	0.471536	0.400812	2.02481	PIK3R1	1
GO:0051170	nuclear import	biological process	1/29	297/17381	0.393609	0.471888	0.40111	2.018	PIK3R1	1
GO:0009416	response to light stimulus	biological process	1/29	299/17381	0.395666	0.473466	0.402452	2.0045	PIK3R1	1
GO:0019932	second-messenger-mediated signaling	biological process	1/29	300/17381	0.396692	0.473806	0.402741	1.99782	RASD1	1
GO:0060070	canonical Wnt signaling pathway	biological process	1/29	302/17381	0.398739	0.475362	0.404064	1.98459	BIRC8	1
GO:0071375	cellular response to peptide hormone stimulus	biological process	1/29	303/17381	0.39976	0.475459	0.404146	1.97804	PIK3R1	1
GO:0032984	macromolecular complex disassembly	biological process	1/29	304/17381	0.400779	0.475459	0.404146	1.97153	DDIT4	1
GO:0070588	calcium ion transmembrane transport	biological process	1/29	305/17381	0.401797	0.475459	0.404146	1.96507	SLC25A25	1
GO:1902903	regulation of supramolecular fiber organization	biological process	1/29	305/17381	0.401797	0.475459	0.404146	1.96507	PIK3R1	1
GO:0016485	protein processing	biological process	1/29	306/17381	0.402813	0.475781	0.404419	1.95864	BIRC8	1
GO:0050804	modulation of chemical synaptic transmission	biological process	1/29	308/17381	0.404839	0.47616	0.404742	1.94592	PLCL2	1
GO:0051056	regulation of small GTPase mediated signal transduction	biological process	1/29	309/17381	0.40585	0.47616	0.404742	1.93963	SPRY1	1
GO:0009615	response to virus	biological process	1/29	310/17381	0.40686	0.47616	0.404742	1.93337	DDIT4	1
GO:0048638	regulation of developmental growth	biological process	1/29	310/17381	0.40686	0.47616	0.404742	1.93337	OSTN	1
GO:0060562	epithelial tube morphogenesis	biological process	1/29	310/17381	0.40686	0.47616	0.404742	1.93337	SPRY1	1
GO:0006909	phagocytosis	biological process	1/29	315/17381	0.411881	0.479692	0.407744	1.90268	PIK3R1	1
GO:0051251	positive regulation of lymphocyte activation	biological process	1/29	315/17381	0.411881	0.479692	0.407744	1.90268	PIK3R1	1
GO:0031589	cell-substrate adhesion	biological process	1/29	316/17381	0.412881	0.479692	0.407744	1.89666	PIK3R1	1
GO:0070997	neuron death	biological process	1/29	316/17381	0.412881	0.479692	0.407744	1.89666	DDIT4	1
GO:0051480	regulation of cytosolic calcium ion concentration	biological process	1/29	318/17381	0.414874	0.481134	0.40897	1.88473	CCR10	1
GO:0050863	regulation of T cell activation	biological process	1/29	322/17381	0.418843	0.484856	0.412133	1.86132	PIK3R1	1
GO:0030111	regulation of Wnt signaling pathway	biological process	1/29	325/17381	0.421802	0.487398	0.414295	1.84414	BIRC8	1
GO:0017038	protein import	biological process	1/29	328/17381	0.424746	0.489915	0.416434	1.82727	PIK3R1	1
GO:0009165	nucleotide biosynthetic process	biological process	1/29	336/17381	0.432527	0.496844	0.422324	1.78376	OSTN	1
GO:0043405	regulation of MAP kinase activity	biological process	1/29	337/17381	0.433493	0.496844	0.422324	1.77847	SPRY1	1
GO:0007265	Ras protein signal transduction	biological process	1/29	338/17381	0.434457	0.496844	0.422324	1.77321	SPRY1	1
GO:0032970	regulation of actin filament-based process	biological process	1/29	338/17381	0.434457	0.496844	0.422324	1.77321	PIK3R1	1
GO:0051098	regulation of binding	biological process	1/29	339/17381	0.435419	0.496844	0.422324	1.76798	PLCL2	1
GO:1901293	nucleoside phosphate biosynthetic process	biological process	1/29	339/17381	0.435419	0.496844	0.422324	1.76798	OSTN	1
GO:0032388	positive regulation of intracellular transport	biological process	1/29	342/17381	0.438297	0.498548	0.423772	1.75247	PIK3R1	1
GO:0001654	eye development	biological process	1/29	343/17381	0.439253	0.498548	0.423772	1.74736	SLC25A25	1
GO:1903037	regulation of leukocyte cell-cell adhesion	biological process	1/29	343/17381	0.439253	0.498548	0.423772	1.74736	PIK3R1	1
GO:0002696	positive regulation of leukocyte activation	biological process	1/29	347/17381	0.443061	0.49951	0.42459	1.72722	PIK3R1	1
GO:0006869	lipid transport	biological process	1/29	347/17381	0.443061	0.49951	0.42459	1.72722	APOLD1	1
GO:0035239	tube morphogenesis	biological process	1/29	347/17381	0.443061	0.49951	0.42459	1.72722	SPRY1	1
GO:0007596	blood coagulation	biological process	1/29	348/17381	0.444009	0.49951	0.42459	1.72226	PIK3R1	1
GO:0045861	negative regulation of proteolysis	biological process	1/29	348/17381	0.444009	0.49951	0.42459	1.72226	BIRC8	1
GO:0007015	actin filament organization	biological process	1/29	352/17381	0.447786	0.502336	0.426992	1.70268	PIK3R1	1
GO:0007599	hemostasis	biological process	1/29	353/17381	0.448727	0.502336	0.426992	1.69786	PIK3R1	1
GO:0006650	glycerophospholipid metabolic process	biological process	1/29	354/17381	0.449665	0.502336	0.426992	1.69306	PIK3R1	1
GO:0050817	coagulation	biological process	1/29	354/17381	0.449665	0.502336	0.426992	1.69306	PIK3R1	1
GO:0006732	coenzyme metabolic process	biological process	1/29	355/17381	0.450603	0.502505	0.427135	1.6883	DDIT4	1
GO:0050867	positive regulation of cell activation	biological process	1/29	359/17381	0.454337	0.505786	0.429924	1.66948	PIK3R1	1
GO:0019216	regulation of lipid metabolic process	biological process	1/29	360/17381	0.455266	0.505939	0.430055	1.66485	PIK3R1	1
GO:0051604	protein maturation	biological process	1/29	364/17381	0.45897	0.509169	0.4328	1.64655	BIRC8	1
GO:0051348	negative regulation of transferase activity	biological process	1/29	369/17381	0.463564	0.513376	0.436376	1.62424	SPRY1	1
GO:0034504	protein localization to nucleus	biological process	1/29	372/17381	0.466303	0.515515	0.438194	1.61114	PIK3R1	1
GO:0001503	ossification	biological process	1/29	373/17381	0.467213	0.515629	0.438291	1.60682	OSTN	1
GO:0007159	leukocyte cell-cell adhesion	biological process	1/29	374/17381	0.468122	0.515741	0.438386	1.60253	PIK3R1	1
GO:0010876	lipid localization	biological process	1/29	380/17381	0.473541	0.520814	0.442698	1.57722	APOLD1	1
GO:0018205	peptidyl-lysine modification	biological process	1/29	381/17381	0.474439	0.520905	0.442775	1.57308	KLF15	1
GO:0033157	regulation of intracellular protein transport	biological process	1/29	383/17381	0.476231	0.521975	0.443685	1.56487	PIK3R1	1
GO:0030099	myeloid cell differentiation	biological process	1/29	390/17381	0.482455	0.527892	0.448714	1.53678	PIK3R1	1
GO:0045785	positive regulation of cell adhesion	biological process	1/29	394/17381	0.48598	0.529933	0.45045	1.52118	PIK3R1	1
GO:0048545	response to steroid hormone	biological process	1/29	394/17381	0.48598	0.529933	0.45045	1.52118	DDIT4	1
GO:0052548	regulation of endopeptidase activity	biological process	1/29	399/17381	0.490353	0.533791	0.453729	1.50212	BIRC8	1
GO:1903829	positive regulation of cellular protein localization	biological process	1/29	404/17381	0.49469	0.537597	0.456964	1.48353	PIK3R1	1
GO:0006816	calcium ion transport	biological process	1/29	408/17381	0.498134	0.540421	0.459364	1.46898	SLC25A25	1
GO:0001819	positive regulation of cytokine production	biological process	1/29	409/17381	0.498992	0.540433	0.459375	1.46539	PIK3R1	1
GO:0043434	response to peptide hormone	biological process	1/29	410/17381	0.499848	0.540445	0.459385	1.46182	PIK3R1	1
GO:0042493	response to drug	biological process	1/29	411/17381	0.500702	0.540454	0.459393	1.45826	CYP4B1	1
GO:0006874	cellular calcium ion homeostasis	biological process	1/29	413/17381	0.502408	0.54138	0.46018	1.4512	CCR10	1
GO:0050769	positive regulation of neurogenesis	biological process	1/29	414/17381	0.503258	0.541384	0.460183	1.44769	NKX6-2	1
GO:0051186	cofactor metabolic process	biological process	1/29	421/17381	0.509172	0.546722	0.464721	1.42362	DDIT4	1
GO:0055074	calcium ion homeostasis	biological process	1/29	424/17381	0.511686	0.546722	0.464721	1.41355	CCR10	1
GO:0010975	regulation of neuron projection development	biological process	1/29	425/17381	0.512521	0.546722	0.464721	1.41022	OSTN	1
GO:0022407	regulation of cell-cell adhesion	biological process	1/29	425/17381	0.512521	0.546722	0.464721	1.41022	PIK3R1	1
GO:0031667	response to nutrient levels	biological process	1/29	426/17381	0.513354	0.546722	0.464721	1.40691	SLC25A25	1
GO:0052547	regulation of peptidase activity	biological process	1/29	426/17381	0.513354	0.546722	0.464721	1.40691	BIRC8	1
GO:0008380	RNA splicing	biological process	1/29	428/17381	0.515018	0.547581	0.465451	1.40034	PIK3R1	1
GO:0022604	regulation of cell morphogenesis	biological process	1/29	432/17381	0.518328	0.550146	0.467631	1.38737	OSTN	1
GO:0007409	axonogenesis	biological process	1/29	433/17381	0.519152	0.550146	0.467631	1.38417	PIK3R1	1
GO:0009314	response to radiation	biological process	1/29	437/17381	0.522435	0.552658	0.469766	1.3715	PIK3R1	1
GO:0072503	cellular divalent inorganic cation homeostasis	biological process	1/29	438/17381	0.523252	0.552658	0.469766	1.36837	CCR10	1
GO:0046486	glycerolipid metabolic process	biological process	1/29	441/17381	0.525696	0.554265	0.471132	1.35906	PIK3R1	1
GO:0030335	positive regulation of cell migration	biological process	1/29	442/17381	0.526508	0.554265	0.471132	1.35598	PIK3R1	1
GO:0003012	muscle system process	biological process	1/29	448/17381	0.531352	0.557527	0.473905	1.33782	KLF15	1
GO:1903706	regulation of hemopoiesis	biological process	1/29	448/17381	0.531352	0.557527	0.473905	1.33782	PIK3R1	1
GO:0051656	establishment of organelle localization	biological process	1/29	450/17381	0.532956	0.558293	0.474556	1.33188	SPRY1	1
GO:0015711	organic anion transport	biological process	1/29	455/17381	0.536943	0.558636	0.474847	1.31724	SLC25A25	1
GO:0051249	regulation of lymphocyte activation	biological process	1/29	455/17381	0.536943	0.558636	0.474847	1.31724	PIK3R1	1
GO:0070838	divalent metal ion transport	biological process	1/29	456/17381	0.537736	0.558636	0.474847	1.31435	SLC25A25	1
GO:0072507	divalent inorganic cation homeostasis	biological process	1/29	456/17381	0.537736	0.558636	0.474847	1.31435	CCR10	1
GO:0009991	response to extracellular stimulus	biological process	1/29	457/17381	0.538528	0.558636	0.474847	1.31148	SLC25A25	1
GO:0051493	regulation of cytoskeleton organization	biological process	1/29	457/17381	0.538528	0.558636	0.474847	1.31148	PIK3R1	1
GO:0072511	divalent inorganic cation transport	biological process	1/29	460/17381	0.540896	0.559185	0.475314	1.30292	SLC25A25	1
GO:2000147	positive regulation of cell motility	biological process	1/29	460/17381	0.540896	0.559185	0.475314	1.30292	PIK3R1	1
GO:0006644	phospholipid metabolic process	biological process	1/29	461/17381	0.541683	0.559185	0.475314	1.3001	PIK3R1	1
GO:0042110	T cell activation	biological process	1/29	467/17381	0.546377	0.563121	0.47866	1.28339	PIK3R1	1
GO:0001525	angiogenesis	biological process	1/29	469/17381	0.547931	0.563703	0.479155	1.27792	APOLD1	1
GO:0006913	nucleocytoplasmic transport	biological process	1/29	470/17381	0.548706	0.563703	0.479155	1.2752	PIK3R1	1
GO:0051272	positive regulation of cellular component movement	biological process	1/29	473/17381	0.551024	0.563921	0.47934	1.26711	PIK3R1	1
GO:0061564	axon development	biological process	1/29	473/17381	0.551024	0.563921	0.47934	1.26711	PIK3R1	1
GO:0043087	regulation of GTPase activity	biological process	1/29	475/17381	0.552563	0.563921	0.47934	1.26178	SPRY1	1
GO:0051169	nuclear transport	biological process	1/29	476/17381	0.553331	0.563921	0.47934	1.25913	PIK3R1	1
GO:0051962	positive regulation of nervous system development	biological process	1/29	476/17381	0.553331	0.563921	0.47934	1.25913	NKX6-2	1
GO:0016055	Wnt signaling pathway	biological process	1/29	481/17381	0.557149	0.566649	0.481659	1.24604	BIRC8	1
GO:0051222	positive regulation of protein transport	biological process	1/29	482/17381	0.557909	0.566649	0.481659	1.24345	PIK3R1	1
GO:0198738	cell-cell signaling by wnt	biological process	1/29	483/17381	0.558668	0.566649	0.481659	1.24088	BIRC8	1
GO:0043312	neutrophil degranulation	biological process	1/29	485/17381	0.560181	0.567149	0.482084	1.23576	CEACAM8	1
GO:0002283	neutrophil activation involved in immune response	biological process	1/29	486/17381	0.560936	0.567149	0.482084	1.23322	CEACAM8	1
GO:0010720	positive regulation of cell development	biological process	1/29	488/17381	0.562442	0.567774	0.482615	1.22817	NKX6-2	1
GO:0040017	positive regulation of locomotion	biological process	1/29	490/17381	0.563943	0.568249	0.483019	1.22315	PIK3R1	1
GO:0001501	skeletal system development	biological process	1/29	491/17381	0.564692	0.568249	0.483019	1.22066	PAPPA2	1
GO:0071900	regulation of protein serine/threonine kinase activity	biological process	1/29	495/17381	0.567674	0.570201	0.484678	1.2108	SPRY1	1
GO:0042119	neutrophil activation	biological process	1/29	496/17381	0.568417	0.570201	0.484678	1.20836	CEACAM8	1
GO:0002446	neutrophil mediated immunity	biological process	1/29	499/17381	0.570637	0.571374	0.485675	1.20109	CEACAM8	1
GO:0051051	negative regulation of transport	biological process	1/29	500/17381	0.571374	0.571374	0.485675	1.19869	OSTN	1

## Sheet: Up gene GO-CC
goID	goDescription	goType	geneRatio	bgRatio	pvalue	padj	qvalue	enrichScore	overlapGeneList	overlapGeneCount
GO:0097651	phosphatidylinositol 3-kinase complex, class I	cellular component	1/30	5/18511	0.00807794	0.0943372	0.0713735	123.407	PIK3R1	1
GO:0005581	collagen trimer	cellular component	2/30	88/18511	0.00891472	0.0943372	0.0713735	14.0235	C1QL4/COL6A6	2
GO:0120103	centriolar subdistal appendage	cellular component	1/30	9/18511	0.0144948	0.0943372	0.0713735	68.5593	CCDC68	1
GO:0019031	viral envelope	cellular component	1/30	11/18511	0.0176882	0.0943372	0.0713735	56.0939	ERVW-1	1
GO:0036338	viral membrane	cellular component	1/30	11/18511	0.0176882	0.0943372	0.0713735	56.0939	ERVW-1	1
GO:0097038	perinuclear endoplasmic reticulum	cellular component	1/30	11/18511	0.0176882	0.0943372	0.0713735	56.0939	PIK3R1	1
GO:0019012	virion	cellular component	1/30	16/18511	0.025628	0.102512	0.0775583	38.5646	ERVW-1	1
GO:0044423	virion part	cellular component	1/30	16/18511	0.025628	0.102512	0.0775583	38.5646	ERVW-1	1
GO:0005942	phosphatidylinositol 3-kinase complex	cellular component	1/30	20/18511	0.0319351	0.113547	0.0859072	30.8517	PIK3R1	1
GO:0005801	cis-Golgi network	cellular component	1/30	43/18511	0.0674422	0.215815	0.163281	14.3496	PIK3R1	1
GO:0035577	azurophil granule membrane	cellular component	1/30	58/18511	0.0899172	0.251597	0.190353	10.6385	CEACAM8	1
GO:0016529	sarcoplasmic reticulum	cellular component	1/30	61/18511	0.0943489	0.251597	0.190353	10.1153	RASD1	1
GO:0016528	sarcoplasm	cellular component	1/30	70/18511	0.107519	0.255699	0.193456	8.81476	RASD1	1
GO:0070821	tertiary granule membrane	cellular component	1/30	73/18511	0.111868	0.255699	0.193456	8.45251	CEACAM8	1
GO:0035579	specific granule membrane	cellular component	1/30	91/18511	0.137534	0.293406	0.221985	6.78059	CEACAM8	1
GO:0005743	mitochondrial inner membrane	cellular component	2/30	480/18511	0.182144	0.329695	0.24944	2.57097	SLC25A25/SLC25A30	2
GO:0005814	centriole	cellular component	1/30	124/18511	0.182739	0.329695	0.24944	4.97608	CCDC68	1
GO:0005766	primary lysosome	cellular component	1/30	155/18511	0.223111	0.329695	0.24944	3.98086	CEACAM8	1
GO:0042582	azurophil granule	cellular component	1/30	155/18511	0.223111	0.329695	0.24944	3.98086	CEACAM8	1
GO:0031225	anchored component of membrane	cellular component	1/30	156/18511	0.224381	0.329695	0.24944	3.95534	CEACAM8	1
GO:0042581	specific granule	cellular component	1/30	160/18511	0.22944	0.329695	0.24944	3.85646	CEACAM8	1
GO:0070820	tertiary granule	cellular component	1/30	164/18511	0.234467	0.329695	0.24944	3.7624	CEACAM8	1
GO:0044450	microtubule organizing center part	cellular component	1/30	166/18511	0.236968	0.329695	0.24944	3.71707	CCDC68	1
GO:0019898	extrinsic component of membrane	cellular component	1/30	261/18511	0.347105	0.447039	0.338221	2.36411	PIK3R1	1
GO:0061695	transferase complex, transferring phosphorus-containing groups	cellular component	1/30	263/18511	0.34925	0.447039	0.338221	2.34613	PIK3R1	1
GO:0030667	secretory granule membrane	cellular component	1/30	301/18511	0.38873	0.478437	0.361975	2.04994	CEACAM8	1
GO:0005765	lysosomal membrane	cellular component	1/30	349/18511	0.435301	0.496604	0.37572	1.768	CEACAM8	1
GO:0098852	lytic vacuole membrane	cellular component	1/30	349/18511	0.435301	0.496604	0.37572	1.768	CEACAM8	1
GO:0005578	proteinaceous extracellular matrix	cellular component	1/30	365/18511	0.450047	0.496604	0.37572	1.6905	COL6A6	1
GO:0005774	vacuolar membrane	cellular component	1/30	398/18511	0.479296	0.500448	0.378628	1.55034	CEACAM8	1
GO:0044441	ciliary part	cellular component	1/30	414/18511	0.492931	0.500448	0.378628	1.49042	CCDC68	1
GO:0005911	cell-cell junction	cellular component	1/30	423/18511	0.500448	0.500448	0.378628	1.45871	PIK3R1	1

## Sheet: Up gene GO-MF
goID	goDescription	goType	geneRatio	bgRatio	pvalue	padj	qvalue	enrichScore	overlapGeneList	overlapGeneCount
GO:0004984	olfactory receptor activity	molecular function	4/28	426/17354	0.00459605	0.119221	0.0808281	5.81958	OR10G8/OR52W1/OR6C1/OR7C1	4
GO:0043559	insulin binding	molecular function	1/28	5/17354	0.00804224	0.119221	0.0808281	123.957	PIK3R1	1
GO:0008081	phosphoric diester hydrolase activity	molecular function	2/28	90/17354	0.0092107	0.119221	0.0808281	13.773	PDE7A/PLCL2	2
GO:0005168	neurotrophin TRKA receptor binding	molecular function	1/28	6/17354	0.00964318	0.119221	0.0808281	103.298	PIK3R1	1
GO:0046935	1-phosphatidylinositol-3-kinase regulator activity	molecular function	1/28	6/17354	0.00964318	0.119221	0.0808281	103.298	PIK3R1	1
GO:0005167	neurotrophin TRK receptor binding	molecular function	1/28	7/17354	0.0112416	0.119221	0.0808281	88.5408	PIK3R1	1
GO:0005347	ATP transmembrane transporter activity	molecular function	1/28	9/17354	0.0144311	0.119221	0.0808281	68.8651	SLC25A25	1
GO:0015217	ADP transmembrane transporter activity	molecular function	1/28	9/17354	0.0144311	0.119221	0.0808281	68.8651	SLC25A25	1
GO:0035014	phosphatidylinositol 3-kinase regulator activity	molecular function	1/28	9/17354	0.0144311	0.119221	0.0808281	68.8651	PIK3R1	1
GO:0015643	toxic substance binding	molecular function	1/28	10/17354	0.0160221	0.119221	0.0808281	61.9786	CYP4B1	1
GO:0036312	phosphatidylinositol 3-kinase regulatory subunit binding	molecular function	1/28	10/17354	0.0160221	0.119221	0.0808281	61.9786	PIK3R1	1
GO:0070679	inositol 1,4,5 trisphosphate binding	molecular function	1/28	10/17354	0.0160221	0.119221	0.0808281	61.9786	PLCL2	1
GO:0000295	adenine nucleotide transmembrane transporter activity	molecular function	1/28	11/17354	0.0176106	0.119221	0.0808281	56.3442	SLC25A25	1
GO:0005068	transmembrane receptor protein tyrosine kinase adaptor activity	molecular function	1/28	11/17354	0.0176106	0.119221	0.0808281	56.3442	PIK3R1	1
GO:0005346	purine ribonucleotide transmembrane transporter activity	molecular function	1/28	11/17354	0.0176106	0.119221	0.0808281	56.3442	SLC25A25	1
GO:0043560	insulin receptor substrate binding	molecular function	1/28	11/17354	0.0176106	0.119221	0.0808281	56.3442	PIK3R1	1
GO:0005165	neurotrophin receptor binding	molecular function	1/28	12/17354	0.0191967	0.119221	0.0808281	51.6488	PIK3R1	1
GO:0015216	purine nucleotide transmembrane transporter activity	molecular function	1/28	12/17354	0.0191967	0.119221	0.0808281	51.6488	SLC25A25	1
GO:0016493	C-C chemokine receptor activity	molecular function	1/28	12/17354	0.0191967	0.119221	0.0808281	51.6488	CCR10	1
GO:0001608	G-protein coupled nucleotide receptor activity	molecular function	1/28	14/17354	0.0223614	0.119938	0.0813141	44.2704	P2RY14	1
GO:0045028	G-protein coupled purinergic nucleotide receptor activity	molecular function	1/28	14/17354	0.0223614	0.119938	0.0813141	44.2704	P2RY14	1
GO:0050811	GABA receptor binding	molecular function	1/28	14/17354	0.0223614	0.119938	0.0813141	44.2704	PLCL2	1
GO:0004115	3',5'-cyclic-AMP phosphodiesterase activity	molecular function	1/28	15/17354	0.02394	0.120437	0.0816519	41.319	PDE7A	1
GO:0005159	insulin-like growth factor receptor binding	molecular function	1/28	16/17354	0.0255162	0.120437	0.0816519	38.7366	PIK3R1	1
GO:0015215	nucleotide transmembrane transporter activity	molecular function	1/28	16/17354	0.0255162	0.120437	0.0816519	38.7366	SLC25A25	1
GO:0015605	organophosphate ester transmembrane transporter activity	molecular function	1/28	19/17354	0.0302301	0.129174	0.0875758	32.6203	SLC25A25	1
GO:0001614	purinergic nucleotide receptor activity	molecular function	1/28	21/17354	0.0333605	0.129174	0.0875758	29.5136	P2RY14	1
GO:0016502	nucleotide receptor activity	molecular function	1/28	21/17354	0.0333605	0.129174	0.0875758	29.5136	P2RY14	1
GO:0070330	aromatase activity	molecular function	1/28	23/17354	0.0364811	0.129174	0.0875758	26.9472	CYP4B1	1
GO:0004114	3',5'-cyclic-nucleotide phosphodiesterase activity	molecular function	1/28	24/17354	0.0380377	0.129174	0.0875758	25.8244	PDE7A	1
GO:0004112	cyclic-nucleotide phosphodiesterase activity	molecular function	1/28	25/17354	0.039592	0.129174	0.0875758	24.7914	PDE7A	1
GO:0035586	purinergic receptor activity	molecular function	1/28	25/17354	0.039592	0.129174	0.0875758	24.7914	P2RY14	1
GO:0043027	cysteine-type endopeptidase inhibitor activity involved in apoptotic process	molecular function	1/28	25/17354	0.039592	0.129174	0.0875758	24.7914	BIRC8	1
GO:0071889	14-3-3 protein binding	molecular function	1/28	25/17354	0.039592	0.129174	0.0875758	24.7914	DDIT4	1
GO:0001637	G-protein coupled chemoattractant receptor activity	molecular function	1/28	26/17354	0.0411438	0.129174	0.0875758	23.8379	CCR10	1
GO:0004950	chemokine receptor activity	molecular function	1/28	26/17354	0.0411438	0.129174	0.0875758	23.8379	CCR10	1
GO:0016712	oxidoreductase activity, acting on paired donors, with incorporation or reduction of molecular oxygen, reduced flavin or flavoprotein as one donor, and incorporation of one atom of oxygen	molecular function	1/28	26/17354	0.0411438	0.129174	0.0875758	23.8379	CYP4B1	1
GO:0001106	RNA polymerase II transcription corepressor activity	molecular function	1/28	27/17354	0.0426932	0.129174	0.0875758	22.955	OLIG3	1
GO:0004435	phosphatidylinositol phospholipase C activity	molecular function	1/28	27/17354	0.0426932	0.129174	0.0875758	22.955	PLCL2	1
GO:0043548	phosphatidylinositol 3-kinase binding	molecular function	1/28	29/17354	0.0457847	0.135065	0.0915695	21.3719	PIK3R1	1
GO:0004629	phospholipase C activity	molecular function	1/28	30/17354	0.0473269	0.136209	0.0923452	20.6595	PLCL2	1
GO:0005158	insulin receptor binding	molecular function	1/28	31/17354	0.0488667	0.137292	0.0930794	19.9931	PIK3R1	1
GO:1901505	carbohydrate derivative transmembrane transporter activity	molecular function	1/28	33/17354	0.051939	0.14253	0.0966307	18.7814	SLC25A25	1
GO:0017046	peptide hormone binding	molecular function	1/28	34/17354	0.0534716	0.143401	0.0972211	18.229	PIK3R1	1
GO:0001784	phosphotyrosine residue binding	molecular function	1/28	35/17354	0.0550018	0.144227	0.0977809	17.7082	PIK3R1	1
GO:0015932	nucleobase-containing compound transmembrane transporter activity	molecular function	1/28	36/17354	0.0565296	0.145011	0.0983123	17.2163	SLC25A25	1
GO:0001191	transcriptional repressor activity, RNA polymerase II transcription factor binding	molecular function	1/28	41/17354	0.0641329	0.161015	0.109162	15.1167	OLIG3	1
GO:0043028	cysteine-type endopeptidase regulator activity involved in apoptotic process	molecular function	1/28	42/17354	0.0656465	0.161381	0.109411	14.7568	BIRC8	1
GO:0016303	1-phosphatidylinositol-3-kinase activity	molecular function	1/28	43/17354	0.0671577	0.161727	0.109645	14.4136	PIK3R1	1
GO:0045309	protein phosphorylated amino acid binding	molecular function	1/28	44/17354	0.0686665	0.162053	0.109866	14.086	PIK3R1	1
GO:0019825	oxygen binding	molecular function	1/28	45/17354	0.070173	0.162361	0.110075	13.773	CYP4B1	1
GO:0052742	phosphatidylinositol kinase activity	molecular function	1/28	51/17354	0.0791627	0.179638	0.121789	12.1527	PIK3R1	1
GO:0030971	receptor tyrosine kinase binding	molecular function	1/28	56/17354	0.0865901	0.192785	0.130702	11.0676	PIK3R1	1
GO:0004869	cysteine-type endopeptidase inhibitor activity	molecular function	1/28	58/17354	0.0895448	0.195672	0.132659	10.686	BIRC8	1
GO:0042562	hormone binding	molecular function	1/28	65/17354	0.099814	0.212664	0.144179	9.53516	PIK3R1	1
GO:0046934	phosphatidylinositol-4,5-bisphosphate 3-kinase activity	molecular function	1/28	66/17354	0.101272	0.212664	0.144179	9.39069	PIK3R1	1
GO:1990782	protein tyrosine kinase binding	molecular function	1/28	67/17354	0.102727	0.212664	0.144179	9.25053	PIK3R1	1
GO:0052813	phosphatidylinositol bisphosphate kinase activity	molecular function	1/28	69/17354	0.105632	0.214906	0.145699	8.9824	PIK3R1	1
GO:0035004	phosphatidylinositol 3-kinase activity	molecular function	1/28	74/17354	0.112853	0.221087	0.149889	8.37548	PIK3R1	1
GO:0042578	phosphoric ester hydrolase activity	molecular function	2/28	360/17354	0.114065	0.221087	0.149889	3.44325	PDE7A/PLCL2	2
GO:0043178	alcohol binding	molecular function	1/28	75/17354	0.114291	0.221087	0.149889	8.26381	PLCL2	1
GO:0051219	phosphoprotein binding	molecular function	1/28	77/17354	0.117159	0.22298	0.151173	8.04917	PIK3R1	1
GO:0035591	signaling adaptor activity	molecular function	1/28	79/17354	0.120018	0.224796	0.152404	7.84539	PIK3R1	1
GO:0000982	transcription factor activity, RNA polymerase II core promoter proximal region sequence-specific binding	molecular function	2/28	400/17354	0.135525	0.248685	0.1686	3.09893	KLF15/NKX6-2	2
GO:0004896	cytokine receptor activity	molecular function	1/28	91/17354	0.136988	0.248685	0.1686	6.81083	CCR10	1
GO:0004497	monooxygenase activity	molecular function	1/28	94/17354	0.14118	0.252413	0.171128	6.59347	CYP4B1	1
GO:0001104	RNA polymerase II transcription cofactor activity	molecular function	1/28	98/17354	0.14674	0.254637	0.172635	6.32434	OLIG3	1
GO:0004620	phospholipase activity	molecular function	1/28	98/17354	0.14674	0.254637	0.172635	6.32434	PLCL2	1
GO:0008144	drug binding	molecular function	1/28	101/17354	0.150887	0.258039	0.174942	6.13649	CYP4B1	1
GO:0019903	protein phosphatase binding	molecular function	1/28	113/17354	0.167282	0.28199	0.191179	5.48483	PIK3R1	1
GO:0004222	metalloendopeptidase activity	molecular function	1/28	115/17354	0.169985	0.28251	0.191532	5.38944	PAPPA2	1
GO:0005179	hormone activity	molecular function	1/28	121/17354	0.178042	0.291791	0.197824	5.1222	OSTN	1
GO:0016298	lipase activity	molecular function	1/28	123/17354	0.180711	0.292108	0.198039	5.03891	PLCL2	1
GO:0020037	heme binding	molecular function	1/28	128/17354	0.187346	0.297023	0.201372	4.84208	CYP4B1	1
GO:0008528	G-protein coupled peptide receptor activity	molecular function	1/28	130/17354	0.189986	0.297023	0.201372	4.76758	CCR10	1
GO:0001653	peptide receptor activity	molecular function	1/28	131/17354	0.191303	0.297023	0.201372	4.73119	CCR10	1
GO:0001078	transcriptional repressor activity, RNA polymerase II core promoter proximal region sequence-specific binding	molecular function	1/28	133/17354	0.19393	0.297192	0.201486	4.66004	NKX6-2	1
GO:0016779	nucleotidyltransferase activity	molecular function	1/28	136/17354	0.197856	0.29748	0.201682	4.55725	FAM46C	1
GO:0046906	tetrapyrrole binding	molecular function	1/28	137/17354	0.199161	0.29748	0.201682	4.52398	CYP4B1	1
GO:0016705	oxidoreductase activity, acting on paired donors, with incorporation or reduction of molecular oxygen	molecular function	1/28	154/17354	0.221026	0.323835	0.219549	4.02458	CYP4B1	1
GO:0001076	transcription factor activity, RNA polymerase II transcription factor binding	molecular function	1/28	155/17354	0.222294	0.323835	0.219549	3.99862	OLIG3	1
GO:0019902	phosphatase binding	molecular function	1/28	159/17354	0.227346	0.325004	0.220342	3.89802	PIK3R1	1
GO:0005506	iron ion binding	molecular function	1/28	160/17354	0.228605	0.325004	0.220342	3.87366	CYP4B1	1
GO:0030674	protein binding, bridging	molecular function	1/28	167/17354	0.237357	0.333429	0.226054	3.71129	PIK3R1	1
GO:0004866	endopeptidase inhibitor activity	molecular function	1/28	173/17354	0.244782	0.339815	0.230383	3.58258	BIRC8	1
GO:0061135	endopeptidase regulator activity	molecular function	1/28	179/17354	0.252138	0.345957	0.234547	3.46249	BIRC8	1
GO:0030414	peptidase inhibitor activity	molecular function	1/28	182/17354	0.25579	0.346933	0.235209	3.40542	BIRC8	1
GO:0060090	molecular adaptor activity	molecular function	1/28	185/17354	0.259424	0.347156	0.23536	3.35019	PIK3R1	1
GO:0008237	metallopeptidase activity	molecular function	1/28	187/17354	0.261838	0.347156	0.23536	3.31436	PAPPA2	1
GO:0008514	organic anion transmembrane transporter activity	molecular function	1/28	201/17354	0.278522	0.365174	0.247575	3.08351	SLC25A25	1
GO:0019207	kinase regulator activity	molecular function	1/28	212/17354	0.291376	0.377828	0.256154	2.92352	PIK3R1	1
GO:0061134	peptidase regulator activity	molecular function	1/28	218/17354	0.298293	0.382594	0.259385	2.84305	BIRC8	1
GO:0003714	transcription corepressor activity	molecular function	1/28	223/17354	0.304008	0.385731	0.261512	2.77931	OLIG3	1
GO:0001227	transcriptional repressor activity, RNA polymerase II transcription regulatory region sequence-specific binding	molecular function	1/28	226/17354	0.307416	0.385905	0.26163	2.74241	NKX6-2	1
GO:0042277	peptide binding	molecular function	1/28	260/17354	0.344925	0.428433	0.290463	2.38379	PIK3R1	1
GO:0005126	cytokine receptor binding	molecular function	1/28	268/17354	0.353462	0.434464	0.294552	2.31263	PIK3R1	1
GO:0001077	transcriptional activator activity, RNA polymerase II core promoter proximal region sequence-specific binding	molecular function	1/28	274/17354	0.359794	0.437688	0.296737	2.26199	KLF15	1
GO:0003924	GTPase activity	molecular function	1/28	284/17354	0.370215	0.445769	0.302216	2.18234	RASD1	1
GO:0033218	amide binding	molecular function	1/28	294/17354	0.380472	0.453492	0.307452	2.10811	PIK3R1	1
GO:0008509	anion transmembrane transporter activity	molecular function	1/28	316/17354	0.402474	0.474919	0.321979	1.96135	SLC25A25	1
GO:0000978	RNA polymerase II core promoter proximal region sequence-specific DNA binding	molecular function	1/28	361/17354	0.445155	0.505347	0.342608	1.71686	NKX6-2	1
GO:0005525	GTP binding	molecular function	1/28	370/17354	0.453331	0.505347	0.342608	1.6751	RASD1	1
GO:0032550	purine ribonucleoside binding	molecular function	1/28	374/17354	0.456927	0.505347	0.342608	1.65718	RASD1	1
GO:0000987	core promoter proximal region sequence-specific DNA binding	molecular function	1/28	376/17354	0.458717	0.505347	0.342608	1.64837	NKX6-2	1
GO:0001883	purine nucleoside binding	molecular function	1/28	377/17354	0.45961	0.505347	0.342608	1.64399	RASD1	1
GO:0032549	ribonucleoside binding	molecular function	1/28	378/17354	0.460501	0.505347	0.342608	1.63964	RASD1	1
GO:0001159	core promoter proximal region DNA binding	molecular function	1/28	379/17354	0.461391	0.505347	0.342608	1.63532	NKX6-2	1
GO:0001882	nucleoside binding	molecular function	1/28	385/17354	0.4667	0.505347	0.342608	1.60983	RASD1	1
GO:0032561	guanyl ribonucleotide binding	molecular function	1/28	389/17354	0.470212	0.505347	0.342608	1.59328	RASD1	1
GO:0019001	guanyl nucleotide binding	molecular function	1/28	390/17354	0.471086	0.505347	0.342608	1.58919	RASD1	1
GO:0004857	enzyme inhibitor activity	molecular function	1/28	395/17354	0.475437	0.50542	0.342657	1.56908	BIRC8	1
GO:0001228	transcriptional activator activity, RNA polymerase II transcription regulatory region sequence-specific binding	molecular function	1/28	411/17354	0.48913	0.515333	0.349379	1.50799	KLF15	1
GO:0004842	ubiquitin-protein transferase activity	molecular function	1/28	437/17354	0.510649	0.533244	0.361521	1.41827	BIRC8	1
GO:0048018	receptor ligand activity	molecular function	1/28	456/17354	0.525819	0.542753	0.367968	1.35918	OSTN	1
GO:0019787	ubiquitin-like protein transferase activity	molecular function	1/28	460/17354	0.528954	0.542753	0.367968	1.34736	BIRC8	1
GO:0004175	endopeptidase activity	molecular function	1/28	469/17354	0.535936	0.545176	0.369611	1.3215	PAPPA2	1
GO:0030545	receptor regulator activity	molecular function	1/28	485/17354	0.548102	0.552786	0.37477	1.27791	OSTN	1
GO:0046982	protein heterodimerization activity	molecular function	1/28	495/17354	0.555549	0.555549	0.376643	1.25209	PIK3R1	1

## Sheet: Up gene KEGG enrichment
pathID	pathDescription	geneRatio	bgRatio	pvalue	padj	qvalue	enrichScore	overlapGeneList	overlapGeneCount
hsa04150	mTOR signaling pathway	2/11	52/5894	0.00399086	0.098909	0.0952539	20.6084	DDIT4/PIK3R1	2
hsa04740	Olfactory transduction	4/11	388/5894	0.00420889	0.098909	0.0952539	5.5239	OR10G8/OR52W1/OR6C1/OR7C1	4
hsa04630	Jak-STAT signaling pathway	2/11	155/5894	0.0323436	0.241631	0.232702	6.91378	PIK3R1/SPRY1	2
hsa04062	Chemokine signaling pathway	2/11	189/5894	0.046508	0.241631	0.232702	5.67003	CCR10/PIK3R1	2
hsa04510	Focal adhesion	2/11	200/5894	0.0515146	0.241631	0.232702	5.35818	COL6A6/PIK3R1	2
hsa04960	Aldosterone-regulated sodium reabsorption	1/11	42/5894	0.0757128	0.241631	0.232702	12.7576	PIK3R1	1
hsa04973	Carbohydrate digestion and absorption	1/11	44/5894	0.0791846	0.241631	0.232702	12.1777	PIK3R1	1
hsa04930	Type II diabetes mellitus	1/11	48/5894	0.0860927	0.241631	0.232702	11.1629	PIK3R1	1
hsa04672	Intestinal immune network for IgA production	1/11	49/5894	0.0878123	0.241631	0.232702	10.9351	CCR10	1
hsa05213	Endometrial cancer	1/11	52/5894	0.0929536	0.241631	0.232702	10.3042	PIK3R1	1
hsa05223	Non-small cell lung cancer	1/11	54/5894	0.0963664	0.241631	0.232702	9.92256	PIK3R1	1
hsa05221	Acute myeloid leukemia	1/11	58/5894	0.103157	0.241631	0.232702	9.23824	PIK3R1	1
hsa05210	Colorectal cancer	1/11	62/5894	0.109901	0.241631	0.232702	8.64223	PIK3R1	1
hsa05214	Glioma	1/11	65/5894	0.114929	0.241631	0.232702	8.24336	PIK3R1	1
hsa05211	Renal cell carcinoma	1/11	70/5894	0.123252	0.241631	0.232702	7.65455	PIK3R1	1
hsa05212	Pancreatic cancer	1/11	70/5894	0.123252	0.241631	0.232702	7.65455	PIK3R1	1
hsa05100	Bacterial invasion of epithelial cells	1/11	71/5894	0.124908	0.241631	0.232702	7.54673	PIK3R1	1
hsa05218	Melanoma	1/11	71/5894	0.124908	0.241631	0.232702	7.54673	PIK3R1	1
hsa05220	Chronic myeloid leukemia	1/11	73/5894	0.128211	0.241631	0.232702	7.33998	PIK3R1	1
hsa04662	B cell receptor signaling pathway	1/11	75/5894	0.131503	0.241631	0.232702	7.14424	PIK3R1	1
hsa04370	VEGF signaling pathway	1/11	76/5894	0.133145	0.241631	0.232702	7.05024	PIK3R1	1
hsa04070	Phosphatidylinositol signaling system	1/11	78/5894	0.13642	0.241631	0.232702	6.86946	PIK3R1	1
hsa04664	Fc epsilon RI signaling pathway	1/11	79/5894	0.138053	0.241631	0.232702	6.78251	PIK3R1	1
hsa04974	Protein digestion and absorption	1/11	81/5894	0.141312	0.241631	0.232702	6.61504	COL6A6	1
hsa04512	ECM-receptor interaction	1/11	85/5894	0.147795	0.241631	0.232702	6.30374	COL6A6	1
hsa05222	Small cell lung cancer	1/11	85/5894	0.147795	0.241631	0.232702	6.30374	PIK3R1	1
hsa04012	ErbB signaling pathway	1/11	87/5894	0.151019	0.241631	0.232702	6.15883	PIK3R1	1
hsa04914	Progesterone-mediated oocyte maturation	1/11	87/5894	0.151019	0.241631	0.232702	6.15883	PIK3R1	1
hsa04210	Apoptosis	1/11	89/5894	0.154233	0.241631	0.232702	6.02043	PIK3R1	1
hsa05215	Prostate cancer	1/11	89/5894	0.154233	0.241631	0.232702	6.02043	PIK3R1	1
hsa04666	Fc gamma R-mediated phagocytosis	1/11	95/5894	0.163807	0.247375	0.238233	5.64019	PIK3R1	1
hsa04620	Toll-like receptor signaling pathway	1/11	102/5894	0.174853	0.247375	0.238233	5.25312	PIK3R1	1
hsa05142	Chagas disease (American trypanosomiasis)	1/11	104/5894	0.177985	0.247375	0.238233	5.1521	PIK3R1	1
hsa05146	Amoebiasis	1/11	106/5894	0.181105	0.247375	0.238233	5.05489	PIK3R1	1
hsa04660	T cell receptor signaling pathway	1/11	108/5894	0.184215	0.247375	0.238233	4.96128	PIK3R1	1
hsa04670	Leukocyte transendothelial migration	1/11	117/5894	0.198077	0.256926	0.247432	4.57964	PIK3R1	1
hsa04722	Neurotrophin signaling pathway	1/11	127/5894	0.213228	0.256926	0.247432	4.21904	PIK3R1	1
hsa04380	Osteoclast differentiation	1/11	128/5894	0.214729	0.256926	0.247432	4.18608	PIK3R1	1
hsa05145	Toxoplasmosis	1/11	133/5894	0.222194	0.256926	0.247432	4.02871	PIK3R1	1
hsa05160	Hepatitis C	1/11	135/5894	0.225161	0.256926	0.247432	3.96902	PIK3R1	1
hsa04650	Natural killer cell mediated cytotoxicity	1/11	136/5894	0.226641	0.256926	0.247432	3.93984	PIK3R1	1
hsa04910	Insulin signaling pathway	1/11	138/5894	0.229594	0.256926	0.247432	3.88274	PIK3R1	1
hsa00230	Purine metabolism	1/11	162/5894	0.26423	0.28881	0.278137	3.30752	PDE7A	1
hsa04810	Regulation of actin cytoskeleton	1/11	214/5894	0.33447	0.357275	0.344072	2.50382	PIK3R1	1
hsa04060	Cytokine-cytokine receptor interaction	1/11	265/5894	0.397383	0.4144	0.399086	2.02196	CCR10	1
hsa04080	Neuroactive ligand-receptor interaction	1/11	272/5894	0.405583	0.4144	0.399086	1.96992	P2RY14	1
hsa05200	Pathways in cancer	1/11	327/5894	0.466562	0.466562	0.449321	1.63859	PIK3R1	1
