# Supplementary material for: Microarray analysis of lncRNA and mRNA expression profiles in patients with Legg-Calve-Perthes disease
Source: Front Pediatr. 2022 Sep 7;10:974547. doi: 10.3389/fped.2022.974547 (PMC9490025; doi:10.3389/fped.2022.974547)
Supplement: Supplementary file 3 [file Table_3.XLSX]

## Sheet: Down gene GO-BP
goID	goDescription	0		goType	geneRatio	bgRatio	pvalue	padj	qvalue	enrichScore	overlapGeneList	overlapGeneCount
GO:0031589	cell-substrate adhesion	0		biological process	20/230	316/17381	8.20896e-09	2.55955e-05	2.32789e-05	4.78288	ABL1/ACTN1/ACTN4/AXL/CD44/CDH13/CDK6/FBLN5/FLNA/ILK/ITGA1/ITGA5/ITGB1/LAMC1/LGALS1/MACF1/MYADM/PARVA/PHLDB2/VCL	20
GO:0034330	cell junction organization	0		biological process	16/230	265/17381	5.0738e-07	0.000602598	0.000548057	4.56269	ABL1/ACTN1/ACTN4/CD151/CDH13/CDH6/FLNA/ILK/ITGA5/LAMC1/MACF1/MYO1C/PHLDB2/TLN1/TNS1/VCL	16
GO:0034329	cell junction assembly	0		biological process	14/230	204/17381	5.79793e-07	0.000602598	0.000548057	5.18615	ABL1/ACTN1/ACTN4/CD151/FLNA/ILK/ITGA5/LAMC1/MACF1/MYO1C/PHLDB2/TLN1/TNS1/VCL	14
GO:0002576	platelet degranulation			biological process	11/230	128/17381	1.07355e-06	0.000836835	0.000761093	6.49426	A2M/ACTN1/ACTN4/FLNA/ISLR/MAGED2/PECAM1/QSOX1/TAGLN2/TLN1/VCL	11
GO:0007044	cell-substrate junction assembly	0		biological process	9/230	89/17381	2.69891e-06	0.00168304	0.00153071	7.64187	ABL1/ACTN1/CD151/ITGA5/LAMC1/MACF1/PHLDB2/TLN1/TNS1	9
GO:0034109	homotypic cell-cell adhesion	0		biological process	8/230	75/17381	6.55085e-06	0.00340426	0.00309614	8.06075	CSRP1/FLNA/ILK/LGALS1/MYH9/MYL9/TLN1/VCL	8
GO:0070527	platelet aggregation	0		biological process	7/230	56/17381	8.66631e-06	0.00386022	0.00351083	9.4462	CSRP1/FLNA/ILK/MYH9/MYL9/TLN1/VCL	7
GO:0034446	substrate adhesion-dependent cell spreading	0		biological process	8/230	84/17381	1.52852e-05	0.0059574	0.00541819	7.1971	ABL1/ACTN4/AXL/FLNA/ILK/LAMC1/MYADM/PARVA	8
GO:0007160	cell-matrix adhesion			biological process	12/230	206/17381	1.99301e-05	0.00690466	0.00627972	4.40211	ABL1/ACTN1/CD44/CDH13/CDK6/FBLN5/ILK/ITGA1/ITGB1/MACF1/PHLDB2/VCL	12
GO:0007229	integrin-mediated signaling pathway	0		biological process	8/230	96/17381	4.0584e-05	0.0107042	0.00973538	6.29746	ABL1/FLNA/ILK/ITGA1/ITGA5/ITGB1/MYH9/TLN1	8
GO:0030198	extracellular matrix organization	0		biological process	15/230	335/17381	4.2015e-05	0.0107042	0.00973538	3.38371	A2M/ABL1/CAPN2/CAPNS1/CD44/COL4A1/COL4A2/FBLN5/ITGA1/ITGA5/ITGB1/LAMA4/LAMC1/PECAM1/PHLDB2	15
GO:0043062	extracellular structure organization	0		biological process	15/230	336/17381	4.34687e-05	0.0107042	0.00973538	3.37364	A2M/ABL1/CAPN2/CAPNS1/CD44/COL4A1/COL4A2/FBLN5/ITGA1/ITGA5/ITGB1/LAMA4/LAMC1/PECAM1/PHLDB2	15
GO:0010810	regulation of cell-substrate adhesion	0		biological process	11/230	189/17381	4.46295e-05	0.0107042	0.00973538	4.39823	ABL1/ACTN4/CDH13/CDK6/FLNA/ILK/ITGA5/LGALS1/MACF1/MYADM/PHLDB2	11
GO:0048675	axon extension	0		biological process	8/230	102/17381	6.2713e-05	0.0139671	0.0127029	5.92702	ABL1/ILK/ITGB1/MACF1/MAP1B/RAPH1/SLIT3/VCL	8
GO:0098742	cell-cell adhesion via plasma-membrane adhesion molecules	0		biological process	12/230	239/17381	8.4692e-05	0.0176046	0.0160112	3.79429	CDH13/CDH6/ITGA5/ITGB1/MYADM/NPTN/PCDHB11/PCDHB12/PCDHB4/PCDHB7/PCDHGB5/PECAM1	12
GO:0006888	ER to Golgi vesicle-mediated transport	0		biological process	10/230	184/17381	0.000174168	0.0339409	0.0308689	4.10704	ACTR1A/CREB3L2/DCTN2/DYNC1H1/KDELR1/NSF/RAB1B/SEC24C/SPTAN1/TRAPPC1	10
GO:0031532	actin cytoskeleton reorganization			biological process	7/230	90/17381	0.000190853	0.0350046	0.0318364	5.87763	ABL1/CDC42BPB/FLNA/FRY/MYH9/PARVA/SIPA1L1	7
GO:0007409	axonogenesis	0		biological process	16/230	433/17381	0.000220902	0.0382651	0.0348017	2.79241	ABL1/ENAH/EXT1/GAB2/ILK/ITGB1/KIF13B/MACF1/MAP1B/MAPK1/PLXND1/RAPH1/SIPA1L1/SLIT3/SPTAN1/VCL	16
GO:0007156	homophilic cell adhesion via plasma membrane adhesion molecules	0		biological process	9/230	157/17381	0.000247109	0.038466	0.0349844	4.33201	CDH13/CDH6/ITGB1/NPTN/PCDHB11/PCDHB12/PCDHB4/PCDHB7/PCDHGB5	9
GO:0051639	actin filament network formation	0		biological process	3/230	10/17381	0.000256245	0.038466	0.0349844	22.6709	ACTN1/COBLL1/PLS3	3
GO:0030168	platelet activation	0		biological process	9/230	158/17381	0.000259072	0.038466	0.0349844	4.3046	AXL/CSRP1/FLNA/ILK/MAPK1/MYH9/MYL9/TLN1/VCL	9
GO:0072012	glomerulus vasculature development	0		biological process	4/230	25/17381	0.000303709	0.0430439	0.0391479	12.0911	ACTA2/NOTCH3/PDGFRB/PECAM1	4
GO:0061437	renal system vasculature development	0		biological process	4/230	27/17381	0.000412704	0.0536171	0.0487642	11.1955	ACTA2/NOTCH3/PDGFRB/PECAM1	4
GO:0061440	kidney vasculature development	0		biological process	4/230	27/17381	0.000412704	0.0536171	0.0487642	11.1955	ACTA2/NOTCH3/PDGFRB/PECAM1	4
GO:0051764	actin crosslink formation	0		biological process	3/230	12/17381	0.000460666	0.056756	0.051619	18.8924	ACTN1/FLNA/PLS3	3
GO:0034113	heterotypic cell-cell adhesion	0		biological process	5/230	50/17381	0.000506805	0.056756	0.051619	7.55696	CD44/ITGA5/ITGB1/MYADM/PARVA	5
GO:0001525	angiogenesis	0		biological process	16/230	469/17381	0.000532579	0.056756	0.051619	2.57807	ABL1/CDH13/COL4A1/COL4A2/CSPG4/EDNRA/ITGA5/ITGB1/JAG1/MYH9/NOTCH3/PARVA/PDGFRB/PLXND1/RRAS/WASF2	16
GO:0010811	positive regulation of cell-substrate adhesion	0		biological process	7/230	107/17381	0.000551167	0.056756	0.051619	4.9438	ABL1/CDH13/CDK6/FLNA/ILK/ITGA5/MYADM	7
GO:0048193	Golgi vesicle transport	0		biological process	13/230	336/17381	0.000558933	0.056756	0.051619	2.92382	ACTR1A/CREB3L2/DCTN2/DYNC1H1/KDELR1/MACF1/NSF/PACS1/RAB1B/RAB6B/SEC24C/SPTAN1/TRAPPC1	13
GO:0030100	regulation of endocytosis	0		biological process	10/230	214/17381	0.000579773	0.056756	0.051619	3.53129	ABL1/ABR/ACTN4/AXL/CBL/CDH13/HIP1/RAB5C/SGIP1/SNX33	10
GO:0061564	axon development	0		biological process	16/230	473/17381	0.000583605	0.056756	0.051619	2.55626	ABL1/ENAH/EXT1/GAB2/ILK/ITGB1/KIF13B/MACF1/MAP1B/MAPK1/PLXND1/RAPH1/SIPA1L1/SLIT3/SPTAN1/VCL	16
GO:0035791	platelet-derived growth factor receptor-beta signaling pathway	0		biological process	3/230	13/17381	0.000593031	0.056756	0.051619	17.4391	ABL1/HIP1/PDGFRB	3
GO:0044319	wound healing, spreading of cells	0		biological process	4/230	30/17381	0.000624736	0.056756	0.051619	10.0759	CD44/FLNA/ITGA5/PHLDB2	4
GO:0090505	epiboly involved in wound healing	0		biological process	4/230	30/17381	0.000624736	0.056756	0.051619	10.0759	CD44/FLNA/ITGA5/PHLDB2	4
GO:1990138	neuron projection extension	0		biological process	8/230	143/17381	0.00063988	0.056756	0.051619	4.22767	ABL1/ILK/ITGB1/MACF1/MAP1B/RAPH1/SLIT3/VCL	8
GO:0002011	morphogenesis of an epithelial sheet	0		biological process	5/230	53/17381	0.000664723	0.056756	0.051619	7.1292	CD44/FLNA/ITGA5/JAG1/PHLDB2	5
GO:0001569	branching involved in blood vessel morphogenesis	0		biological process	4/230	31/17381	0.000709905	0.056756	0.051619	9.75091	ABL1/COL4A1/EDNRA/PLXND1	4
GO:0060674	placenta blood vessel development	0		biological process	4/230	31/17381	0.000709905	0.056756	0.051619	9.75091	ARID1A/HEY2/MAPK1/NR2F2	4
GO:0090504	epiboly	0		biological process	4/230	31/17381	0.000709905	0.056756	0.051619	9.75091	CD44/FLNA/ITGA5/PHLDB2	4
GO:0043312	neutrophil degranulation	0		biological process	16/230	485/17381	0.000762594	0.0592743	0.0539094	2.49302	ABR/ACLY/CD44/DYNC1H1/FRK/HUWE1/MAPK1/PECAM1/PPIA/QSOX1/RAB5C/SLC44A2/SPTAN1/TRAPPC1/UBR4/VCL	16
GO:0002283	neutrophil activation involved in immune response	0		biological process	16/230	486/17381	0.000779425	0.0592743	0.0539094	2.48789	ABR/ACLY/CD44/DYNC1H1/FRK/HUWE1/MAPK1/PECAM1/PPIA/QSOX1/RAB5C/SLC44A2/SPTAN1/TRAPPC1/UBR4/VCL	16
GO:0006936	muscle contraction	0		biological process	13/230	352/17381	0.000859639	0.0623338	0.056692	2.79092	ACTA2/ANXA6/CALD1/EDNRA/FLNA/GNAO1/GUCY1A3/ITGA1/MYL6/MYL9/PDE5A/TLN1/VCL	13
GO:0007015	actin filament organization	0		biological process	13/230	352/17381	0.000859639	0.0623338	0.056692	2.79092	ABL1/ACTN1/ACTN4/COBLL1/FLNA/FRY/MICAL2/MYADM/MYO1C/PHLDB2/PLS3/SPTAN1/WASF2	13
GO:0080182	histone H3-K4 trimethylation	0		biological process	3/230	15/17381	0.000925182	0.0640795	0.0582797	15.1139	HIST1H1C/HIST1H1E/KMT2A	3
GO:2000773	negative regulation of cellular senescence	0		biological process	3/230	15/17381	0.000925182	0.0640795	0.0582797	15.1139	ABL1/CDK6/PRKDC	3
GO:0003012	muscle system process	0		biological process	15/230	448/17381	0.000956906	0.0640795	0.0582797	2.53023	ACTA2/ANXA6/ATP2B4/CALD1/EDNRA/FLNA/GNAO1/GUCY1A3/HEY2/ITGA1/MYL6/MYL9/PDE5A/TLN1/VCL	15
GO:0042119	neutrophil activation	0		biological process	16/230	496/17381	0.00096592	0.0640795	0.0582797	2.43773	ABR/ACLY/CD44/DYNC1H1/FRK/HUWE1/MAPK1/PECAM1/PPIA/QSOX1/RAB5C/SLC44A2/SPTAN1/TRAPPC1/UBR4/VCL	16
GO:0002446	neutrophil mediated immunity	0		biological process	16/230	499/17381	0.00102878	0.0668275	0.060779	2.42307	ABR/ACLY/CD44/DYNC1H1/FRK/HUWE1/MAPK1/PECAM1/PPIA/QSOX1/RAB5C/SLC44A2/SPTAN1/TRAPPC1/UBR4/VCL	16
GO:0045216	cell-cell junction organization	0		biological process	10/230	233/17381	0.00111213	0.0707675	0.0643624	3.24333	ABL1/ACTN1/ACTN4/CDH13/CDH6/MACF1/MYO1C/PHLDB2/TLN1/VCL	10
GO:0034332	adherens junction organization	0		biological process	7/230	123/17381	0.0012568	0.0783743	0.0712806	4.30071	ABL1/ACTN1/CDH13/CDH6/MACF1/PHLDB2/VCL	7
GO:0070884	regulation of calcineurin-NFAT signaling cascade	0		biological process	3/230	17/17381	0.00135594	0.0813042	0.0739454	13.3358	ATP2B4/CHP1/NFAT5	3
GO:0106056	regulation of calcineurin-mediated signaling	0		biological process	3/230	17/17381	0.00135594	0.0813042	0.0739454	13.3358	ATP2B4/CHP1/NFAT5	3
GO:0060627	regulation of vesicle-mediated transport	0		biological process	15/230	465/17381	0.00138525	0.0814947	0.0741186	2.43773	ABL1/ABR/ACTN4/ARHGAP1/AXL/CBL/CDH13/EHD2/GAB2/HIP1/MAPK1/NSF/RAB5C/SGIP1/SNX33	15
GO:0032835	glomerulus development	0		biological process	5/230	63/17381	0.0014631	0.0844807	0.0768343	5.99758	ACTA2/JAG1/NOTCH3/PDGFRB/PECAM1	5
GO:0097320	plasma membrane tubulation	0		biological process	3/230	18/17381	0.00161133	0.0913475	0.0830797	12.5949	EHD2/SGIP1/SNX33	3
GO:0072103	glomerulus vasculature morphogenesis	0		biological process	2/230	5/17381	0.00169827	0.0914101	0.0831366	30.2278	NOTCH3/PDGFRB	2
GO:0072104	glomerular capillary formation	0		biological process	2/230	5/17381	0.00169827	0.0914101	0.0831366	30.2278	NOTCH3/PDGFRB	2
GO:0051271	negative regulation of cellular component movement	0		biological process	11/230	290/17381	0.00172217	0.0914101	0.0831366	2.86643	ABHD2/ABR/ACTN1/ACTN4/ILK/NR2F2/PHLDB2/PTPRG/RRAS/TP53INP1/VCL	11
GO:0030048	actin filament-based movement	0		biological process	7/230	130/17381	0.0017297	0.0914101	0.0831366	4.06913	ACTN4/FLNA/MYH10/MYH9/MYL6/PARVA/WASF2	7
GO:0006907	pinocytosis	0		biological process	3/230	19/17381	0.00189488	0.0973288	0.0885196	11.932	ACTN4/AXL/SNX33	3
GO:0022604	regulation of cell morphogenesis	0		biological process	14/230	432/17381	0.00190412	0.0973288	0.0885196	2.44901	ABL1/ACTN4/CD44/FLNA/ILK/KIF13B/MACF1/MAP1B/MYADM/MYH10/MYH9/PARVA/PLXND1/SIPA1L1	14
GO:0030260	entry into host cell	0		biological process	7/230	134/17381	0.00205603	0.098626	0.0896993	3.94766	AXL/CBL/ITGA5/ITGB1/LGALS1/PPIA/TRIM38	7
GO:0044409	entry into host	0		biological process	7/230	134/17381	0.00205603	0.098626	0.0896993	3.94766	AXL/CBL/ITGA5/ITGB1/LGALS1/PPIA/TRIM38	7
GO:0051806	entry into cell of other organism involved in symbiotic interaction	0		biological process	7/230	134/17381	0.00205603	0.098626	0.0896993	3.94766	AXL/CBL/ITGA5/ITGB1/LGALS1/PPIA/TRIM38	7
GO:0051828	entry into other organism involved in symbiotic interaction	0		biological process	7/230	134/17381	0.00205603	0.098626	0.0896993	3.94766	AXL/CBL/ITGA5/ITGB1/LGALS1/PPIA/TRIM38	7
GO:0071711	basement membrane organization	0		biological process	3/230	20/17381	0.00220765	0.104295	0.094855	11.3354	COL4A1/ITGB1/PHLDB2	3
GO:0010770	positive regulation of cell morphogenesis involved in differentiation	0		biological process	7/230	137/17381	0.00233056	0.107471	0.0977438	3.86122	ABL1/FLNA/ILK/MACF1/MAP1B/MYADM/PLXND1	7
GO:0010769	regulation of cell morphogenesis involved in differentiation	0		biological process	10/230	258/17381	0.00236302	0.107471	0.0977438	2.92905	ABL1/ACTN4/FLNA/ILK/KIF13B/MACF1/MAP1B/MYADM/PLXND1/SIPA1L1	10
GO:0031032	actomyosin structure organization	0		biological process	8/230	176/17381	0.0024164	0.107471	0.0977438	3.43498	ABL1/CDC42BPB/ITGB1/MYH10/MYH9/PDGFRB/PHLDB2/WASF2	8
GO:0010256	endomembrane system organization	0		biological process	13/230	396/17381	0.00245213	0.107471	0.0977438	2.48082	AP3D1/ATL3/ATP8B1/ATP8B2/EHD2/MAPK1/NUP214/RTN3/SGIP1/SNX33/TMEM127/TRAM2/VPS25	13
GO:0001952	regulation of cell-matrix adhesion	0		biological process	6/230	103/17381	0.00247431	0.107471	0.0977438	4.40211	ABL1/CDH13/CDK6/ILK/MACF1/PHLDB2	6
GO:0032415	regulation of sodium:proton antiporter activity	0		biological process	2/230	6/17381	0.00252519	0.107471	0.0977438	25.1899	ACTN4/CHP1	2
GO:0061156	pulmonary artery morphogenesis	0		biological process	2/230	6/17381	0.00252519	0.107471	0.0977438	25.1899	HEY2/JAG1	2
GO:0090344	negative regulation of cell aging	0		biological process	3/230	21/17381	0.00255063	0.107471	0.0977438	10.7957	ABL1/CDK6/PRKDC	3
GO:0000302	response to reactive oxygen species	0		biological process	9/230	219/17381	0.00261656	0.108779	0.0989335	3.1056	ABL1/AXL/FBLN5/GNAO1/GUCY1B3/MAPK1/PDGFRB/SOD3/STAT6	9
GO:0051668	localization within membrane	0		biological process	6/230	105/17381	0.00272497	0.111796	0.101677	4.31826	AP3D1/CDH13/FLNA/HIP1/NPTN/SEC24C	6
GO:0007266	Rho protein signal transduction	0		biological process	8/230	180/17381	0.00277582	0.112402	0.102229	3.35865	ABL1/ABR/ARHGAP1/ARHGEF17/CDH13/ITGB1/PDGFRB/TRIO	8
GO:0060976	coronary vasculature development	0		biological process	4/230	45/17381	0.00290955	0.116308	0.105781	6.71729	HEY2/PCSK5/PDGFRB/PLXND1	4
GO:0003151	outflow tract morphogenesis	0		biological process	5/230	74/17381	0.00298239	0.11771	0.107056	5.10605	HEY2/ILK/JAG1/PARVA/PLXND1	5
GO:0016197	endosomal transport	0		biological process	10/230	267/17381	0.00302384	0.117854	0.107187	2.83032	AP3D1/ARHGAP1/DENND5A/EHD2/MAPK1/RAB6B/SNX33/TINAGL1/VPS25/VPS39	10
GO:0001954	positive regulation of cell-matrix adhesion	0		biological process	4/230	46/17381	0.00315406	0.121412	0.110423	6.57127	ABL1/CDH13/CDK6/ILK	4
GO:0007263	nitric oxide mediated signal transduction	0		biological process	3/230	23/17381	0.0033309	0.12513	0.113804	9.8569	ATP2B4/GUCY1A3/GUCY1B3	3
GO:0045332	phospholipid translocation	0		biological process	3/230	23/17381	0.0033309	0.12513	0.113804	9.8569	ABCC1/ATP8B1/ATP8B2	3
GO:0061438	renal system vasculature morphogenesis	0		biological process	2/230	7/17381	0.00350448	0.125597	0.114229	21.5913	NOTCH3/PDGFRB	2
GO:0061439	kidney vasculature morphogenesis	0		biological process	2/230	7/17381	0.00350448	0.125597	0.114229	21.5913	NOTCH3/PDGFRB	2
GO:0090235	regulation of metaphase plate congression	0		biological process	2/230	7/17381	0.00350448	0.125597	0.114229	21.5913	DYNC1H1/NUMA1	2
GO:0098532	histone H3-K27 trimethylation	0		biological process	2/230	7/17381	0.00350448	0.125597	0.114229	21.5913	HIST1H1C/HIST1H1E	2
GO:0030206	chondroitin sulfate biosynthetic process	0		biological process	3/230	24/17381	0.00376992	0.132074	0.12012	9.4462	CHST3/CSPG4/XYLT1	3
GO:0034204	lipid translocation	0		biological process	3/230	24/17381	0.00376992	0.132074	0.12012	9.4462	ABCC1/ATP8B1/ATP8B2	3
GO:0007492	endoderm development	0		biological process	5/230	79/17381	0.00395674	0.136058	0.123743	4.78288	COL4A2/EXT1/ITGA5/LAMC1/PELO	5
GO:1900024	regulation of substrate adhesion-dependent cell spreading	0		biological process	4/230	49/17381	0.00397089	0.136058	0.123743	6.16894	ABL1/ACTN4/FLNA/MYADM	4
GO:0038127	ERBB signaling pathway	0		biological process	7/230	152/17381	0.00415079	0.140219	0.127528	3.48018	ABL1/CBL/CDH13/HIP1/ITGA1/MAPK1/VPS25	7
GO:0033173	calcineurin-NFAT signaling cascade	0		biological process	3/230	25/17381	0.00424259	0.140219	0.127528	9.06835	ATP2B4/CHP1/NFAT5	3
GO:0045123	cellular extravasation	0		biological process	4/230	50/17381	0.00427212	0.140219	0.127528	6.04557	ABR/ITGA1/ITGB1/PECAM1	4
GO:0048015	phosphatidylinositol-mediated signaling	0		biological process	7/230	153/17381	0.00430209	0.140219	0.127528	3.45743	CBL/GAB2/IGF1R/MAPK1/PDGFRB/PI4KA/PIP4K2C	7
GO:0050770	regulation of axonogenesis	0		biological process	7/230	154/17381	0.00445753	0.140219	0.127528	3.43498	ABL1/ILK/KIF13B/MACF1/MAP1B/PLXND1/SIPA1L1	7
GO:0006979	response to oxidative stress	0		biological process	13/230	426/17381	0.00454826	0.140219	0.127528	2.30611	ABL1/AXL/FBLN5/GNAO1/GUCY1B3/MAPK1/MTF1/PDGFRB/RBPMS/SLC23A2/SOD3/STAT6/TP53INP1	13
GO:0001865	NK T cell differentiation	0		biological process	2/230	8/17381	0.00463198	0.140219	0.127528	18.8924	AP3D1/BMX	2
GO:0016584	nucleosome positioning	0		biological process	2/230	8/17381	0.00463198	0.140219	0.127528	18.8924	HIST1H1C/HIST1H1E	2
GO:0044803	multi-organism membrane organization	0		biological process	2/230	8/17381	0.00463198	0.140219	0.127528	18.8924	PI4KA/PPIA	2
GO:0060020	Bergmann glial cell differentiation	0		biological process	2/230	8/17381	0.00463198	0.140219	0.127528	18.8924	ABL1/MAPK1	2
GO:0072102	glomerulus morphogenesis	0		biological process	2/230	8/17381	0.00463198	0.140219	0.127528	18.8924	NOTCH3/PDGFRB	2
GO:2001135	regulation of endocytic recycling	0		biological process	2/230	8/17381	0.00463198	0.140219	0.127528	18.8924	ARHGAP1/EHD2	2
GO:0048017	inositol lipid-mediated signaling	0		biological process	7/230	156/17381	0.0047811	0.141579	0.128765	3.39094	CBL/GAB2/IGF1R/MAPK1/PDGFRB/PI4KA/PIP4K2C	7
GO:0046718	viral entry into host cell	0		biological process	6/230	118/17381	0.00484464	0.141579	0.128765	3.84252	AXL/ITGA5/ITGB1/LGALS1/PPIA/TRIM38	6
GO:0034333	adherens junction assembly	0		biological process	5/230	83/17381	0.00488556	0.141579	0.128765	4.55238	ABL1/ACTN1/MACF1/PHLDB2/VCL	5
GO:0035904	aorta development	0		biological process	4/230	52/17381	0.00492005	0.141579	0.128765	5.81304	HEY2/JAG1/PDGFRB/PLXND1	4
GO:0038083	peptidyl-tyrosine autophosphorylation	0		biological process	4/230	52/17381	0.00492005	0.141579	0.128765	5.81304	ABL1/BMX/FRK/IGF1R	4
GO:0034614	cellular response to reactive oxygen species	0		biological process	7/230	157/17381	0.00494937	0.141579	0.128765	3.36934	ABL1/AXL/FBLN5/GUCY1B3/MAPK1/SOD3/STAT6	7
GO:0045807	positive regulation of endocytosis	0		biological process	6/230	119/17381	0.00504685	0.143055	0.130107	3.81023	ABR/ACTN4/AXL/CBL/HIP1/SGIP1	6
GO:0060840	artery development	0		biological process	5/230	84/17381	0.00514	0.144383	0.131315	4.49819	HEY2/JAG1/NOTCH3/PDGFRB/PLXND1	5
GO:0046068	cGMP metabolic process	0		biological process	4/230	53/17381	0.00526742	0.146222	0.132987	5.70336	ADCY3/GUCY1A3/GUCY1B3/PDE5A	4
GO:0030203	glycosaminoglycan metabolic process	0		biological process	7/230	159/17381	0.00529925	0.146222	0.132987	3.32696	CD44/CHP1/CHST3/CSPG4/EXT1/PDGFRB/XYLT1	7
GO:0048588	developmental cell growth	0		biological process	8/230	202/17381	0.00555769	0.148739	0.135276	2.99285	ABL1/ILK/ITGB1/MACF1/MAP1B/RAPH1/SLIT3/VCL	8
GO:0042058	regulation of epidermal growth factor receptor signaling pathway	0		biological process	5/230	86/17381	0.00567679	0.148739	0.135276	4.39358	CBL/CDH13/HIP1/ITGA1/VPS25	5
GO:0016339	calcium-dependent cell-cell adhesion via plasma membrane cell adhesion molecules	0		biological process	3/230	28/17381	0.00586958	0.148739	0.135276	8.09674	CDH13/PCDHB11/PCDHB4	3
GO:0097720	calcineurin-mediated signaling	0		biological process	3/230	28/17381	0.00586958	0.148739	0.135276	8.09674	ATP2B4/CHP1/NFAT5	3
GO:0007162	negative regulation of cell adhesion	0		biological process	9/230	248/17381	0.00589425	0.148739	0.135276	2.74244	ABL1/ACTN4/CDH13/LGALS1/LRRC32/MYADM/PDE5A/PHLDB2/PLXND1	9
GO:0038063	collagen-activated tyrosine kinase receptor signaling pathway	0		biological process	2/230	9/17381	0.00590365	0.148739	0.135276	16.7932	COL4A1/COL4A2	2
GO:0046598	positive regulation of viral entry into host cell	0		biological process	2/230	9/17381	0.00590365	0.148739	0.135276	16.7932	LGALS1/TRIM38	2
GO:0048548	regulation of pinocytosis	0		biological process	2/230	9/17381	0.00590365	0.148739	0.135276	16.7932	ACTN4/AXL	2
GO:0061314	Notch signaling involved in heart development	0		biological process	2/230	9/17381	0.00590365	0.148739	0.135276	16.7932	HEY2/JAG1	2
GO:0071670	smooth muscle cell chemotaxis	0		biological process	2/230	9/17381	0.00590365	0.148739	0.135276	16.7932	PARVA/PDGFRB	2
GO:0032388	positive regulation of intracellular transport	0		biological process	11/230	342/17381	0.0060086	0.148739	0.135276	2.4306	CHP1/CSNK2A2/DYNC1H1/EHD2/FLNA/GAB2/HUWE1/MAPK1/MYO1C/NUMA1/RBPMS	11
GO:0010332	response to gamma radiation	0		biological process	4/230	55/17381	0.00601061	0.148739	0.135276	5.49597	CBL/PRKDC/TSPYL5/YAP1	4
GO:0034394	protein localization to cell surface	0		biological process	4/230	55/17381	0.00601061	0.148739	0.135276	5.49597	FBLN5/FLNA/SNX33/VCL	4
GO:0043583	ear development	0		biological process	8/230	206/17381	0.0062354	0.153086	0.139231	2.93474	ABR/ATP8B1/ECE1/HEY2/JAG1/LRP10/MAPK1/PDGFRB	8
GO:0060560	developmental growth involved in morphogenesis	0		biological process	8/230	207/17381	0.00641424	0.156247	0.142105	2.92056	ABL1/ILK/ITGB1/MACF1/MAP1B/RAPH1/SLIT3/VCL	8
GO:0050650	chondroitin sulfate proteoglycan biosynthetic process	0		biological process	3/230	29/17381	0.00648371	0.156715	0.142531	7.81754	CHST3/CSPG4/XYLT1	3
GO:0006022	aminoglycan metabolic process	0		biological process	7/230	166/17381	0.00667137	0.159896	0.145424	3.18667	CD44/CHP1/CHST3/CSPG4/EXT1/PDGFRB/XYLT1	7
GO:0051701	interaction with host	0		biological process	8/230	209/17381	0.00678356	0.159896	0.145424	2.89261	AXL/CBL/GUCY1A3/ITGA5/ITGB1/LGALS1/PPIA/TRIM38	8
GO:0007596	blood coagulation	0		biological process	11/230	348/17381	0.00681392	0.159896	0.145424	2.38869	A2M/AXL/CSRP1/EHD2/FLNA/ILK/MAPK1/MYH9/MYL9/TLN1/VCL	11
GO:0030166	proteoglycan biosynthetic process	0		biological process	4/230	57/17381	0.00682047	0.159896	0.145424	5.30313	CHST3/CSPG4/EXT1/XYLT1	4
GO:0051656	establishment of organelle localization	0		biological process	13/230	450/17381	0.00710753	0.164514	0.149624	2.18312	ACTN4/AP3D1/CBL/DCTN2/DYNC1H1/GAB2/MAP1B/MYH9/NSF/NUMA1/RAB1B/SEC24C/TRAPPC1	13
GO:0035023	regulation of Rho protein signal transduction	0		biological process	6/230	128/17381	0.0071555	0.164514	0.149624	3.54232	ABL1/ABR/ARHGEF17/ITGB1/PDGFRB/TRIO	6
GO:0006900	vesicle budding from membrane	0		biological process	5/230	91/17381	0.0071897	0.164514	0.149624	4.15217	AP3D1/NSF/RAB1B/SEC24C/TRAPPC1	5
GO:0021932	hindbrain radial glia guided cell migration	0		biological process	2/230	10/17381	0.00731551	0.164514	0.149624	15.1139	FLNA/ITGB1	2
GO:2000586	regulation of platelet-derived growth factor receptor-beta signaling pathway	0		biological process	2/230	10/17381	0.00731551	0.164514	0.149624	15.1139	HIP1/PDGFRB	2
GO:0007219	Notch signaling pathway	0		biological process	7/230	169/17381	0.007334	0.164514	0.149624	3.1301	CDH6/CDK6/CREBBP/HEY2/JAG1/MAML2/NOTCH3	7
GO:0022617	extracellular matrix disassembly	0		biological process	5/230	92/17381	0.00752296	0.165729	0.150729	4.10704	A2M/CAPN2/CAPNS1/CD44/LAMC1	5
GO:0001667	ameboidal-type cell migration	0		biological process	11/230	353/17381	0.00754764	0.165729	0.150729	2.35486	ABL1/CDH13/ILK/ITGB1/MACF1/MYH9/NR2F2/PLXND1/PTPRG/TNS1/WASF2	11
GO:0007599	hemostasis	0		biological process	11/230	353/17381	0.00754764	0.165729	0.150729	2.35486	A2M/AXL/CSRP1/EHD2/FLNA/ILK/MAPK1/MYH9/MYL9/TLN1/VCL	11
GO:0007173	epidermal growth factor receptor signaling pathway	0		biological process	6/230	130/17381	0.00769935	0.16658	0.151503	3.48783	ABL1/CBL/CDH13/HIP1/ITGA1/VPS25	6
GO:0050817	coagulation	0		biological process	11/230	354/17381	0.00770152	0.16658	0.151503	2.34821	A2M/AXL/CSRP1/EHD2/FLNA/ILK/MAPK1/MYH9/MYL9/TLN1/VCL	11
GO:0030336	negative regulation of cell migration	0		biological process	9/230	259/17381	0.00774665	0.16658	0.151503	2.62597	ABHD2/ABR/ILK/NR2F2/PHLDB2/PTPRG/RRAS/TP53INP1/VCL	9
GO:0050808	synapse organization	0		biological process	9/230	260/17381	0.00793483	0.169457	0.15412	2.61587	ABL1/CHD4/COL4A1/NPTN/PCDHB11/PCDHB12/PCDHB4/PCDHB7/PLXND1	9
GO:0051017	actin filament bundle assembly	0		biological process	6/230	132/17381	0.0082724	0.174588	0.158786	3.43498	ABL1/ACTN1/ACTN4/PHLDB2/PLS3/WASF2	6
GO:0051056	regulation of small GTPase mediated signal transduction	0		biological process	10/230	309/17381	0.00828704	0.174588	0.158786	2.44562	A2M/ABL1/ABR/ARHGAP1/ARHGAP17/ARHGEF17/ITGB1/PDGFRB/SIPA1L1/TRIO	10
GO:0031581	hemidesmosome assembly	0		biological process	2/230	11/17381	0.00886364	0.180633	0.164284	13.7399	CD151/LAMC1	2
GO:0035461	vitamin transmembrane transport	0		biological process	2/230	11/17381	0.00886364	0.180633	0.164284	13.7399	ABCC1/SLC23A2	2
GO:0038065	collagen-activated signaling pathway	0		biological process	2/230	11/17381	0.00886364	0.180633	0.164284	13.7399	COL4A1/COL4A2	2
GO:0061307	cardiac neural crest cell differentiation involved in heart development	0		biological process	2/230	11/17381	0.00886364	0.180633	0.164284	13.7399	JAG1/MAPK1	2
GO:0061308	cardiac neural crest cell development involved in heart development	0		biological process	2/230	11/17381	0.00886364	0.180633	0.164284	13.7399	JAG1/MAPK1	2
GO:0051648	vesicle localization	0		biological process	9/230	265/17381	0.0089285	0.180773	0.164411	2.56651	ACTN4/AP3D1/ARHGAP1/DCTN2/DYNC1H1/NSF/RAB1B/SEC24C/TRAPPC1	9
GO:0019058	viral life cycle	0		biological process	10/230	313/17381	0.00902487	0.181545	0.165114	2.41436	AXL/ITGA5/ITGB1/LGALS1/NUP214/PCSK5/PI4KA/PPIA/RAB1B/TRIM38	10
GO:0030513	positive regulation of BMP signaling pathway	0		biological process	3/230	33/17381	0.0093138	0.184971	0.168229	6.86996	ILK/NUMA1/PELO	3
GO:0032456	endocytic recycling	0		biological process	3/230	33/17381	0.0093138	0.184971	0.168229	6.86996	AP3D1/ARHGAP1/EHD2	3
GO:0061572	actin filament bundle organization	0		biological process	6/230	136/17381	0.00950944	0.186241	0.169384	3.33395	ABL1/ACTN1/ACTN4/PHLDB2/PLS3/WASF2	6
GO:0042110	T cell activation	0		biological process	13/230	467/17381	0.00952959	0.186241	0.169384	2.10365	ABL1/AP3D1/BMX/CD151/CDK6/KDELR1/KIF13B/LGALS1/LRRC32/MYH9/PDE5A/PRKDC/STAT6	13
GO:0002040	sprouting angiogenesis	0		biological process	5/230	98/17381	0.00975105	0.186241	0.169384	3.85559	ABL1/CDH13/ITGA5/ITGB1/PARVA	5
GO:0003279	cardiac septum development	0		biological process	5/230	98/17381	0.00975105	0.186241	0.169384	3.85559	HEY2/JAG1/PARVA/PCSK5/PLXND1	5
GO:0090130	tissue migration	0		biological process	9/230	269/17381	0.00978923	0.186241	0.169384	2.52835	ABL1/ACTA2/CDH13/ITGB1/MACF1/MYH9/NR2F2/PLXND1/PTPRG	9
GO:0051293	establishment of spindle localization	0		biological process	3/230	34/17381	0.010117	0.186241	0.169384	6.6679	DYNC1H1/MYH9/NUMA1	3
GO:0071868	cellular response to monoamine stimulus	0		biological process	3/230	34/17381	0.010117	0.186241	0.169384	6.6679	ABL1/ATP2B4/MAPK1	3
GO:0071870	cellular response to catecholamine stimulus	0		biological process	3/230	34/17381	0.010117	0.186241	0.169384	6.6679	ABL1/ATP2B4/MAPK1	3
GO:1900026	positive regulation of substrate adhesion-dependent cell spreading	0		biological process	3/230	34/17381	0.010117	0.186241	0.169384	6.6679	ABL1/FLNA/MYADM	3
GO:2000772	regulation of cellular senescence	0		biological process	3/230	34/17381	0.010117	0.186241	0.169384	6.6679	ABL1/CDK6/PRKDC	3
GO:1901184	regulation of ERBB signaling pathway	0		biological process	5/230	99/17381	0.010162	0.186241	0.169384	3.81664	CBL/CDH13/HIP1/ITGA1/VPS25	5
GO:0072006	nephron development	0		biological process	6/230	138/17381	0.0101751	0.186241	0.169384	3.28563	ACTA2/ILK/JAG1/NOTCH3/PDGFRB/PECAM1	6
GO:0048207	vesicle targeting, rough ER to cis-Golgi	0		biological process	4/230	64/17381	0.010214	0.186241	0.169384	4.7231	NSF/RAB1B/SEC24C/TRAPPC1	4
GO:0048208	COPII vesicle coating	0		biological process	4/230	64/17381	0.010214	0.186241	0.169384	4.7231	NSF/RAB1B/SEC24C/TRAPPC1	4
GO:0003177	pulmonary valve development	0		biological process	2/230	12/17381	0.0105442	0.188588	0.171519	12.5949	HEY2/JAG1	2
GO:0003184	pulmonary valve morphogenesis	0		biological process	2/230	12/17381	0.0105442	0.188588	0.171519	12.5949	HEY2/JAG1	2
GO:0033631	cell-cell adhesion mediated by integrin	0		biological process	2/230	12/17381	0.0105442	0.188588	0.171519	12.5949	ITGA5/ITGB1	2
GO:0090100	positive regulation of transmembrane receptor protein serine/threonine kinase signaling pathway	0		biological process	5/230	100/17381	0.0105847	0.188588	0.171519	3.77848	ILK/NUMA1/PELO/RBPMS/TGFB1I1	5
GO:0014031	mesenchymal cell development	0		biological process	4/230	65/17381	0.0107734	0.189837	0.172655	4.65043	EDNRA/HEY2/JAG1/MAPK1	4
GO:0007163	establishment or maintenance of cell polarity	0		biological process	7/230	182/17381	0.0107799	0.189837	0.172655	2.90652	CDC42BPB/ILK/MAP1B/MYH9/NUMA1/PARVA/PDZD11	7
GO:2000146	negative regulation of cell motility	0		biological process	9/230	274/17381	0.0109516	0.189837	0.172655	2.48221	ABHD2/ABR/ILK/NR2F2/PHLDB2/PTPRG/RRAS/TP53INP1/VCL	9
GO:0035909	aorta morphogenesis	0		biological process	3/230	35/17381	0.0109592	0.189837	0.172655	6.47739	HEY2/JAG1/PDGFRB	3
GO:1900274	regulation of phospholipase C activity	0		biological process	3/230	35/17381	0.0109592	0.189837	0.172655	6.47739	ABL1/EDNRA/PDGFRB	3
GO:0006901	vesicle coating	0		biological process	4/230	66/17381	0.0113522	0.194484	0.176881	4.57997	NSF/RAB1B/SEC24C/TRAPPC1	4
GO:0048844	artery morphogenesis	0		biological process	4/230	66/17381	0.0113522	0.194484	0.176881	4.57997	HEY2/JAG1/NOTCH3/PDGFRB	4
GO:0018108	peptidyl-tyrosine phosphorylation	0		biological process	11/230	375/17381	0.0115354	0.196534	0.178746	2.21671	ABL1/AXL/BMX/CBL/CD44/CSPG4/FRK/IGF1R/ITGA5/PDGFRB/VPS25	11
GO:0002521	leukocyte differentiation	0		biological process	13/230	479/17381	0.0115979	0.196534	0.178746	2.05095	ABL1/AP3D1/AXL/BMX/CDK6/GAB2/ITGB1/KDELR1/LGALS1/MYH9/PRKDC/RRAS/STAT6	13
GO:0048016	inositol phosphate-mediated signaling	0		biological process	3/230	36/17381	0.0118407	0.198491	0.180526	6.29746	ATP2B4/CHP1/NFAT5	3
GO:0048536	spleen development	0		biological process	3/230	36/17381	0.0118407	0.198491	0.180526	6.29746	ABL1/KMT2A/PRKDC	3
GO:0018212	peptidyl-tyrosine modification	0		biological process	11/230	378/17381	0.0121847	0.203102	0.184719	2.19911	ABL1/AXL/BMX/CBL/CD44/CSPG4/FRK/IGF1R/ITGA5/PDGFRB/VPS25	11
GO:0030098	lymphocyte differentiation	0		biological process	10/230	328/17381	0.0122484	0.203102	0.184719	2.30395	ABL1/AP3D1/AXL/BMX/CDK6/ITGB1/KDELR1/LGALS1/PRKDC/STAT6	10
GO:0071712	ER-associated misfolded protein catabolic process	0		biological process	2/230	13/17381	0.0123535	0.203102	0.184719	11.6261	RNF5/UGGT1	2
GO:0007369	gastrulation	0		biological process	7/230	187/17381	0.0123763	0.203102	0.184719	2.82881	ARID1A/COL4A2/EXT1/ITGA5/ITGB1/MYADM/PHLDB2	7
GO:0018023	peptidyl-lysine trimethylation	0		biological process	3/230	37/17381	0.0127619	0.205112	0.186547	6.12726	HIST1H1C/HIST1H1E/KMT2A	3
GO:0071867	response to monoamine	0		biological process	3/230	37/17381	0.0127619	0.205112	0.186547	6.12726	ABL1/ATP2B4/MAPK1	3
GO:0071869	response to catecholamine	0		biological process	3/230	37/17381	0.0127619	0.205112	0.186547	6.12726	ABL1/ATP2B4/MAPK1	3
GO:2000785	regulation of autophagosome assembly	0		biological process	3/230	37/17381	0.0127619	0.205112	0.186547	6.12726	PIP4K2C/RAB1B/RNF5	3
GO:0035051	cardiocyte differentiation	0		biological process	6/230	146/17381	0.0131704	0.210106	0.191089	3.1056	ARID1A/HEY2/ITGB1/JAG1/MAPK1/PDGFRB	6
GO:0090114	COPII-coated vesicle budding	0		biological process	4/230	69/17381	0.0132074	0.210106	0.191089	4.38084	NSF/RAB1B/SEC24C/TRAPPC1	4
GO:0002065	columnar/cuboidal epithelial cell differentiation	0		biological process	5/230	106/17381	0.0133753	0.211696	0.192535	3.5646	ABL1/CDK6/HEY2/JAG1/SIDT2	5
GO:0016236	macroautophagy	0		biological process	9/230	284/17381	0.0135837	0.213908	0.194547	2.39481	CAPNS1/CSNK2A2/PIP4K2C/QSOX1/RAB1B/RNF5/TP53INP1/VPS25/WDFY3	9
GO:0048199	vesicle targeting, to, from or within Golgi	0		biological process	4/230	70/17381	0.0138662	0.215216	0.195737	4.31826	NSF/RAB1B/SEC24C/TRAPPC1	4
GO:0001921	positive regulation of receptor recycling	0		biological process	2/230	14/17381	0.0142879	0.215216	0.195737	10.7957	ECE1/NSF	2
GO:0007175	negative regulation of epidermal growth factor-activated receptor activity	0		biological process	2/230	14/17381	0.0142879	0.215216	0.195737	10.7957	CBL/VPS25	2
GO:0021535	cell migration in hindbrain	0		biological process	2/230	14/17381	0.0142879	0.215216	0.195737	10.7957	FLNA/ITGB1	2
GO:0099632	protein transport within plasma membrane	0		biological process	2/230	14/17381	0.0142879	0.215216	0.195737	10.7957	AP3D1/HIP1	2
GO:0099637	neurotransmitter receptor transport	0		biological process	2/230	14/17381	0.0142879	0.215216	0.195737	10.7957	AP3D1/HIP1	2
GO:1903350	response to dopamine	0		biological process	2/230	14/17381	0.0142879	0.215216	0.195737	10.7957	ABL1/MAPK1	2
GO:1903351	cellular response to dopamine	0		biological process	2/230	14/17381	0.0142879	0.215216	0.195737	10.7957	ABL1/MAPK1	2
GO:2000651	positive regulation of sodium ion transmembrane transporter activity	0		biological process	2/230	14/17381	0.0142879	0.215216	0.195737	10.7957	ACTN4/CHP1	2
GO:0051653	spindle localization	0		biological process	3/230	39/17381	0.0147242	0.218708	0.198913	5.81304	DYNC1H1/MYH9/NUMA1	3
GO:0097035	regulation of membrane lipid distribution	0		biological process	3/230	39/17381	0.0147242	0.218708	0.198913	5.81304	ABCC1/ATP8B1/ATP8B2	3
GO:0007265	Ras protein signal transduction	0		biological process	10/230	338/17381	0.0148367	0.218708	0.198913	2.23579	ABL1/ABR/ARHGAP1/ARHGEF17/CDH13/ITGB1/PDGFRB/RRAS/TRIO/WASF2	10
GO:0032970	regulation of actin filament-based process	0		biological process	10/230	338/17381	0.0148367	0.218708	0.198913	2.23579	ABL1/FLNA/ILK/MYADM/MYH9/MYO1C/PDGFRB/PHLDB2/SPTAN1/WASF2	10
GO:0007416	synapse assembly	0		biological process	6/230	150/17381	0.0148786	0.218708	0.198913	3.02278	NPTN/PCDHB11/PCDHB12/PCDHB4/PCDHB7/PLXND1	6
GO:0006024	glycosaminoglycan biosynthetic process	0		biological process	5/230	109/17381	0.0149406	0.218708	0.198913	3.46649	CHST3/CSPG4/EXT1/PDGFRB/XYLT1	5
GO:0008306	associative learning	0		biological process	4/230	72/17381	0.0152454	0.222127	0.202022	4.19831	ADCY3/ITGB1/KMT2A/NPTN	4
GO:0006023	aminoglycan biosynthetic process	0		biological process	5/230	110/17381	0.0154885	0.22462	0.204289	3.43498	CHST3/CSPG4/EXT1/PDGFRB/XYLT1	5
GO:0007520	myoblast fusion	0		biological process	3/230	40/17381	0.0157657	0.225493	0.205084	5.66772	CAPN2/EHD2/MYH9	3
GO:0030204	chondroitin sulfate metabolic process	0		biological process	3/230	40/17381	0.0157657	0.225493	0.205084	5.66772	CHST3/CSPG4/XYLT1	3
GO:0045773	positive regulation of axon extension	0		biological process	3/230	40/17381	0.0157657	0.225493	0.205084	5.66772	ILK/MACF1/MAP1B	3
GO:0007045	cell-substrate adherens junction assembly	0		biological process	4/230	73/17381	0.0159662	0.226285	0.205804	4.1408	ABL1/ACTN1/MACF1/PHLDB2	4
GO:0048041	focal adhesion assembly	0		biological process	4/230	73/17381	0.0159662	0.226285	0.205804	4.1408	ABL1/ACTN1/MACF1/PHLDB2	4
GO:0072109	glomerular mesangium development	0		biological process	2/230	15/17381	0.0163437	0.230587	0.209716	10.0759	ACTA2/PDGFRB	2
GO:0006182	cGMP biosynthetic process	0		biological process	3/230	41/17381	0.0168477	0.234485	0.213262	5.52948	ADCY3/GUCY1A3/GUCY1B3	3
GO:0031122	cytoplasmic microtubule organization	0		biological process	3/230	41/17381	0.0168477	0.234485	0.213262	5.52948	CHP1/DYNC1H1/NUMA1	3
GO:0044088	regulation of vacuole organization	0		biological process	3/230	41/17381	0.0168477	0.234485	0.213262	5.52948	PIP4K2C/RAB1B/RNF5	3
GO:0060485	mesenchyme development	0		biological process	8/230	246/17381	0.0169208	0.234485	0.213262	2.45755	ACTA2/EDNRA/HEY2/JAG1/MAPK1/PDGFRB/PHLDB2/TGFB1I1	8
GO:0003205	cardiac chamber development	0		biological process	6/230	156/17381	0.0177208	0.239574	0.21789	2.90652	ARID1A/HEY2/JAG1/PARVA/PCSK5/PLXND1	6
GO:1903510	mucopolysaccharide metabolic process	0		biological process	5/230	114/17381	0.0178141	0.239574	0.21789	3.31445	CD44/CHP1/CHST3/CSPG4/XYLT1	5
GO:0031648	protein destabilization	0		biological process	3/230	42/17381	0.0179703	0.239574	0.21789	5.39783	CREBBP/PRKDC/RNF5	3
GO:0050654	chondroitin sulfate proteoglycan metabolic process	0		biological process	3/230	42/17381	0.0179703	0.239574	0.21789	5.39783	CHST3/CSPG4/XYLT1	3
GO:0090342	regulation of cell aging	0		biological process	3/230	42/17381	0.0179703	0.239574	0.21789	5.39783	ABL1/CDK6/PRKDC	3
GO:0030516	regulation of axon extension	0		biological process	4/230	76/17381	0.018256	0.239574	0.21789	3.97735	ABL1/ILK/MACF1/MAP1B	4
GO:0048194	Golgi vesicle budding	0		biological process	4/230	76/17381	0.018256	0.239574	0.21789	3.97735	NSF/RAB1B/SEC24C/TRAPPC1	4
GO:0050772	positive regulation of axonogenesis	0		biological process	4/230	76/17381	0.018256	0.239574	0.21789	3.97735	ILK/MACF1/MAP1B/PLXND1	4
GO:0007220	Notch receptor processing	0		biological process	2/230	16/17381	0.0185174	0.239574	0.21789	9.4462	JAG1/NOTCH3	2
GO:0030214	hyaluronan catabolic process	0		biological process	2/230	16/17381	0.0185174	0.239574	0.21789	9.4462	CD44/CHP1	2
GO:0032516	positive regulation of phosphoprotein phosphatase activity	0		biological process	2/230	16/17381	0.0185174	0.239574	0.21789	9.4462	ITGA1/PDGFRB	2
GO:0061298	retina vasculature development in camera-type eye	0		biological process	2/230	16/17381	0.0185174	0.239574	0.21789	9.4462	COL4A1/PDGFRB	2
GO:0071404	cellular response to low-density lipoprotein particle stimulus	0		biological process	2/230	16/17381	0.0185174	0.239574	0.21789	9.4462	CDH13/ITGB1	2
GO:0071786	endoplasmic reticulum tubular network organization	0		biological process	2/230	16/17381	0.0185174	0.239574	0.21789	9.4462	ATL3/RTN3	2
GO:1905314	semi-lunar valve development	0		biological process	2/230	16/17381	0.0185174	0.239574	0.21789	9.4462	HEY2/JAG1	2
GO:2000811	negative regulation of anoikis	0		biological process	2/230	16/17381	0.0185174	0.239574	0.21789	9.4462	ITGA5/ITGB1	2
GO:0010506	regulation of autophagy	0		biological process	9/230	300/17381	0.0187327	0.239908	0.218194	2.26709	ABL1/CAPNS1/CSNK2A2/PIP4K2C/QSOX1/RAB1B/RNF152/RNF5/TP53INP1	9
GO:0042692	muscle cell differentiation	0		biological process	11/230	403/17381	0.0187348	0.239908	0.218194	2.06269	ABL1/ARID1A/CAPN2/EHD2/HEY2/ILK/ITGB1/JAG1/LGALS1/MYH9/PDGFRB	11
GO:0051650	establishment of vesicle localization	0		biological process	8/230	251/17381	0.018851	0.239908	0.218194	2.40859	ACTN4/AP3D1/DCTN2/DYNC1H1/NSF/RAB1B/SEC24C/TRAPPC1	8
GO:1990778	protein localization to cell periphery	0		biological process	8/230	251/17381	0.018851	0.239908	0.218194	2.40859	EHD2/FLNA/ITGB1/MACF1/MYADM/NUMA1/PACS1/PDZD11	8
GO:0051493	regulation of cytoskeleton organization	0		biological process	12/230	457/17381	0.0189317	0.239955	0.218237	1.98432	ABL1/CAPN2/DYNC1H1/ILK/MAPK1/MYADM/MYO1C/NUMA1/PDGFRB/PHLDB2/SPTAN1/WASF2	12
GO:1903829	positive regulation of cellular protein localization	0		biological process	11/230	404/17381	0.0190423	0.24038	0.218624	2.05759	CHP1/CSNK2A2/FLNA/HUWE1/ITGB1/MAPK1/MYO1C/NPTN/NUMA1/RBPMS/SNX33	11
GO:1901224	positive regulation of NIK/NF-kappaB signaling	0		biological process	3/230	43/17381	0.0191335	0.240558	0.218785	5.2723	ACTN4/AGO1/ILK	3
GO:0045165	cell fate commitment	0		biological process	8/230	253/17381	0.0196656	0.245127	0.222941	2.38955	HEY2/ITGB1/JAG1/NOTCH3/NR2F2/PRKDC/STAT6/TGFB1I1	8
GO:0090287	regulation of cellular response to growth factor stimulus	0		biological process	8/230	253/17381	0.0196656	0.245127	0.222941	2.38955	ABL1/ILK/ITGA5/MYO1C/NPTN/NUMA1/PELO/TGFB1I1	8
GO:0090066	regulation of anatomical structure size	0		biological process	12/230	460/17381	0.0198097	0.245127	0.222941	1.97138	ABL1/ACTA2/ECE1/EDNRA/GUCY1A3/ILK/ITGA1/MACF1/MAP1B/MYADM/MYO1C/SPTAN1	12
GO:0040013	negative regulation of locomotion	0		biological process	9/230	303/17381	0.0198373	0.245127	0.222941	2.24464	ABHD2/ABR/ILK/NR2F2/PHLDB2/PTPRG/RRAS/TP53INP1/VCL	9
GO:0097581	lamellipodium organization	0		biological process	4/230	78/17381	0.01989	0.245127	0.222941	3.87536	CD44/CDH13/VCL/WASF2	4
GO:0007029	endoplasmic reticulum organization	0		biological process	3/230	44/17381	0.0203376	0.246986	0.224631	5.15247	ATL3/RTN3/TRAM2	3
GO:0042059	negative regulation of epidermal growth factor receptor signaling pathway	0		biological process	3/230	44/17381	0.0203376	0.246986	0.224631	5.15247	CBL/ITGA1/VPS25	3
GO:0099518	vesicle cytoskeletal trafficking	0		biological process	3/230	44/17381	0.0203376	0.246986	0.224631	5.15247	ACTN4/AP3D1/DYNC1H1	3
GO:0009408	response to heat	0		biological process	6/230	161/17381	0.0203577	0.246986	0.224631	2.81626	ANO1/CREBBP/MAPK1/NUP214/TGFB1I1/TP53INP1	6
GO:0010155	regulation of proton transport	0		biological process	2/230	17/17381	0.0208056	0.248552	0.226055	8.89054	ACTN4/CHP1	2
GO:0035313	wound healing, spreading of epidermal cells	0		biological process	2/230	17/17381	0.0208056	0.248552	0.226055	8.89054	ITGA5/PHLDB2	2
GO:0060977	coronary vasculature morphogenesis	0		biological process	2/230	17/17381	0.0208056	0.248552	0.226055	8.89054	HEY2/PDGFRB	2
GO:0072673	lamellipodium morphogenesis	0		biological process	2/230	17/17381	0.0208056	0.248552	0.226055	8.89054	CD44/WASF2	2
GO:0003018	vascular process in circulatory system	0		biological process	6/230	162/17381	0.0209154	0.248909	0.22638	2.79887	ABR/ACTA2/ECE1/EDNRA/GUCY1A3/ITGA1	6
GO:0003158	endothelium development	0		biological process	5/230	119/17381	0.0210312	0.249336	0.226769	3.17519	HEY2/JAG1/MYADM/NR2F2/PECAM1	5
GO:0048538	thymus development	0		biological process	3/230	45/17381	0.0215824	0.254283	0.231268	5.03797	ABL1/MAPK1/PRKDC	3
GO:0050848	regulation of calcium-mediated signaling	0		biological process	4/230	80/17381	0.0216116	0.254283	0.231268	3.77848	ATP2B4/CDH13/CHP1/NFAT5	4
GO:0018209	peptidyl-serine modification	0		biological process	9/230	308/17381	0.0217822	0.255326	0.232217	2.2082	ATP2B4/CD44/GALNT2/ILK/MAPK1/MAST4/PDK3/PRKDC/STK38L	9
GO:0010631	epithelial cell migration	0		biological process	8/230	260/17381	0.0227144	0.265109	0.241114	2.32522	ABL1/CDH13/ITGB1/MACF1/MYH9/NR2F2/PLXND1/PTPRG	8
GO:0001974	blood vessel remodeling	0		biological process	3/230	46/17381	0.0228681	0.265109	0.241114	4.92845	ABR/AXL/JAG1	3
GO:0006914	autophagy	0		biological process	12/230	470/17381	0.0229568	0.265109	0.241114	1.92944	ABL1/CAPNS1/CSNK2A2/PIP4K2C/QSOX1/RAB1B/RNF152/RNF5/TP53INP1/VPS25/VPS39/WDFY3	12
GO:0061919	process utilizing autophagic mechanism	0		biological process	12/230	470/17381	0.0229568	0.265109	0.241114	1.92944	ABL1/CAPNS1/CSNK2A2/PIP4K2C/QSOX1/RAB1B/RNF152/RNF5/TP53INP1/VPS25/VPS39/WDFY3	12
GO:0048863	stem cell differentiation	0		biological process	8/230	261/17381	0.0231757	0.266648	0.242514	2.31631	A2M/ABL1/CDK6/EDNRA/JAG1/KMT2A/MAPK1/YAP1	8
GO:1901888	regulation of cell junction assembly	0		biological process	4/230	82/17381	0.0234217	0.268488	0.244187	3.68632	ABL1/MACF1/MYO1C/PHLDB2	4
GO:0000226	microtubule cytoskeleton organization	0		biological process	12/230	472/17381	0.0236282	0.269864	0.245439	1.92126	ABL1/CHP1/DCTN2/DYNC1H1/FLNA/MAP1A/MAP1B/MAP7D3/MYH9/NAV1/NUMA1/PHLDB2	12
GO:0043406	positive regulation of MAP kinase activity	0		biological process	8/230	263/17381	0.024118	0.270303	0.245838	2.29869	CSPG4/ILK/ITGA1/MAPK1/PDE5A/PDGFRB/PEA15/TRAF7	8
GO:0090132	epithelium migration	0		biological process	8/230	263/17381	0.024118	0.270303	0.245838	2.29869	ABL1/CDH13/ITGB1/MACF1/MYH9/NR2F2/PLXND1/PTPRG	8
GO:0045599	negative regulation of fat cell differentiation	0		biological process	3/230	47/17381	0.0241947	0.270303	0.245838	4.82359	JAG1/TGFB1I1/TRIO	3
GO:0030900	forebrain development	0		biological process	10/230	366/17381	0.0242509	0.270303	0.245838	2.06474	ARID1A/ATP2B4/AXL/CDK6/CSNK2A2/EXT1/FLNA/GNAO1/NOTCH3/NR2F2	10
GO:0001578	microtubule bundle formation	0		biological process	4/230	83/17381	0.0243602	0.270303	0.245838	3.64191	CHP1/MAP1B/NAV1/NUMA1	4
GO:0006029	proteoglycan metabolic process	0		biological process	4/230	83/17381	0.0243602	0.270303	0.245838	3.64191	CHST3/CSPG4/EXT1/XYLT1	4
GO:0006890	retrograde vesicle-mediated transport, Golgi to ER	0		biological process	4/230	83/17381	0.0243602	0.270303	0.245838	3.64191	KDELR1/NSF/RAB1B/RAB6B	4
GO:0060191	regulation of lipase activity	0		biological process	4/230	83/17381	0.0243602	0.270303	0.245838	3.64191	ABL1/EDNRA/PCSK5/PDGFRB	4
GO:0006909	phagocytosis	0		biological process	9/230	315/17381	0.0247304	0.273437	0.248688	2.15913	ABL1/ABR/AXL/ELMO2/MAPK1/MYH9/MYO1C/PECAM1/WASF2	9
GO:0032963	collagen metabolic process	0		biological process	5/230	125/17381	0.0253647	0.273618	0.248852	3.02278	COL4A1/COL4A2/ITGB1/PDGFRB/TRAM2	5
GO:0008542	visual learning	0		biological process	3/230	48/17381	0.025562	0.273618	0.248852	4.7231	ITGB1/KMT2A/NPTN	3
GO:0048260	positive regulation of receptor-mediated endocytosis	0		biological process	3/230	48/17381	0.025562	0.273618	0.248852	4.7231	CBL/HIP1/SGIP1	3
GO:0060563	neuroepithelial cell differentiation	0		biological process	3/230	48/17381	0.025562	0.273618	0.248852	4.7231	ABL1/HEY2/JAG1	3
GO:0001991	regulation of systemic arterial blood pressure by circulatory renin-angiotensin	0		biological process	2/230	19/17381	0.025712	0.273618	0.248852	7.95469	ECE1/PCSK5	2
GO:0003215	cardiac right ventricle morphogenesis	0		biological process	2/230	19/17381	0.025712	0.273618	0.248852	7.95469	HEY2/JAG1	2
GO:0003323	type B pancreatic cell development	0		biological process	2/230	19/17381	0.025712	0.273618	0.248852	7.95469	CDK6/SIDT2	2
GO:0030220	platelet formation	0		biological process	2/230	19/17381	0.025712	0.273618	0.248852	7.95469	ACTN1/MYH9	2
GO:0070734	histone H3-K27 methylation	0		biological process	2/230	19/17381	0.025712	0.273618	0.248852	7.95469	HIST1H1C/HIST1H1E	2
GO:1902170	cellular response to reactive nitrogen species	0		biological process	2/230	19/17381	0.025712	0.273618	0.248852	7.95469	GUCY1B3/STAT6	2
GO:1902307	positive regulation of sodium ion transmembrane transport	0		biological process	2/230	19/17381	0.025712	0.273618	0.248852	7.95469	ACTN4/CHP1	2
GO:0014065	phosphatidylinositol 3-kinase signaling	0		biological process	5/230	126/17381	0.0261384	0.27721	0.252119	2.99879	CBL/IGF1R/MAPK1/PDGFRB/PIP4K2C	5
GO:0006903	vesicle targeting	0		biological process	4/230	85/17381	0.0263048	0.278029	0.252864	3.55621	NSF/RAB1B/SEC24C/TRAPPC1	4
GO:0010975	regulation of neuron projection development	0		biological process	11/230	425/17381	0.0264034	0.278128	0.252955	1.95592	ABL1/DENND5A/ILK/KIF13B/LGALS1/MACF1/MAP1B/NPTN/PLXND1/PTPRG/SIPA1L1	11
GO:0051568	histone H3-K4 methylation	0		biological process	3/230	49/17381	0.0269702	0.283141	0.257514	4.62671	HIST1H1C/HIST1H1E/KMT2A	3
GO:0006085	acetyl-CoA biosynthetic process	0		biological process	2/230	20/17381	0.0283236	0.290526	0.26423	7.55696	ACLY/PDK3	2
GO:0032506	cytokinetic process	0		biological process	2/230	20/17381	0.0283236	0.290526	0.26423	7.55696	MYH9/SNX33	2
GO:0035357	peroxisome proliferator activated receptor signaling pathway	0		biological process	2/230	20/17381	0.0283236	0.290526	0.26423	7.55696	ACTN4/PDK3	2
GO:0036120	cellular response to platelet-derived growth factor stimulus	0		biological process	2/230	20/17381	0.0283236	0.290526	0.26423	7.55696	CBL/PDGFRB	2
GO:0036344	platelet morphogenesis	0		biological process	2/230	20/17381	0.0283236	0.290526	0.26423	7.55696	ACTN1/MYH9	2
GO:0050849	negative regulation of calcium-mediated signaling	0		biological process	2/230	20/17381	0.0283236	0.290526	0.26423	7.55696	ATP2B4/CHP1	2
GO:0030510	regulation of BMP signaling pathway	0		biological process	4/230	87/17381	0.0283401	0.290526	0.26423	3.47446	ABL1/ILK/NUMA1/PELO	4
GO:0048008	platelet-derived growth factor receptor signaling pathway	0		biological process	3/230	50/17381	0.028419	0.290526	0.26423	4.53417	ABL1/HIP1/PDGFRB	3
GO:0008217	regulation of blood pressure	0		biological process	6/230	175/17381	0.0291263	0.296783	0.269921	2.59096	ACTA2/ECE1/EDNRA/GUCY1A3/NR2F2/PCSK5	6
GO:0044259	multicellular organismal macromolecule metabolic process	0		biological process	5/230	130/17381	0.0293837	0.297462	0.270539	2.90652	COL4A1/COL4A2/ITGB1/PDGFRB/TRAM2	5
GO:0048660	regulation of smooth muscle cell proliferation	0		biological process	5/230	130/17381	0.0293837	0.297462	0.270539	2.90652	CDH13/ILK/NOTCH3/PDGFRB/PRKDC	5
GO:0030217	T cell differentiation	0		biological process	7/230	225/17381	0.0304438	0.302063	0.274723	2.35105	ABL1/AP3D1/BMX/CDK6/KDELR1/PRKDC/STAT6	7
GO:0000045	autophagosome assembly	0		biological process	4/230	89/17381	0.0304666	0.302063	0.274723	3.39638	PIP4K2C/RAB1B/RNF5/TP53INP1	4
GO:0048145	regulation of fibroblast proliferation	0		biological process	4/230	89/17381	0.0304666	0.302063	0.274723	3.39638	CDK6/PDGFRB/PRKDC/TP53INP1	4
GO:0014829	vascular smooth muscle contraction	0		biological process	2/230	21/17381	0.0310365	0.302063	0.274723	7.1971	ACTA2/EDNRA	2
GO:0034114	regulation of heterotypic cell-cell adhesion	0		biological process	2/230	21/17381	0.0310365	0.302063	0.274723	7.1971	CD44/MYADM	2
GO:0036119	response to platelet-derived growth factor	0		biological process	2/230	21/17381	0.0310365	0.302063	0.274723	7.1971	CBL/PDGFRB	2
GO:0051497	negative regulation of stress fiber assembly	0		biological process	2/230	21/17381	0.0310365	0.302063	0.274723	7.1971	PHLDB2/WASF2	2
GO:0060716	labyrinthine layer blood vessel development	0		biological process	2/230	21/17381	0.0310365	0.302063	0.274723	7.1971	HEY2/MAPK1	2
GO:1904380	endoplasmic reticulum mannose trimming	0		biological process	2/230	21/17381	0.0310365	0.302063	0.274723	7.1971	RNF5/UGGT1	2
GO:0002433	immune response-regulating cell surface receptor signaling pathway involved in phagocytosis	0		biological process	5/230	132/17381	0.0310975	0.302063	0.274723	2.86248	ABL1/ELMO2/MAPK1/MYO1C/WASF2	5
GO:0035296	regulation of tube diameter	0		biological process	5/230	132/17381	0.0310975	0.302063	0.274723	2.86248	ACTA2/ECE1/EDNRA/GUCY1A3/ITGA1	5
GO:0038096	Fc-gamma receptor signaling pathway involved in phagocytosis	0		biological process	5/230	132/17381	0.0310975	0.302063	0.274723	2.86248	ABL1/ELMO2/MAPK1/MYO1C/WASF2	5
GO:0097746	regulation of blood vessel diameter	0		biological process	5/230	132/17381	0.0310975	0.302063	0.274723	2.86248	ACTA2/ECE1/EDNRA/GUCY1A3/ITGA1	5
GO:0060113	inner ear receptor cell differentiation	0		biological process	3/230	52/17381	0.0314383	0.303757	0.276264	4.35978	ATP8B1/HEY2/JAG1	3
GO:0048144	fibroblast proliferation	0		biological process	4/230	90/17381	0.0315642	0.303757	0.276264	3.35865	CDK6/PDGFRB/PRKDC/TP53INP1	4
GO:0061387	regulation of extent of cell growth	0		biological process	4/230	90/17381	0.0315642	0.303757	0.276264	3.35865	ABL1/ILK/MACF1/MAP1B	4
GO:0048659	smooth muscle cell proliferation	0		biological process	5/230	133/17381	0.0319775	0.306787	0.27902	2.84096	CDH13/ILK/NOTCH3/PDGFRB/PRKDC	5
GO:0071900	regulation of protein serine/threonine kinase activity	0		biological process	12/230	495/17381	0.032425	0.310126	0.282057	1.83199	ABL1/ATP2B4/CSPG4/IGF1R/ILK/ITGA1/MAPK1/NR2F2/PDE5A/PDGFRB/PEA15/TRAF7	12
GO:0042542	response to hydrogen peroxide	0		biological process	5/230	134/17381	0.0328729	0.310403	0.282309	2.81976	ABL1/AXL/GNAO1/PDGFRB/STAT6	5
GO:0000768	syncytium formation by plasma membrane fusion	0		biological process	3/230	53/17381	0.0330085	0.310403	0.282309	4.27752	CAPN2/EHD2/MYH9	3
GO:0007632	visual behavior	0		biological process	3/230	53/17381	0.0330085	0.310403	0.282309	4.27752	ITGB1/KMT2A/NPTN	3
GO:0072001	renal system development	0		biological process	8/230	280/17381	0.0332346	0.310403	0.282309	2.15913	ACTA2/COL4A1/ILK/JAG1/NOTCH3/PCSK5/PDGFRB/PECAM1	8
GO:0048839	inner ear development	0		biological process	6/230	181/17381	0.0335431	0.310403	0.282309	2.50507	ABR/ATP8B1/HEY2/JAG1/LRP10/PDGFRB	6
GO:0030335	positive regulation of cell migration	0		biological process	11/230	442/17381	0.0337249	0.310403	0.282309	1.88069	ABL1/ACTN4/CDH13/FLNA/IGF1R/ILK/ITGA5/MAPK1/MYADM/MYO1C/PDGFRB	11
GO:0046632	alpha-beta T cell differentiation	0		biological process	4/230	92/17381	0.0338286	0.310403	0.282309	3.28563	ABL1/AP3D1/BMX/STAT6	4
GO:0048010	vascular endothelial growth factor receptor signaling pathway	0		biological process	4/230	92/17381	0.0338286	0.310403	0.282309	3.28563	AXL/ELMO2/ITGA5/WASF2	4
GO:1905037	autophagosome organization	0		biological process	4/230	92/17381	0.0338286	0.310403	0.282309	3.28563	PIP4K2C/RAB1B/RNF5/TP53INP1	4
GO:0006855	drug transmembrane transport	0		biological process	2/230	22/17381	0.0338477	0.310403	0.282309	6.86996	ABCC1/ATP8B1	2
GO:0010640	regulation of platelet-derived growth factor receptor signaling pathway	0		biological process	2/230	22/17381	0.0338477	0.310403	0.282309	6.86996	HIP1/PDGFRB	2
GO:0016578	histone deubiquitination	0		biological process	2/230	22/17381	0.0338477	0.310403	0.282309	6.86996	ATXN7L3/TRRAP	2
GO:0071402	cellular response to lipoprotein particle stimulus	0		biological process	2/230	22/17381	0.0338477	0.310403	0.282309	6.86996	CDH13/ITGB1	2
GO:0072010	glomerular epithelium development	0		biological process	2/230	22/17381	0.0338477	0.310403	0.282309	6.86996	JAG1/PECAM1	2
GO:0032886	regulation of microtubule-based process	0		biological process	6/230	182/17381	0.0343191	0.313701	0.285308	2.4913	ABL1/DYNC1H1/KLHL42/MACF1/NUMA1/PHLDB2	6
GO:0051893	regulation of focal adhesion assembly	0		biological process	3/230	54/17381	0.034619	0.313701	0.285308	4.19831	ABL1/MACF1/PHLDB2	3
GO:0090109	regulation of cell-substrate junction assembly	0		biological process	3/230	54/17381	0.034619	0.313701	0.285308	4.19831	ABL1/MACF1/PHLDB2	3
GO:0007612	learning	0		biological process	5/230	136/17381	0.0347104	0.313701	0.285308	2.77829	ADCY3/ATXN1/ITGB1/KMT2A/NPTN	5
GO:0038094	Fc-gamma receptor signaling pathway	0		biological process	5/230	136/17381	0.0347104	0.313701	0.285308	2.77829	ABL1/ELMO2/MAPK1/MYO1C/WASF2	5
GO:0030219	megakaryocyte differentiation	0		biological process	4/230	93/17381	0.0349954	0.315013	0.286501	3.2503	AGO1/KMT2A/MYL9/WASF2	4
GO:0034599	cellular response to oxidative stress	0		biological process	8/230	283/17381	0.0350576	0.315013	0.286501	2.13624	ABL1/AXL/FBLN5/GUCY1B3/MAPK1/SOD3/STAT6/TP53INP1	8
GO:0030099	myeloid cell differentiation	0		biological process	10/230	390/17381	0.0352471	0.315806	0.287222	1.93768	ACTN1/AGO1/CDK6/CREBBP/GAB2/JAG1/KMT2A/MYH9/MYL9/WASF2	10
GO:0002431	Fc receptor mediated stimulatory signaling pathway	0		biological process	5/230	137/17381	0.0356525	0.318331	0.289519	2.75801	ABL1/ELMO2/MAPK1/MYO1C/WASF2	5
GO:0043405	regulation of MAP kinase activity	0		biological process	9/230	337/17381	0.0358308	0.318331	0.289519	2.01818	CSPG4/IGF1R/ILK/ITGA1/MAPK1/PDE5A/PDGFRB/PEA15/TRAF7	9
GO:0043542	endothelial cell migration	0		biological process	6/230	184/17381	0.0359058	0.318331	0.289519	2.46422	ABL1/CDH13/ITGB1/MYH9/NR2F2/PLXND1	6
GO:0006949	syncytium formation	0		biological process	3/230	55/17381	0.0362695	0.318331	0.289519	4.12198	CAPN2/EHD2/MYH9	3
GO:0048146	positive regulation of fibroblast proliferation	0		biological process	3/230	55/17381	0.0362695	0.318331	0.289519	4.12198	CDK6/PDGFRB/PRKDC	3
GO:0007611	learning or memory	0		biological process	7/230	234/17381	0.0364718	0.318331	0.289519	2.26063	ADCY3/ATXN1/ITGA5/ITGB1/KMT2A/MAPK1/NPTN	7
GO:0006367	transcription initiation from RNA polymerase II promoter	0		biological process	6/230	185/17381	0.0367165	0.318331	0.289519	2.4509	CREBBP/HEY2/MAML2/NOTCH3/POLR2A/YAP1	6
GO:0001919	regulation of receptor recycling	0		biological process	2/230	23/17381	0.0367541	0.318331	0.289519	6.57127	ECE1/NSF	2
GO:0032594	protein transport within lipid bilayer	0		biological process	2/230	23/17381	0.0367541	0.318331	0.289519	6.57127	AP3D1/HIP1	2
GO:0071218	cellular response to misfolded protein	0		biological process	2/230	23/17381	0.0367541	0.318331	0.289519	6.57127	RNF5/UGGT1	2
GO:1903020	positive regulation of glycoprotein metabolic process	0		biological process	2/230	23/17381	0.0367541	0.318331	0.289519	6.57127	CHP1/RAB1B	2
GO:2000209	regulation of anoikis	0		biological process	2/230	23/17381	0.0367541	0.318331	0.289519	6.57127	ITGA5/ITGB1	2
GO:0045785	positive regulation of cell adhesion	0		biological process	10/230	394/17381	0.037371	0.322123	0.292968	1.91801	ABL1/AP3D1/CD44/CDH13/CDK6/FLNA/ILK/ITGA5/LGALS1/MYADM	10
GO:0007043	cell-cell junction assembly	0		biological process	4/230	95/17381	0.0373985	0.322123	0.292968	3.18188	ACTN4/MYO1C/TLN1/VCL	4
GO:1901185	negative regulation of ERBB signaling pathway	0		biological process	3/230	56/17381	0.0379598	0.326057	0.296545	4.04837	CBL/ITGA1/VPS25	3
GO:0050880	regulation of blood vessel size	0		biological process	5/230	140/17381	0.0385731	0.327906	0.298228	2.69891	ACTA2/ECE1/EDNRA/GUCY1A3/ITGA1	5
GO:0018105	peptidyl-serine phosphorylation	0		biological process	8/230	289/17381	0.0389045	0.327906	0.298228	2.09189	ATP2B4/CD44/ILK/MAPK1/MAST4/PDK3/PRKDC/STK38L	8
GO:0035150	regulation of tube size	0		biological process	5/230	141/17381	0.0395782	0.327906	0.298228	2.67977	ACTA2/ECE1/EDNRA/GUCY1A3/ITGA1	5
GO:0044344	cellular response to fibroblast growth factor stimulus	0		biological process	5/230	141/17381	0.0395782	0.327906	0.298228	2.67977	CBL/CD44/MAPK1/NPTN/POLR2A	5
GO:2000736	regulation of stem cell differentiation	0		biological process	5/230	141/17381	0.0395782	0.327906	0.298228	2.67977	ABL1/CDK6/JAG1/KMT2A/YAP1	5
GO:0010517	regulation of phospholipase activity	0		biological process	3/230	57/17381	0.0396897	0.327906	0.298228	3.97735	ABL1/EDNRA/PDGFRB	3
GO:0010812	negative regulation of cell-substrate adhesion	0		biological process	3/230	57/17381	0.0396897	0.327906	0.298228	3.97735	ACTN4/LGALS1/PHLDB2	3
GO:0042490	mechanoreceptor differentiation	0		biological process	3/230	57/17381	0.0396897	0.327906	0.298228	3.97735	ATP8B1/HEY2/JAG1	3
GO:0046686	response to cadmium ion	0		biological process	3/230	57/17381	0.0396897	0.327906	0.298228	3.97735	MAPK1/MT1F/MTF1	3
GO:1903391	regulation of adherens junction organization	0		biological process	3/230	57/17381	0.0396897	0.327906	0.298228	3.97735	ABL1/MACF1/PHLDB2	3
GO:1903902	positive regulation of viral life cycle	0		biological process	3/230	57/17381	0.0396897	0.327906	0.298228	3.97735	LGALS1/PPIA/TRIM38	3
GO:0002068	glandular epithelial cell development	0		biological process	2/230	24/17381	0.0397526	0.327906	0.298228	6.29746	CDK6/SIDT2	2
GO:0015012	heparan sulfate proteoglycan biosynthetic process	0		biological process	2/230	24/17381	0.0397526	0.327906	0.298228	6.29746	EXT1/XYLT1	2
GO:0019430	removal of superoxide radicals	0		biological process	2/230	24/17381	0.0397526	0.327906	0.298228	6.29746	FBLN5/SOD3	2
GO:0032232	negative regulation of actin filament bundle assembly	0		biological process	2/230	24/17381	0.0397526	0.327906	0.298228	6.29746	PHLDB2/WASF2	2
GO:0014066	regulation of phosphatidylinositol 3-kinase signaling	0		biological process	4/230	97/17381	0.0398943	0.328207	0.298501	3.11627	CBL/MAPK1/PDGFRB/PIP4K2C	4
GO:0048762	mesenchymal cell differentiation	0		biological process	6/230	190/17381	0.0409461	0.335973	0.305564	2.38641	EDNRA/HEY2/JAG1/MAPK1/PHLDB2/TGFB1I1	6
GO:0019886	antigen processing and presentation of exogenous peptide antigen via MHC class II	0		biological process	4/230	98/17381	0.041177	0.336981	0.306481	3.08447	ACTR1A/DCTN2/DYNC1H1/SEC24C	4
GO:1902305	regulation of sodium ion transmembrane transport	0		biological process	3/230	58/17381	0.0414591	0.338402	0.307773	3.90877	ACTN4/ATP2B4/CHP1	3
GO:0032956	regulation of actin cytoskeleton organization	0		biological process	8/230	294/17381	0.0423188	0.338923	0.308247	2.05631	ABL1/ILK/MYADM/MYO1C/PDGFRB/PHLDB2/SPTAN1/WASF2	8
GO:0002360	T cell lineage commitment	0		biological process	2/230	25/17381	0.0428404	0.338923	0.308247	6.04557	PRKDC/STAT6	2
GO:0003081	regulation of systemic arterial blood pressure by renin-angiotensin	0		biological process	2/230	25/17381	0.0428404	0.338923	0.308247	6.04557	ECE1/PCSK5	2
GO:0003309	type B pancreatic cell differentiation	0		biological process	2/230	25/17381	0.0428404	0.338923	0.308247	6.04557	CDK6/SIDT2	2
GO:0036507	protein demannosylation	0		biological process	2/230	25/17381	0.0428404	0.338923	0.308247	6.04557	RNF5/UGGT1	2
GO:0036508	protein alpha-1,2-demannosylation	0		biological process	2/230	25/17381	0.0428404	0.338923	0.308247	6.04557	RNF5/UGGT1	2
GO:0045932	negative regulation of muscle contraction	0		biological process	2/230	25/17381	0.0428404	0.338923	0.308247	6.04557	GUCY1A3/PDE5A	2
GO:0051354	negative regulation of oxidoreductase activity	0		biological process	2/230	25/17381	0.0428404	0.338923	0.308247	6.04557	AOC3/ATP2B4	2
GO:0051788	response to misfolded protein	0		biological process	2/230	25/17381	0.0428404	0.338923	0.308247	6.04557	RNF5/UGGT1	2
GO:0071526	semaphorin-plexin signaling pathway	0		biological process	2/230	25/17381	0.0428404	0.338923	0.308247	6.04557	FLNA/PLXND1	2
GO:0090169	regulation of spindle assembly	0		biological process	2/230	25/17381	0.0428404	0.338923	0.308247	6.04557	DYNC1H1/NUMA1	2
GO:1903672	positive regulation of sprouting angiogenesis	0		biological process	2/230	25/17381	0.0428404	0.338923	0.308247	6.04557	ABL1/ITGA5	2
GO:2000147	positive regulation of cell motility	0		biological process	11/230	460/17381	0.0429361	0.338923	0.308247	1.8071	ABL1/ACTN4/CDH13/FLNA/IGF1R/ILK/ITGA5/MAPK1/MYADM/MYO1C/PDGFRB	11
GO:0071902	positive regulation of protein serine/threonine kinase activity	0		biological process	9/230	350/17381	0.0437951	0.344095	0.312951	1.94322	ATP2B4/CSPG4/ILK/ITGA1/MAPK1/PDE5A/PDGFRB/PEA15/TRAF7	9
GO:0007569	cell aging	0		biological process	4/230	100/17381	0.043812	0.344095	0.312951	3.02278	ABL1/CDK6/ILK/PRKDC	4
GO:0030032	lamellipodium assembly	0		biological process	3/230	60/17381	0.0451152	0.350304	0.318598	3.77848	CDH13/VCL/WASF2	3
GO:0090398	cellular senescence	0		biological process	3/230	60/17381	0.0451152	0.350304	0.318598	3.77848	ABL1/CDK6/PRKDC	3
GO:1901222	regulation of NIK/NF-kappaB signaling	0		biological process	3/230	60/17381	0.0451152	0.350304	0.318598	3.77848	ACTN4/AGO1/ILK	3
GO:0002495	antigen processing and presentation of peptide antigen via MHC class II	0		biological process	4/230	101/17381	0.0451643	0.350304	0.318598	2.99285	ACTR1A/DCTN2/DYNC1H1/SEC24C	4
GO:0045446	endothelial cell differentiation	0		biological process	4/230	101/17381	0.0451643	0.350304	0.318598	2.99285	HEY2/JAG1/MYADM/NR2F2	4
GO:0001890	placenta development	0		biological process	5/230	147/17381	0.0459426	0.353384	0.321399	2.57039	ARID1A/HEY2/LDOC1/MAPK1/NR2F2	5
GO:0033598	mammary gland epithelial cell proliferation	0		biological process	2/230	26/17381	0.0460147	0.353384	0.321399	5.81304	MAPK1/STAT6	2
GO:0071450	cellular response to oxygen radical	0		biological process	2/230	26/17381	0.0460147	0.353384	0.321399	5.81304	FBLN5/SOD3	2
GO:0071451	cellular response to superoxide	0		biological process	2/230	26/17381	0.0460147	0.353384	0.321399	5.81304	FBLN5/SOD3	2
GO:0002504	antigen processing and presentation of peptide or polysaccharide antigen via MHC class II	0		biological process	4/230	102/17381	0.0465397	0.355281	0.323124	2.96351	ACTR1A/DCTN2/DYNC1H1/SEC24C	4
GO:0007052	mitotic spindle organization	0		biological process	4/230	102/17381	0.0465397	0.355281	0.323124	2.96351	DCTN2/DYNC1H1/FLNA/NUMA1	4
GO:0019932	second-messenger-mediated signaling	0		biological process	8/230	300/17381	0.0466716	0.355281	0.323124	2.01519	ADCY3/ATP2B4/CDH13/CHP1/CRTC3/GUCY1A3/GUCY1B3/NFAT5	8
GO:0014032	neural crest cell development	0		biological process	3/230	61/17381	0.0470013	0.355281	0.323124	3.71654	EDNRA/JAG1/MAPK1	3
GO:0043297	apical junction assembly	0		biological process	3/230	61/17381	0.0470013	0.355281	0.323124	3.71654	ACTN4/MYO1C/VCL	3
GO:0048754	branching morphogenesis of an epithelial tube	0		biological process	5/230	148/17381	0.0470593	0.355281	0.323124	2.55303	ABL1/COL4A1/EDNRA/ILK/PLXND1	5
GO:0071774	response to fibroblast growth factor	0		biological process	5/230	148/17381	0.0470593	0.355281	0.323124	2.55303	CBL/CD44/MAPK1/NPTN/POLR2A	5
GO:0031647	regulation of protein stability	0		biological process	7/230	248/17381	0.0473307	0.356466	0.324202	2.13301	CHP1/CREBBP/FLNA/HIP1/MAPK1/PRKDC/RNF5	7
GO:0010927	cellular component assembly involved in morphogenesis	0		biological process	4/230	103/17381	0.0479383	0.359307	0.326786	2.93474	ILK/ITGB1/PDGFRB/PHLDB2	4
GO:1902036	regulation of hematopoietic stem cell differentiation	0		biological process	4/230	103/17381	0.0479383	0.359307	0.326786	2.93474	ABL1/CDK6/KMT2A/YAP1	4
GO:0051258	protein polymerization	0		biological process	7/230	249/17381	0.0481773	0.360232	0.327628	2.12445	ABL1/COBLL1/MAP7D3/MYADM/MYO1C/NUMA1/SPTAN1	7
GO:0006027	glycosaminoglycan catabolic process	0		biological process	3/230	62/17381	0.0489258	0.362982	0.330129	3.65659	CD44/CHP1/CSPG4	3
GO:0006515	protein quality control for misfolded or incompletely synthesized proteins	0		biological process	2/230	27/17381	0.0492725	0.362982	0.330129	5.59775	RNF5/UGGT1	2
GO:0035883	enteroendocrine cell differentiation	0		biological process	2/230	27/17381	0.0492725	0.362982	0.330129	5.59775	CDK6/SIDT2	2
GO:0061099	negative regulation of protein tyrosine kinase activity	0		biological process	2/230	27/17381	0.0492725	0.362982	0.330129	5.59775	CBL/VPS25	2
GO:0071480	cellular response to gamma radiation	0		biological process	2/230	27/17381	0.0492725	0.362982	0.330129	5.59775	TSPYL5/YAP1	2
GO:0033002	muscle cell proliferation	0		biological process	6/230	199/17381	0.0493092	0.362982	0.330129	2.27848	CDH13/HEY2/ILK/NOTCH3/PDGFRB/PRKDC	6
GO:0048524	positive regulation of viral process	0		biological process	4/230	104/17381	0.04936	0.362982	0.330129	2.90652	LGALS1/POLR2A/PPIA/TRIM38	4
GO:0035567	non-canonical Wnt signaling pathway	0		biological process	5/230	151/17381	0.0505055	0.369369	0.335938	2.5023	ABL1/AGO1/DAAM1/GNAO1/VANGL1	5
GO:0044236	multicellular organism metabolic process	0		biological process	5/230	151/17381	0.0505055	0.369369	0.335938	2.5023	COL4A1/COL4A2/ITGB1/PDGFRB/TRAM2	5
GO:0051272	positive regulation of cellular component movement	0		biological process	11/230	473/17381	0.0505839	0.369369	0.335938	1.75743	ABL1/ACTN4/CDH13/FLNA/IGF1R/ILK/ITGA5/MAPK1/MYADM/MYO1C/PDGFRB	11
GO:0051897	positive regulation of protein kinase B signaling	0		biological process	5/230	152/17381	0.0516864	0.376538	0.342457	2.48584	AXL/HIP1/ILK/PDGFRB/TSPYL5	5
GO:0010922	positive regulation of phosphatase activity	0		biological process	2/230	28/17381	0.0526112	0.377362	0.343207	5.39783	ITGA1/PDGFRB	2
GO:0030823	regulation of cGMP metabolic process	0		biological process	2/230	28/17381	0.0526112	0.377362	0.343207	5.39783	GUCY1A3/PDE5A	2
GO:0055094	response to lipoprotein particle	0		biological process	2/230	28/17381	0.0526112	0.377362	0.343207	5.39783	CDH13/ITGB1	2
GO:0061311	cell surface receptor signaling pathway involved in heart development	0		biological process	2/230	28/17381	0.0526112	0.377362	0.343207	5.39783	HEY2/JAG1	2
GO:0090314	positive regulation of protein targeting to membrane	0		biological process	2/230	28/17381	0.0526112	0.377362	0.343207	5.39783	CHP1/MYO1C	2
GO:1905508	protein localization to microtubule organizing center	0		biological process	2/230	28/17381	0.0526112	0.377362	0.343207	5.39783	DCTN2/NUMA1	2
GO:0015914	phospholipid transport	0		biological process	3/230	64/17381	0.0528888	0.377362	0.343207	3.54232	ABCC1/ATP8B1/ATP8B2	3
GO:0046785	microtubule polymerization	0		biological process	3/230	64/17381	0.0528888	0.377362	0.343207	3.54232	ABL1/MAP7D3/NUMA1	3
GO:2000573	positive regulation of DNA biosynthetic process	0		biological process	3/230	64/17381	0.0528888	0.377362	0.343207	3.54232	MAPK1/PARM1/PDGFRB	3
GO:0006469	negative regulation of protein kinase activity	0		biological process	7/230	255/17381	0.0534598	0.380565	0.34612	2.07446	ABL1/CBL/CHP1/IGF1R/ILK/NR2F2/VPS25	7
GO:0030705	cytoskeleton-dependent intracellular transport	0		biological process	5/230	154/17381	0.0540964	0.383463	0.348755	2.45356	ACTN4/AP3D1/DYNC1H1/KIF13B/MAP1B	5
GO:0044272	sulfur compound biosynthetic process	0		biological process	6/230	204/17381	0.0543783	0.383463	0.348755	2.22263	ACLY/CHST3/CSPG4/EXT1/PDK3/XYLT1	6
GO:0048864	stem cell development	0		biological process	3/230	65/17381	0.0549267	0.383463	0.348755	3.48783	EDNRA/JAG1/MAPK1	3
GO:1902117	positive regulation of organelle assembly	0		biological process	3/230	65/17381	0.0549267	0.383463	0.348755	3.48783	DYNC1H1/NUMA1/PIP4K2C	3
GO:0007030	Golgi organization	0		biological process	4/230	108/17381	0.0552772	0.383463	0.348755	2.79887	ATL3/ATP8B1/ATP8B2/MAPK1	4
GO:0035967	cellular response to topologically incorrect protein	0		biological process	5/230	155/17381	0.0553255	0.383463	0.348755	2.43773	CREB3L2/CTDSP2/RNF5/TLN1/UGGT1	5
GO:0048167	regulation of synaptic plasticity	0		biological process	5/230	155/17381	0.0553255	0.383463	0.348755	2.43773	ABL1/KMT2A/MAPK1/NPTN/SIPA1L1	5
GO:0000303	response to superoxide	0		biological process	2/230	29/17381	0.0560281	0.383463	0.348755	5.21169	FBLN5/SOD3	2
GO:0007176	regulation of epidermal growth factor-activated receptor activity	0		biological process	2/230	29/17381	0.0560281	0.383463	0.348755	5.21169	CBL/VPS25	2
GO:0015893	drug transport	0		biological process	2/230	29/17381	0.0560281	0.383463	0.348755	5.21169	ABCC1/ATP8B1	2
GO:0030866	cortical actin cytoskeleton organization	0		biological process	2/230	29/17381	0.0560281	0.383463	0.348755	5.21169	EHD2/TLN1	2
GO:0001933	negative regulation of protein phosphorylation	0		biological process	10/230	424/17381	0.0561726	0.383463	0.348755	1.7823	ABL1/CBL/CHP1/CTDSP2/IGF1R/ILK/MYADM/NR2F2/PRKDC/VPS25	10
GO:0048708	astrocyte differentiation	0		biological process	3/230	66/17381	0.0570016	0.383463	0.348755	3.43498	ABL1/CDK6/MAPK1	3
GO:0060291	long-term synaptic potentiation	0		biological process	3/230	66/17381	0.0570016	0.383463	0.348755	3.43498	ABL1/MAPK1/NPTN	3
GO:0007051	spindle organization	0		biological process	5/230	157/17381	0.0578319	0.383463	0.348755	2.40667	DCTN2/DYNC1H1/FLNA/MYH9/NUMA1	5
GO:0001701	in utero embryonic development	0		biological process	8/230	315/17381	0.0588048	0.383463	0.348755	1.91923	CAPN2/EDNRA/HEY2/ITGB1/MAPK1/MYH9/NR2F2/SEC24C	8
GO:1902115	regulation of organelle assembly	0		biological process	5/230	158/17381	0.0591093	0.383463	0.348755	2.39144	DYNC1H1/NUMA1/PIP4K2C/RAB1B/RNF5	5
GO:0002312	B cell activation involved in immune response	0		biological process	3/230	67/17381	0.0591134	0.383463	0.348755	3.38371	ABL1/LGALS1/STAT6	3
GO:0006026	aminoglycan catabolic process	0		biological process	3/230	67/17381	0.0591134	0.383463	0.348755	3.38371	CD44/CHP1/CSPG4	3
GO:0060411	cardiac septum morphogenesis	0		biological process	3/230	67/17381	0.0591134	0.383463	0.348755	3.38371	HEY2/JAG1/PARVA	3
GO:0030201	heparan sulfate proteoglycan metabolic process	0		biological process	2/230	30/17381	0.0595204	0.383463	0.348755	5.03797	EXT1/XYLT1	2
GO:0038084	vascular endothelial growth factor signaling pathway	0		biological process	2/230	30/17381	0.0595204	0.383463	0.348755	5.03797	MYO1C/PDGFRB	2
GO:0042491	auditory receptor cell differentiation	0		biological process	2/230	30/17381	0.0595204	0.383463	0.348755	5.03797	HEY2/JAG1	2
GO:0046596	regulation of viral entry into host cell	0		biological process	2/230	30/17381	0.0595204	0.383463	0.348755	5.03797	LGALS1/TRIM38	2
GO:1900271	regulation of long-term synaptic potentiation	0		biological process	2/230	30/17381	0.0595204	0.383463	0.348755	5.03797	ABL1/NPTN	2
GO:0001655	urogenital system development	0		biological process	8/230	316/17381	0.0596784	0.383463	0.348755	1.91315	ACTA2/COL4A1/ILK/JAG1/NOTCH3/PCSK5/PDGFRB/PECAM1	8
GO:0046578	regulation of Ras protein signal transduction	0		biological process	6/230	209/17381	0.0597524	0.383463	0.348755	2.16946	ABL1/ABR/ARHGEF17/ITGB1/PDGFRB/TRIO	6
GO:0090316	positive regulation of intracellular protein transport	0		biological process	7/230	262/17381	0.0600658	0.383463	0.348755	2.01903	CHP1/CSNK2A2/FLNA/HUWE1/MAPK1/MYO1C/RBPMS	7
GO:0030574	collagen catabolic process	0		biological process	3/230	68/17381	0.0612616	0.383463	0.348755	3.33395	COL4A1/COL4A2/ITGB1	3
GO:0007159	leukocyte cell-cell adhesion	0		biological process	9/230	374/17381	0.0614526	0.383463	0.348755	1.81852	ABL1/AP3D1/CD44/ITGA5/ITGB1/LGALS1/LRRC32/PDE5A/PECAM1	9
GO:0008543	fibroblast growth factor receptor signaling pathway	0		biological process	4/230	112/17381	0.0615603	0.383463	0.348755	2.69891	CBL/MAPK1/NPTN/POLR2A	4
GO:0040017	positive regulation of locomotion	0		biological process	11/230	490/17381	0.061909	0.383463	0.348755	1.69646	ABL1/ACTN4/CDH13/FLNA/IGF1R/ILK/ITGA5/MAPK1/MYADM/MYO1C/PDGFRB	11
GO:0051896	regulation of protein kinase B signaling	0		biological process	6/230	211/17381	0.0619878	0.383463	0.348755	2.1489	AXL/HIP1/ILK/PDGFRB/RRAS/TSPYL5	6
GO:0001822	kidney development	0		biological process	7/230	264/17381	0.0620415	0.383463	0.348755	2.00374	ACTA2/ILK/JAG1/NOTCH3/PCSK5/PDGFRB/PECAM1	7
GO:0010765	positive regulation of sodium ion transport	0		biological process	2/230	31/17381	0.0630858	0.383463	0.348755	4.87546	ACTN4/CHP1	2
GO:0071276	cellular response to cadmium ion	0		biological process	2/230	31/17381	0.0630858	0.383463	0.348755	4.87546	MAPK1/MT1F	2
GO:0060218	hematopoietic stem cell differentiation	0		biological process	4/230	113/17381	0.0631878	0.383463	0.348755	2.67503	ABL1/CDK6/KMT2A/YAP1	4
GO:1901532	regulation of hematopoietic progenitor cell differentiation	0		biological process	4/230	113/17381	0.0631878	0.383463	0.348755	2.67503	ABL1/CDK6/KMT2A/YAP1	4
GO:0014033	neural crest cell differentiation	0		biological process	3/230	69/17381	0.0634459	0.383463	0.348755	3.28563	EDNRA/JAG1/MAPK1	3
GO:0016241	regulation of macroautophagy	0		biological process	5/230	162/17381	0.064379	0.383463	0.348755	2.33239	CAPNS1/PIP4K2C/QSOX1/RAB1B/RNF5	5
GO:0001554	luteolysis	0		biological process	1/230	5/17381	0.0644434	0.383463	0.348755	15.1139	SLIT3	1
GO:0001999	renal response to blood flow involved in circulatory renin-angiotensin regulation of systemic arterial blood pressure	0		biological process	1/230	5/17381	0.0644434	0.383463	0.348755	15.1139	PCSK5	1
GO:0002001	renin secretion into blood stream	0		biological process	1/230	5/17381	0.0644434	0.383463	0.348755	15.1139	PCSK5	1
GO:0002322	B cell proliferation involved in immune response	0		biological process	1/230	5/17381	0.0644434	0.383463	0.348755	15.1139	ABL1	1
GO:0002568	somatic diversification of T cell receptor genes	0		biological process	1/230	5/17381	0.0644434	0.383463	0.348755	15.1139	PRKDC	1
GO:0002681	somatic recombination of T cell receptor gene segments	0		biological process	1/230	5/17381	0.0644434	0.383463	0.348755	15.1139	PRKDC	1
GO:0003096	renal sodium ion transport	0		biological process	1/230	5/17381	0.0644434	0.383463	0.348755	15.1139	MAGED2	1
GO:0003100	regulation of systemic arterial blood pressure by endothelin	0		biological process	1/230	5/17381	0.0644434	0.383463	0.348755	15.1139	ECE1	1
GO:0003150	muscular septum morphogenesis	0		biological process	1/230	5/17381	0.0644434	0.383463	0.348755	15.1139	HEY2	1
GO:0003186	tricuspid valve morphogenesis	0		biological process	1/230	5/17381	0.0644434	0.383463	0.348755	15.1139	HEY2	1
GO:0010032	meiotic chromosome condensation	0		biological process	1/230	5/17381	0.0644434	0.383463	0.348755	15.1139	NCAPD2	1
GO:0010641	positive regulation of platelet-derived growth factor receptor signaling pathway	0		biological process	1/230	5/17381	0.0644434	0.383463	0.348755	15.1139	HIP1	1
GO:0010815	bradykinin catabolic process	0		biological process	1/230	5/17381	0.0644434	0.383463	0.348755	15.1139	ECE1	1
GO:0015014	heparan sulfate proteoglycan biosynthetic process, polysaccharide chain biosynthetic process	0		biological process	1/230	5/17381	0.0644434	0.383463	0.348755	15.1139	EXT1	1
GO:0015705	iodide transport	0		biological process	1/230	5/17381	0.0644434	0.383463	0.348755	15.1139	ANO1	1
GO:0016479	negative regulation of transcription from RNA polymerase I promoter	0		biological process	1/230	5/17381	0.0644434	0.383463	0.348755	15.1139	FLNA	1
GO:0021650	vestibulocochlear nerve formation	0		biological process	1/230	5/17381	0.0644434	0.383463	0.348755	15.1139	ATP8B1	1
GO:0033153	T cell receptor V(D)J recombination	0		biological process	1/230	5/17381	0.0644434	0.383463	0.348755	15.1139	PRKDC	1
GO:0033216	ferric iron import	0		biological process	1/230	5/17381	0.0644434	0.383463	0.348755	15.1139	ARHGAP1	1
GO:0033227	dsRNA transport	0		biological process	1/230	5/17381	0.0644434	0.383463	0.348755	15.1139	SIDT2	1
GO:0035441	cell migration involved in vasculogenesis	0		biological process	1/230	5/17381	0.0644434	0.383463	0.348755	15.1139	PDGFRB	1
GO:0035787	cell migration involved in kidney development	0		biological process	1/230	5/17381	0.0644434	0.383463	0.348755	15.1139	PDGFRB	1
GO:0036446	myofibroblast differentiation	0		biological process	1/230	5/17381	0.0644434	0.383463	0.348755	15.1139	TP53INP1	1
GO:0045048	protein insertion into ER membrane	0		biological process	1/230	5/17381	0.0644434	0.383463	0.348755	15.1139	TRAM2	1
GO:0048170	positive regulation of long-term neuronal synaptic plasticity	0		biological process	1/230	5/17381	0.0644434	0.383463	0.348755	15.1139	NPTN	1
GO:0051295	establishment of meiotic spindle localization	0		biological process	1/230	5/17381	0.0644434	0.383463	0.348755	15.1139	MYH9	1
GO:0060437	lung growth	0		biological process	1/230	5/17381	0.0644434	0.383463	0.348755	15.1139	PDGFRB	1
GO:0060633	negative regulation of transcription initiation from RNA polymerase II promoter	0		biological process	1/230	5/17381	0.0644434	0.383463	0.348755	15.1139	HEY2	1
GO:0060666	dichotomous subdivision of terminal units involved in salivary gland branching	0		biological process	1/230	5/17381	0.0644434	0.383463	0.348755	15.1139	PLXND1	1
GO:0070100	negative regulation of chemokine-mediated signaling pathway	0		biological process	1/230	5/17381	0.0644434	0.383463	0.348755	15.1139	SLIT3	1
GO:0070487	monocyte aggregation	0		biological process	1/230	5/17381	0.0644434	0.383463	0.348755	15.1139	CD44	1
GO:0072144	glomerular mesangial cell development	0		biological process	1/230	5/17381	0.0644434	0.383463	0.348755	15.1139	ACTA2	1
GO:0072223	metanephric glomerular mesangium development	0		biological process	1/230	5/17381	0.0644434	0.383463	0.348755	15.1139	PDGFRB	1
GO:0090131	mesenchyme migration	0		biological process	1/230	5/17381	0.0644434	0.383463	0.348755	15.1139	ACTA2	1
GO:0090500	endocardial cushion to mesenchymal transition	0		biological process	1/230	5/17381	0.0644434	0.383463	0.348755	15.1139	HEY2	1
GO:0090649	response to oxygen-glucose deprivation	0		biological process	1/230	5/17381	0.0644434	0.383463	0.348755	15.1139	CBL	1
GO:0090650	cellular response to oxygen-glucose deprivation	0		biological process	1/230	5/17381	0.0644434	0.383463	0.348755	15.1139	CBL	1
GO:0110011	regulation of basement membrane organization	0		biological process	1/230	5/17381	0.0644434	0.383463	0.348755	15.1139	PHLDB2	1
GO:1900748	positive regulation of vascular endothelial growth factor signaling pathway	0		biological process	1/230	5/17381	0.0644434	0.383463	0.348755	15.1139	MYO1C	1
GO:1902083	negative regulation of peptidyl-cysteine S-nitrosylation	0		biological process	1/230	5/17381	0.0644434	0.383463	0.348755	15.1139	ATP2B4	1
GO:1903371	regulation of endoplasmic reticulum tubular network organization	0		biological process	1/230	5/17381	0.0644434	0.383463	0.348755	15.1139	ATL3	1
GO:1904259	regulation of basement membrane assembly involved in embryonic body morphogenesis	0		biological process	1/230	5/17381	0.0644434	0.383463	0.348755	15.1139	PHLDB2	1
GO:1904261	positive regulation of basement membrane assembly involved in embryonic body morphogenesis	0		biological process	1/230	5/17381	0.0644434	0.383463	0.348755	15.1139	PHLDB2	1
GO:1904778	positive regulation of protein localization to cell cortex	0		biological process	1/230	5/17381	0.0644434	0.383463	0.348755	15.1139	NUMA1	1
GO:2000481	positive regulation of cAMP-dependent protein kinase activity	0		biological process	1/230	5/17381	0.0644434	0.383463	0.348755	15.1139	ATP2B4	1
GO:2001197	basement membrane assembly involved in embryonic body morphogenesis	0		biological process	1/230	5/17381	0.0644434	0.383463	0.348755	15.1139	PHLDB2	1
GO:0006937	regulation of muscle contraction	0		biological process	5/230	163/17381	0.0657365	0.38813	0.353	2.31808	ANXA6/FLNA/GUCY1A3/MYL9/PDE5A	5
GO:0034605	cellular response to heat	0		biological process	4/230	115/17381	0.0665101	0.38813	0.353	2.62851	ANO1/CREBBP/MAPK1/NUP214	4
GO:0000305	response to oxygen radical	0		biological process	2/230	32/17381	0.0667215	0.38813	0.353	4.7231	FBLN5/SOD3	2
GO:0001893	maternal placenta development	0		biological process	2/230	32/17381	0.0667215	0.38813	0.353	4.7231	LDOC1/NR2F2	2
GO:0003299	muscle hypertrophy in response to stress	0		biological process	2/230	32/17381	0.0667215	0.38813	0.353	4.7231	ATP2B4/HEY2	2
GO:0010667	negative regulation of cardiac muscle cell apoptotic process	0		biological process	2/230	32/17381	0.0667215	0.38813	0.353	4.7231	HEY2/ILK	2
GO:0014072	response to isoquinoline alkaloid	0		biological process	2/230	32/17381	0.0667215	0.38813	0.353	4.7231	GNAO1/PEA15	2
GO:0014887	cardiac muscle adaptation	0		biological process	2/230	32/17381	0.0667215	0.38813	0.353	4.7231	ATP2B4/HEY2	2
GO:0014898	cardiac muscle hypertrophy in response to stress	0		biological process	2/230	32/17381	0.0667215	0.38813	0.353	4.7231	ATP2B4/HEY2	2
GO:0043278	response to morphine	0		biological process	2/230	32/17381	0.0667215	0.38813	0.353	4.7231	GNAO1/PEA15	2
GO:0085029	extracellular matrix assembly	0		biological process	2/230	32/17381	0.0667215	0.38813	0.353	4.7231	FBLN5/PHLDB2	2
GO:0090075	relaxation of muscle	0		biological process	2/230	32/17381	0.0667215	0.38813	0.353	4.7231	GUCY1A3/PDE5A	2
GO:0090092	regulation of transmembrane receptor protein serine/threonine kinase signaling pathway	0		biological process	6/230	216/17381	0.0677908	0.393616	0.35799	2.09915	ABL1/ILK/NUMA1/PELO/RBPMS/TGFB1I1	6
GO:0072384	organelle transport along microtubule	0		biological process	3/230	71/17381	0.0679212	0.39364	0.358011	3.19308	AP3D1/DYNC1H1/MAP1B	3
GO:0055007	cardiac muscle cell differentiation	0		biological process	4/230	116/17381	0.0682048	0.393823	0.358178	2.60585	ARID1A/HEY2/ITGB1/PDGFRB	4
GO:0051146	striated muscle cell differentiation	0		biological process	7/230	270/17381	0.0682055	0.393823	0.358178	1.95921	ARID1A/CAPN2/EHD2/HEY2/ITGB1/MYH9/PDGFRB	7
GO:0050890	cognition	0		biological process	7/230	271/17381	0.0692674	0.396881	0.360959	1.95198	ADCY3/ATXN1/ITGA5/ITGB1/KMT2A/MAPK1/NPTN	7
GO:1902904	negative regulation of supramolecular fiber organization	0		biological process	4/230	117/17381	0.0699217	0.396881	0.360959	2.58357	MYADM/PHLDB2/SPTAN1/WASF2	4
GO:0001881	receptor recycling	0		biological process	2/230	33/17381	0.0704253	0.396881	0.360959	4.57997	ECE1/NSF	2
GO:0010863	positive regulation of phospholipase C activity	0		biological process	2/230	33/17381	0.0704253	0.396881	0.360959	4.57997	EDNRA/PDGFRB	2
GO:0016601	Rac protein signal transduction	0		biological process	2/230	33/17381	0.0704253	0.396881	0.360959	4.57997	CDH13/WASF2	2
GO:0030224	monocyte differentiation	0		biological process	2/230	33/17381	0.0704253	0.396881	0.360959	4.57997	CDK6/MYH9	2
GO:0042311	vasodilation	0		biological process	2/230	33/17381	0.0704253	0.396881	0.360959	4.57997	GUCY1A3/ITGA1	2
GO:0043276	anoikis	0		biological process	2/230	33/17381	0.0704253	0.396881	0.360959	4.57997	ITGA5/ITGB1	2
GO:0097009	energy homeostasis	0		biological process	2/230	33/17381	0.0704253	0.396881	0.360959	4.57997	CRTC3/SGIP1	2
GO:1903053	regulation of extracellular matrix organization	0		biological process	2/230	33/17381	0.0704253	0.396881	0.360959	4.57997	ABL1/PHLDB2	2
GO:1903131	mononuclear cell differentiation	0		biological process	2/230	33/17381	0.0704253	0.396881	0.360959	4.57997	CDK6/MYH9	2
GO:0016050	vesicle organization	0		biological process	9/230	385/17381	0.0708785	0.396881	0.360959	1.76656	AP3D1/NSF/RAB1B/SEC24C/SNX33/TMEM127/TRAPPC1/VPS25/VPS39	9
GO:0033673	negative regulation of kinase activity	0		biological process	7/230	273/17381	0.0714208	0.396881	0.360959	1.93768	ABL1/CBL/CHP1/IGF1R/ILK/NR2F2/VPS25	7
GO:0030183	B cell differentiation	0		biological process	4/230	118/17381	0.0716607	0.396881	0.360959	2.56168	ABL1/ITGB1/LGALS1/PRKDC	4
GO:0045598	regulation of fat cell differentiation	0		biological process	4/230	119/17381	0.0734217	0.396881	0.360959	2.54015	JAG1/MEDAG/TGFB1I1/TRIO	4
GO:0046631	alpha-beta T cell activation	0		biological process	4/230	119/17381	0.0734217	0.396881	0.360959	2.54015	ABL1/AP3D1/BMX/STAT6	4
GO:0006084	acetyl-CoA metabolic process	0		biological process	2/230	34/17381	0.0741945	0.396881	0.360959	4.44527	ACLY/PDK3	2
GO:0016486	peptide hormone processing	0		biological process	2/230	34/17381	0.0741945	0.396881	0.360959	4.44527	ECE1/PCSK5	2
GO:0030865	cortical cytoskeleton organization	0		biological process	2/230	34/17381	0.0741945	0.396881	0.360959	4.44527	EHD2/TLN1	2
GO:0090313	regulation of protein targeting to membrane	0		biological process	2/230	34/17381	0.0741945	0.396881	0.360959	4.44527	CHP1/MYO1C	2
GO:1903706	regulation of hemopoiesis	0		biological process	10/230	448/17381	0.0750695	0.396881	0.360959	1.68682	ABL1/AGO1/AP3D1/AXL/CDK6/CREBBP/JAG1/KMT2A/MYL9/YAP1	10
GO:0071333	cellular response to glucose stimulus	0		biological process	4/230	120/17381	0.0752046	0.396881	0.360959	2.51899	ANO1/LGALS1/PDK3/SIDT2	4
GO:0000820	regulation of glutamine family amino acid metabolic process	0		biological process	1/230	6/17381	0.076827	0.396881	0.360959	12.5949	ATP2B4	1
GO:0003175	tricuspid valve development	0		biological process	1/230	6/17381	0.076827	0.396881	0.360959	12.5949	HEY2	1
GO:0006011	UDP-glucose metabolic process	0		biological process	1/230	6/17381	0.076827	0.396881	0.360959	12.5949	UGGT1	1
GO:0007185	transmembrane receptor protein tyrosine phosphatase signaling pathway	0		biological process	1/230	6/17381	0.076827	0.396881	0.360959	12.5949	TRIO	1
GO:0015917	aminophospholipid transport	0		biological process	1/230	6/17381	0.076827	0.396881	0.360959	12.5949	ATP8B1	1
GO:0018242	protein O-linked glycosylation via serine	0		biological process	1/230	6/17381	0.076827	0.396881	0.360959	12.5949	GALNT2	1
GO:0021648	vestibulocochlear nerve morphogenesis	0		biological process	1/230	6/17381	0.076827	0.396881	0.360959	12.5949	ATP8B1	1
GO:0030579	ubiquitin-dependent SMAD protein catabolic process	0		biological process	1/230	6/17381	0.076827	0.396881	0.360959	12.5949	TGFB1I1	1
GO:0032511	late endosome to vacuole transport via multivesicular body sorting pathway	0		biological process	1/230	6/17381	0.076827	0.396881	0.360959	12.5949	VPS25	1
GO:0032534	regulation of microvillus assembly	0		biological process	1/230	6/17381	0.076827	0.396881	0.360959	12.5949	ATP8B1	1
GO:0033239	negative regulation of cellular amine metabolic process	0		biological process	1/230	6/17381	0.076827	0.396881	0.360959	12.5949	ATP2B4	1
GO:0034112	positive regulation of homotypic cell-cell adhesion	0		biological process	1/230	6/17381	0.076827	0.396881	0.360959	12.5949	LGALS1	1
GO:0035672	oligopeptide transmembrane transport	0		biological process	1/230	6/17381	0.076827	0.396881	0.360959	12.5949	ABCC1	1
GO:0035900	response to isolation stress	0		biological process	1/230	6/17381	0.076827	0.396881	0.360959	12.5949	LGALS1	1
GO:0045743	positive regulation of fibroblast growth factor receptor signaling pathway	0		biological process	1/230	6/17381	0.076827	0.396881	0.360959	12.5949	NPTN	1
GO:0046069	cGMP catabolic process	0		biological process	1/230	6/17381	0.076827	0.396881	0.360959	12.5949	PDE5A	1
GO:0051136	regulation of NK T cell differentiation	0		biological process	1/230	6/17381	0.076827	0.396881	0.360959	12.5949	AP3D1	1
GO:0051599	response to hydrostatic pressure	0		biological process	1/230	6/17381	0.076827	0.396881	0.360959	12.5949	ATP2B4	1
GO:0052564	response to immune response of other organism involved in symbiotic interaction	0		biological process	1/230	6/17381	0.076827	0.396881	0.360959	12.5949	GUCY1A3	1
GO:0052572	response to host immune response	0		biological process	1/230	6/17381	0.076827	0.396881	0.360959	12.5949	GUCY1A3	1
GO:0060440	trachea formation	0		biological process	1/230	6/17381	0.076827	0.396881	0.360959	12.5949	MAPK1	1
GO:0060842	arterial endothelial cell differentiation	0		biological process	1/230	6/17381	0.076827	0.396881	0.360959	12.5949	HEY2	1
GO:0071440	regulation of histone H3-K14 acetylation	0		biological process	1/230	6/17381	0.076827	0.396881	0.360959	12.5949	KMT2A	1
GO:0072008	glomerular mesangial cell differentiation	0		biological process	1/230	6/17381	0.076827	0.396881	0.360959	12.5949	ACTA2	1
GO:0072049	comma-shaped body morphogenesis	0		biological process	1/230	6/17381	0.076827	0.396881	0.360959	12.5949	PDGFRB	1
GO:0072143	mesangial cell development	0		biological process	1/230	6/17381	0.076827	0.396881	0.360959	12.5949	ACTA2	1
GO:0072284	metanephric S-shaped body morphogenesis	0		biological process	1/230	6/17381	0.076827	0.396881	0.360959	12.5949	PDGFRB	1
GO:0072553	terminal button organization	0		biological process	1/230	6/17381	0.076827	0.396881	0.360959	12.5949	CHD4	1
GO:0090043	regulation of tubulin deacetylation	0		biological process	1/230	6/17381	0.076827	0.396881	0.360959	12.5949	FRY	1
GO:0097048	dendritic cell apoptotic process	0		biological process	1/230	6/17381	0.076827	0.396881	0.360959	12.5949	AXL	1
GO:0097411	hypoxia-inducible factor-1alpha signaling pathway	0		biological process	1/230	6/17381	0.076827	0.396881	0.360959	12.5949	PDK3	1
GO:1904526	regulation of microtubule binding	0		biological process	1/230	6/17381	0.076827	0.396881	0.360959	12.5949	ABL1	1
GO:1904776	regulation of protein localization to cell cortex	0		biological process	1/230	6/17381	0.076827	0.396881	0.360959	12.5949	NUMA1	1
GO:2000143	negative regulation of DNA-templated transcription, initiation	0		biological process	1/230	6/17381	0.076827	0.396881	0.360959	12.5949	HEY2	1
GO:2000489	regulation of hepatic stellate cell activation	0		biological process	1/230	6/17381	0.076827	0.396881	0.360959	12.5949	PDGFRB	1
GO:2000507	positive regulation of energy homeostasis	0		biological process	1/230	6/17381	0.076827	0.396881	0.360959	12.5949	SGIP1	1
GO:2000668	regulation of dendritic cell apoptotic process	0		biological process	1/230	6/17381	0.076827	0.396881	0.360959	12.5949	AXL	1
GO:2000722	regulation of cardiac vascular smooth muscle cell differentiation	0		biological process	1/230	6/17381	0.076827	0.396881	0.360959	12.5949	HEY2	1
GO:2001023	regulation of response to drug	0		biological process	1/230	6/17381	0.076827	0.396881	0.360959	12.5949	KMT2A	1
GO:2001046	positive regulation of integrin-mediated signaling pathway	0		biological process	1/230	6/17381	0.076827	0.396881	0.360959	12.5949	FLNA	1
GO:0007009	plasma membrane organization	0		biological process	3/230	75/17381	0.0772878	0.396881	0.360959	3.02278	EHD2/SGIP1/SNX33	3
GO:0032481	positive regulation of type I interferon production	0		biological process	3/230	75/17381	0.0772878	0.396881	0.360959	3.02278	CREBBP/PRKDC/STAT6	3
GO:0051304	chromosome separation	0		biological process	3/230	75/17381	0.0772878	0.396881	0.360959	3.02278	CSNK2A2/NCAPD2/NUMA1	3
GO:0051492	regulation of stress fiber assembly	0		biological process	3/230	75/17381	0.0772878	0.396881	0.360959	3.02278	ABL1/PHLDB2/WASF2	3
GO:0009266	response to temperature stimulus	0		biological process	6/230	224/17381	0.077712	0.396881	0.360959	2.02418	ANO1/CREBBP/MAPK1/NUP214/TGFB1I1/TP53INP1	6
GO:0006517	protein deglycosylation	0		biological process	2/230	35/17381	0.078027	0.396881	0.360959	4.31826	RNF5/UGGT1	2
GO:0006891	intra-Golgi vesicle-mediated transport	0		biological process	2/230	35/17381	0.078027	0.396881	0.360959	4.31826	PACS1/RAB6B	2
GO:0010664	negative regulation of striated muscle cell apoptotic process	0		biological process	2/230	35/17381	0.078027	0.396881	0.360959	4.31826	HEY2/ILK	2
GO:0051180	vitamin transport	0		biological process	2/230	35/17381	0.078027	0.396881	0.360959	4.31826	ABCC1/SLC23A2	2
GO:0060236	regulation of mitotic spindle organization	0		biological process	2/230	35/17381	0.078027	0.396881	0.360959	4.31826	DYNC1H1/NUMA1	2
GO:0072666	establishment of protein localization to vacuole	0		biological process	2/230	35/17381	0.078027	0.396881	0.360959	4.31826	AP3D1/VPS25	2
GO:0051494	negative regulation of cytoskeleton organization	0		biological process	4/230	122/17381	0.0788357	0.39969	0.363514	2.47769	MYADM/PHLDB2/SPTAN1/WASF2	4
GO:1902850	microtubule cytoskeleton organization involved in mitosis	0		biological process	4/230	122/17381	0.0788357	0.39969	0.363514	2.47769	DCTN2/DYNC1H1/FLNA/NUMA1	4
GO:0072659	protein localization to plasma membrane	0		biological process	6/230	225/17381	0.0790071	0.399782	0.363598	2.01519	EHD2/FLNA/ITGB1/MACF1/MYADM/PACS1	6
GO:0007032	endosome organization	0		biological process	3/230	76/17381	0.0797138	0.399782	0.363598	2.98301	SNX33/TMEM127/VPS25	3
GO:0014909	smooth muscle cell migration	0		biological process	3/230	76/17381	0.0797138	0.399782	0.363598	2.98301	ILK/PARVA/PDGFRB	3
GO:0042310	vasoconstriction	0		biological process	3/230	76/17381	0.0797138	0.399782	0.363598	2.98301	ACTA2/ECE1/EDNRA	3
GO:0044243	multicellular organismal catabolic process	0		biological process	3/230	76/17381	0.0797138	0.399782	0.363598	2.98301	COL4A1/COL4A2/ITGB1	3
GO:0045652	regulation of megakaryocyte differentiation	0		biological process	3/230	76/17381	0.0797138	0.399782	0.363598	2.98301	AGO1/KMT2A/MYL9	3
GO:0071331	cellular response to hexose stimulus	0		biological process	4/230	123/17381	0.0806835	0.399782	0.363598	2.45755	ANO1/LGALS1/PDK3/SIDT2	4
GO:1904064	positive regulation of cation transmembrane transport	0		biological process	4/230	123/17381	0.0806835	0.399782	0.363598	2.45755	ABL1/ACTN4/CHP1/FLNA	4
GO:0043902	positive regulation of multi-organism process	0		biological process	5/230	174/17381	0.0817151	0.399782	0.363598	2.17154	LGALS1/PDE5A/POLR2A/PPIA/TRIM38	5
GO:0048639	positive regulation of developmental growth	0		biological process	5/230	174/17381	0.0817151	0.399782	0.363598	2.17154	HEY2/ILK/MACF1/MAP1B/PRKDC	5
GO:0003179	heart valve morphogenesis	0		biological process	2/230	36/17381	0.0819203	0.399782	0.363598	4.19831	HEY2/JAG1	2
GO:0006656	phosphatidylcholine biosynthetic process	0		biological process	2/230	36/17381	0.0819203	0.399782	0.363598	4.19831	CSNK2A2/SLC44A2	2
GO:0007190	activation of adenylate cyclase activity	0		biological process	2/230	36/17381	0.0819203	0.399782	0.363598	4.19831	ADCY3/EDNRA	2
GO:0035307	positive regulation of protein dephosphorylation	0		biological process	2/230	36/17381	0.0819203	0.399782	0.363598	4.19831	ITGA1/PDGFRB	2
GO:0051973	positive regulation of telomerase activity	0		biological process	2/230	36/17381	0.0819203	0.399782	0.363598	4.19831	MAPK1/PARM1	2
GO:0055006	cardiac cell development	0		biological process	3/230	77/17381	0.0821726	0.399782	0.363598	2.94427	HEY2/JAG1/PDGFRB	3
GO:0060359	response to ammonium ion	0		biological process	4/230	124/17381	0.0825528	0.399782	0.363598	2.43773	ABL1/GNAO1/MAPK1/PEA15	4
GO:0071326	cellular response to monosaccharide stimulus	0		biological process	4/230	124/17381	0.0825528	0.399782	0.363598	2.43773	ANO1/LGALS1/PDK3/SIDT2	4
GO:0007411	axon guidance	0		biological process	6/230	229/17381	0.0843083	0.399782	0.363598	1.97999	ENAH/EXT1/GAB2/MAPK1/SLIT3/SPTAN1	6
GO:0043044	ATP-dependent chromatin remodeling	0		biological process	3/230	78/17381	0.0846639	0.399782	0.363598	2.90652	ARID1A/CHD4/GATAD2B	3
GO:0048661	positive regulation of smooth muscle cell proliferation	0		biological process	3/230	78/17381	0.0846639	0.399782	0.363598	2.90652	CDH13/NOTCH3/PDGFRB	3
GO:1900034	regulation of cellular response to heat	0		biological process	3/230	78/17381	0.0846639	0.399782	0.363598	2.90652	CREBBP/MAPK1/NUP214	3
GO:0007340	acrosome reaction	0		biological process	2/230	37/17381	0.0858722	0.399782	0.363598	4.08484	ABHD2/ADCY3	2
GO:0019068	virion assembly	0		biological process	2/230	37/17381	0.0858722	0.399782	0.363598	4.08484	PPIA/RAB1B	2
GO:0030212	hyaluronan metabolic process	0		biological process	2/230	37/17381	0.0858722	0.399782	0.363598	4.08484	CD44/CHP1	2
GO:0045197	establishment or maintenance of epithelial cell apical/basal polarity	0		biological process	2/230	37/17381	0.0858722	0.399782	0.363598	4.08484	ILK/PDZD11	2
GO:0045742	positive regulation of epidermal growth factor receptor signaling pathway	0		biological process	2/230	37/17381	0.0858722	0.399782	0.363598	4.08484	CBL/HIP1	2
GO:0047496	vesicle transport along microtubule	0		biological process	2/230	37/17381	0.0858722	0.399782	0.363598	4.08484	AP3D1/DYNC1H1	2
GO:0001704	formation of primary germ layer	0		biological process	4/230	126/17381	0.0863549	0.399782	0.363598	2.39903	ARID1A/COL4A2/ITGA5/ITGB1	4
GO:0097485	neuron projection guidance	0		biological process	6/230	231/17381	0.0870314	0.399782	0.363598	1.96285	ENAH/EXT1/GAB2/MAPK1/SLIT3/SPTAN1	6
GO:0048259	regulation of receptor-mediated endocytosis	0		biological process	3/230	79/17381	0.0871873	0.399782	0.363598	2.86973	CBL/HIP1/SGIP1	3
GO:0042326	negative regulation of phosphorylation	0		biological process	10/230	462/17381	0.0877383	0.399782	0.363598	1.6357	ABL1/CBL/CHP1/CTDSP2/IGF1R/ILK/MYADM/NR2F2/PRKDC/VPS25	10
GO:0000042	protein targeting to Golgi	0		biological process	1/230	7/17381	0.0890474	0.399782	0.363598	10.7957	PACS1	1
GO:0000052	citrulline metabolic process	0		biological process	1/230	7/17381	0.0890474	0.399782	0.363598	10.7957	ATP2B4	1
GO:0003190	atrioventricular valve formation	0		biological process	1/230	7/17381	0.0890474	0.399782	0.363598	10.7957	HEY2	1
GO:0007221	positive regulation of transcription of Notch receptor target	0		biological process	1/230	7/17381	0.0890474	0.399782	0.363598	10.7957	MAML2	1
GO:0010519	negative regulation of phospholipase activity	0		biological process	1/230	7/17381	0.0890474	0.399782	0.363598	10.7957	ABL1	1
GO:0010616	negative regulation of cardiac muscle adaptation	0		biological process	1/230	7/17381	0.0890474	0.399782	0.363598	10.7957	ATP2B4	1
GO:0014824	artery smooth muscle contraction	0		biological process	1/230	7/17381	0.0890474	0.399782	0.363598	10.7957	EDNRA	1
GO:0015959	diadenosine polyphosphate metabolic process	0		biological process	1/230	7/17381	0.0890474	0.399782	0.363598	10.7957	MAPK1	1
GO:0018243	protein O-linked glycosylation via threonine	0		biological process	1/230	7/17381	0.0890474	0.399782	0.363598	10.7957	GALNT2	1
GO:0019064	fusion of virus membrane with host plasma membrane	0		biological process	1/230	7/17381	0.0890474	0.399782	0.363598	10.7957	PPIA	1
GO:0030050	vesicle transport along actin filament	0		biological process	1/230	7/17381	0.0890474	0.399782	0.363598	10.7957	ACTN4	1
GO:0030953	astral microtubule organization	0		biological process	1/230	7/17381	0.0890474	0.399782	0.363598	10.7957	NUMA1	1
GO:0032489	regulation of Cdc42 protein signal transduction	0		biological process	1/230	7/17381	0.0890474	0.399782	0.363598	10.7957	ABL1	1
GO:0032825	positive regulation of natural killer cell differentiation	0		biological process	1/230	7/17381	0.0890474	0.399782	0.363598	10.7957	AXL	1
GO:0035280	miRNA loading onto RISC involved in gene silencing by miRNA	0		biological process	1/230	7/17381	0.0890474	0.399782	0.363598	10.7957	AGO1	1
GO:0035385	Roundabout signaling pathway	0		biological process	1/230	7/17381	0.0890474	0.399782	0.363598	10.7957	SLIT3	1
GO:0035733	hepatic stellate cell activation	0		biological process	1/230	7/17381	0.0890474	0.399782	0.363598	10.7957	PDGFRB	1
GO:0035771	interleukin-4-mediated signaling pathway	0		biological process	1/230	7/17381	0.0890474	0.399782	0.363598	10.7957	STAT6	1
GO:0035973	aggrephagy	0		biological process	1/230	7/17381	0.0890474	0.399782	0.363598	10.7957	WDFY3	1
GO:0036089	cleavage furrow formation	0		biological process	1/230	7/17381	0.0890474	0.399782	0.363598	10.7957	SNX33	1
GO:0038089	positive regulation of cell migration by vascular endothelial growth factor signaling pathway	0		biological process	1/230	7/17381	0.0890474	0.399782	0.363598	10.7957	MYO1C	1
GO:0039663	membrane fusion involved in viral entry into host cell	0		biological process	1/230	7/17381	0.0890474	0.399782	0.363598	10.7957	PPIA	1
GO:0043951	negative regulation of cAMP-mediated signaling	0		biological process	1/230	7/17381	0.0890474	0.399782	0.363598	10.7957	CRTC3	1
GO:0044800	multi-organism membrane fusion	0		biological process	1/230	7/17381	0.0890474	0.399782	0.363598	10.7957	PPIA	1
GO:0045656	negative regulation of monocyte differentiation	0		biological process	1/230	7/17381	0.0890474	0.399782	0.363598	10.7957	CDK6	1
GO:0048003	antigen processing and presentation of lipid antigen via MHC class Ib	0		biological process	1/230	7/17381	0.0890474	0.399782	0.363598	10.7957	AP3D1	1
GO:0048007	antigen processing and presentation, exogenous lipid antigen via MHC class Ib	0		biological process	1/230	7/17381	0.0890474	0.399782	0.363598	10.7957	AP3D1	1
GO:0048102	autophagic cell death	0		biological process	1/230	7/17381	0.0890474	0.399782	0.363598	10.7957	TP53INP1	1
GO:0048289	isotype switching to IgE isotypes	0		biological process	1/230	7/17381	0.0890474	0.399782	0.363598	10.7957	STAT6	1
GO:0048293	regulation of isotype switching to IgE isotypes	0		biological process	1/230	7/17381	0.0890474	0.399782	0.363598	10.7957	STAT6	1
GO:0051001	negative regulation of nitric-oxide synthase activity	0		biological process	1/230	7/17381	0.0890474	0.399782	0.363598	10.7957	ATP2B4	1
GO:0052173	response to defenses of other organism involved in symbiotic interaction	0		biological process	1/230	7/17381	0.0890474	0.399782	0.363598	10.7957	GUCY1A3	1
GO:0052200	response to host defenses	0		biological process	1/230	7/17381	0.0890474	0.399782	0.363598	10.7957	GUCY1A3	1
GO:0055118	negative regulation of cardiac muscle contraction	0		biological process	1/230	7/17381	0.0890474	0.399782	0.363598	10.7957	PDE5A	1
GO:0060839	endothelial cell fate commitment	0		biological process	1/230	7/17381	0.0890474	0.399782	0.363598	10.7957	NR2F2	1
GO:0072007	mesangial cell differentiation	0		biological process	1/230	7/17381	0.0890474	0.399782	0.363598	10.7957	ACTA2	1
GO:0075136	response to host	0		biological process	1/230	7/17381	0.0890474	0.399782	0.363598	10.7957	GUCY1A3	1
GO:0090527	actin filament reorganization	0		biological process	1/230	7/17381	0.0890474	0.399782	0.363598	10.7957	FRY	1
GO:0098910	regulation of atrial cardiac muscle cell action potential	0		biological process	1/230	7/17381	0.0890474	0.399782	0.363598	10.7957	FLNA	1
GO:0098914	membrane repolarization during atrial cardiac muscle cell action potential	0		biological process	1/230	7/17381	0.0890474	0.399782	0.363598	10.7957	FLNA	1
GO:1900040	regulation of interleukin-2 secretion	0		biological process	1/230	7/17381	0.0890474	0.399782	0.363598	10.7957	ABL1	1
GO:1902774	late endosome to lysosome transport	0		biological process	1/230	7/17381	0.0890474	0.399782	0.363598	10.7957	VPS39	1
GO:1903243	negative regulation of cardiac muscle hypertrophy in response to stress	0		biological process	1/230	7/17381	0.0890474	0.399782	0.363598	10.7957	ATP2B4	1
GO:1903361	protein localization to basolateral plasma membrane	0		biological process	1/230	7/17381	0.0890474	0.399782	0.363598	10.7957	PDZD11	1
GO:1903689	regulation of wound healing, spreading of epidermal cells	0		biological process	1/230	7/17381	0.0890474	0.399782	0.363598	10.7957	PHLDB2	1
GO:1905064	negative regulation of vascular smooth muscle cell differentiation	0		biological process	1/230	7/17381	0.0890474	0.399782	0.363598	10.7957	HEY2	1
GO:2000169	regulation of peptidyl-cysteine S-nitrosylation	0		biological process	1/230	7/17381	0.0890474	0.399782	0.363598	10.7957	ATP2B4	1
GO:0046470	phosphatidylcholine metabolic process	0		biological process	3/230	80/17381	0.0897422	0.399782	0.363598	2.83386	ABHD4/CSNK2A2/SLC44A2	3
GO:0050730	regulation of peptidyl-tyrosine phosphorylation	0		biological process	6/230	233/17381	0.0898024	0.399782	0.363598	1.946	ABL1/CBL/CD44/CSPG4/ITGA5/VPS25	6
GO:0001990	regulation of systemic arterial blood pressure by hormone	0		biological process	2/230	38/17381	0.0898805	0.399782	0.363598	3.97735	ECE1/PCSK5	2
GO:0007223	Wnt signaling pathway, calcium modulating pathway	0		biological process	2/230	38/17381	0.0898805	0.399782	0.363598	3.97735	AGO1/GNAO1	2
GO:0031113	regulation of microtubule polymerization	0		biological process	2/230	38/17381	0.0898805	0.399782	0.363598	3.97735	ABL1/NUMA1	2
GO:0035315	hair cell differentiation	0		biological process	2/230	38/17381	0.0898805	0.399782	0.363598	3.97735	HEY2/JAG1	2
GO:0090224	regulation of spindle organization	0		biological process	2/230	38/17381	0.0898805	0.399782	0.363598	3.97735	DYNC1H1/NUMA1	2
GO:0046777	protein autophosphorylation	0		biological process	6/230	234/17381	0.0912058	0.40404	0.367471	1.93768	ABL1/BMX/CHP1/FRK/IGF1R/PDGFRB	6
GO:0110053	regulation of actin filament organization	0		biological process	6/230	234/17381	0.0912058	0.40404	0.367471	1.93768	ABL1/MYADM/MYO1C/PHLDB2/SPTAN1/WASF2	6
GO:0061138	morphogenesis of a branching epithelium	0		biological process	5/230	180/17381	0.0912265	0.40404	0.367471	2.09915	ABL1/COL4A1/EDNRA/ILK/PLXND1	5
GO:0003007	heart morphogenesis	0		biological process	6/230	235/17381	0.0926212	0.409635	0.372559	1.92944	HEY2/ILK/JAG1/MICAL2/PARVA/PLXND1	6
GO:0019884	antigen processing and presentation of exogenous antigen	0		biological process	5/230	181/17381	0.0928653	0.410133	0.373012	2.08756	ACTR1A/AP3D1/DCTN2/DYNC1H1/SEC24C	5
GO:0048009	insulin-like growth factor receptor signaling pathway	0		biological process	2/230	39/17381	0.093943	0.412632	0.375285	3.87536	CRIM1/IGF1R	2
GO:1901186	positive regulation of ERBB signaling pathway	0		biological process	2/230	39/17381	0.093943	0.412632	0.375285	3.87536	CBL/HIP1	2
GO:0030968	endoplasmic reticulum unfolded protein response	0		biological process	4/230	130/17381	0.0942098	0.412632	0.375285	2.32522	CREB3L2/CTDSP2/TLN1/UGGT1	4
GO:0090257	regulation of muscle system process	0		biological process	6/230	237/17381	0.0954875	0.412632	0.375285	1.91315	ANXA6/ATP2B4/FLNA/GUCY1A3/MYL9/PDE5A	6
GO:0032271	regulation of protein polymerization	0		biological process	5/230	183/17381	0.096188	0.412632	0.375285	2.06474	ABL1/MYADM/MYO1C/NUMA1/SPTAN1	5
GO:0071322	cellular response to carbohydrate stimulus	0		biological process	4/230	131/17381	0.0962248	0.412632	0.375285	2.30747	ANO1/LGALS1/PDK3/SIDT2	4
GO:1903533	regulation of protein targeting	0		biological process	4/230	131/17381	0.0962248	0.412632	0.375285	2.30747	CHP1/CSNK2A2/HUWE1/MYO1C	4
GO:0002028	regulation of sodium ion transport	0		biological process	3/230	83/17381	0.0975918	0.412632	0.375285	2.73143	ACTN4/ATP2B4/CHP1	3
GO:0045445	myoblast differentiation	0		biological process	3/230	83/17381	0.0975918	0.412632	0.375285	2.73143	ILK/JAG1/LGALS1	3
GO:0003170	heart valve development	0		biological process	2/230	40/17381	0.0980576	0.412632	0.375285	3.77848	HEY2/JAG1	2
GO:0008154	actin polymerization or depolymerization	0		biological process	5/230	185/17381	0.0995706	0.412632	0.375285	2.04242	COBLL1/MICAL2/MYADM/MYO1C/SPTAN1	5
GO:0043123	positive regulation of I-kappaB kinase/NF-kappaB signaling	0		biological process	5/230	185/17381	0.0995706	0.412632	0.375285	2.04242	ABL1/FLNA/LGALS1/SLC44A2/TRIM38	5
GO:0097756	negative regulation of blood vessel diameter	0		biological process	3/230	84/17381	0.100268	0.412632	0.375285	2.69891	ACTA2/ECE1/EDNRA	3
GO:0034767	positive regulation of ion transmembrane transport	0		biological process	4/230	133/17381	0.100315	0.412632	0.375285	2.27277	ABL1/ACTN4/CHP1/FLNA	4
GO:0002072	optic cup morphogenesis involved in camera-type eye development	0		biological process	1/230	8/17381	0.101107	0.412632	0.375285	9.4462	ARID1A	1
GO:0002327	immature B cell differentiation	0		biological process	1/230	8/17381	0.101107	0.412632	0.375285	9.4462	ABL1	1
GO:0002692	negative regulation of cellular extravasation	0		biological process	1/230	8/17381	0.101107	0.412632	0.375285	9.4462	ABR	1
GO:0006975	DNA damage induced protein phosphorylation	0		biological process	1/230	8/17381	0.101107	0.412632	0.375285	9.4462	ABL1	1
GO:0008216	spermidine metabolic process	0		biological process	1/230	8/17381	0.101107	0.412632	0.375285	9.4462	SRM	1
GO:0014820	tonic smooth muscle contraction	0		biological process	1/230	8/17381	0.101107	0.412632	0.375285	9.4462	EDNRA	1
GO:0015871	choline transport	0		biological process	1/230	8/17381	0.101107	0.412632	0.375285	9.4462	SLC44A2	1
GO:0015889	cobalamin transport	0		biological process	1/230	8/17381	0.101107	0.412632	0.375285	9.4462	ABCC1	1
GO:0015939	pantothenate metabolic process	0		biological process	1/230	8/17381	0.101107	0.412632	0.375285	9.4462	PDZD11	1
GO:0032790	ribosome disassembly	0		biological process	1/230	8/17381	0.101107	0.412632	0.375285	9.4462	PELO	1
GO:0035234	ectopic germ cell programmed cell death	0		biological process	1/230	8/17381	0.101107	0.412632	0.375285	9.4462	PRKDC	1
GO:0035912	dorsal aorta morphogenesis	0		biological process	1/230	8/17381	0.101107	0.412632	0.375285	9.4462	HEY2	1
GO:0042048	olfactory behavior	0		biological process	1/230	8/17381	0.101107	0.412632	0.375285	9.4462	ADCY3	1
GO:0043313	regulation of neutrophil degranulation	0		biological process	1/230	8/17381	0.101107	0.412632	0.375285	9.4462	ABR	1
GO:0044154	histone H3-K14 acetylation	0		biological process	1/230	8/17381	0.101107	0.412632	0.375285	9.4462	KMT2A	1
GO:0044351	macropinocytosis	0		biological process	1/230	8/17381	0.101107	0.412632	0.375285	9.4462	SNX33	1
GO:0045607	regulation of auditory receptor cell differentiation	0		biological process	1/230	8/17381	0.101107	0.412632	0.375285	9.4462	HEY2	1
GO:0045631	regulation of mechanoreceptor differentiation	0		biological process	1/230	8/17381	0.101107	0.412632	0.375285	9.4462	HEY2	1
GO:0045916	negative regulation of complement activation	0		biological process	1/230	8/17381	0.101107	0.412632	0.375285	9.4462	A2M	1
GO:0048227	plasma membrane to endosome transport	0		biological process	1/230	8/17381	0.101107	0.412632	0.375285	9.4462	RAB5C	1
GO:0048251	elastic fiber assembly	0		biological process	1/230	8/17381	0.101107	0.412632	0.375285	9.4462	FBLN5	1
GO:0050847	progesterone receptor signaling pathway	0		biological process	1/230	8/17381	0.101107	0.412632	0.375285	9.4462	YAP1	1
GO:0060087	relaxation of vascular smooth muscle	0		biological process	1/230	8/17381	0.101107	0.412632	0.375285	9.4462	GUCY1A3	1
GO:0060372	regulation of atrial cardiac muscle cell membrane repolarization	0		biological process	1/230	8/17381	0.101107	0.412632	0.375285	9.4462	FLNA	1
GO:0060836	lymphatic endothelial cell differentiation	0		biological process	1/230	8/17381	0.101107	0.412632	0.375285	9.4462	NR2F2	1
GO:0070099	regulation of chemokine-mediated signaling pathway	0		biological process	1/230	8/17381	0.101107	0.412632	0.375285	9.4462	SLIT3	1
GO:0070831	basement membrane assembly	0		biological process	1/230	8/17381	0.101107	0.412632	0.375285	9.4462	PHLDB2	1
GO:0071447	cellular response to hydroperoxide	0		biological process	1/230	8/17381	0.101107	0.412632	0.375285	9.4462	TP53INP1	1
GO:0072050	S-shaped body morphogenesis	0		biological process	1/230	8/17381	0.101107	0.412632	0.375285	9.4462	PDGFRB	1
GO:0072600	establishment of protein localization to Golgi	0		biological process	1/230	8/17381	0.101107	0.412632	0.375285	9.4462	PACS1	1
GO:0072697	protein localization to cell cortex	0		biological process	1/230	8/17381	0.101107	0.412632	0.375285	9.4462	NUMA1	1
GO:0075713	establishment of integrated proviral latency	0		biological process	1/230	8/17381	0.101107	0.412632	0.375285	9.4462	PPIA	1
GO:0090042	tubulin deacetylation	0		biological process	1/230	8/17381	0.101107	0.412632	0.375285	9.4462	FRY	1
GO:0097084	vascular smooth muscle cell development	0		biological process	1/230	8/17381	0.101107	0.412632	0.375285	9.4462	HEY2	1
GO:0099563	modification of synaptic structure	0		biological process	1/230	8/17381	0.101107	0.412632	0.375285	9.4462	ABL1	1
GO:1900272	negative regulation of long-term synaptic potentiation	0		biological process	1/230	8/17381	0.101107	0.412632	0.375285	9.4462	ABL1	1
GO:1902715	positive regulation of interferon-gamma secretion	0		biological process	1/230	8/17381	0.101107	0.412632	0.375285	9.4462	ABL1	1
GO:1904238	pericyte cell differentiation	0		biological process	1/230	8/17381	0.101107	0.412632	0.375285	9.4462	ACTA2	1
GO:1904628	cellular response to phorbol 13-acetate 12-myristate	0		biological process	1/230	8/17381	0.101107	0.412632	0.375285	9.4462	CDK6	1
GO:1905820	positive regulation of chromosome separation	0		biological process	1/230	8/17381	0.101107	0.412632	0.375285	9.4462	NUMA1	1
GO:2000096	positive regulation of Wnt signaling pathway, planar cell polarity pathway	0		biological process	1/230	8/17381	0.101107	0.412632	0.375285	9.4462	ABL1	1
GO:2000258	negative regulation of protein activation cascade	0		biological process	1/230	8/17381	0.101107	0.412632	0.375285	9.4462	A2M	1
GO:2000587	negative regulation of platelet-derived growth factor receptor-beta signaling pathway	0		biological process	1/230	8/17381	0.101107	0.412632	0.375285	9.4462	PDGFRB	1
GO:2000980	regulation of inner ear receptor cell differentiation	0		biological process	1/230	8/17381	0.101107	0.412632	0.375285	9.4462	HEY2	1
GO:1901654	response to ketone	0		biological process	5/230	186/17381	0.101284	0.412816	0.375452	2.03144	ABHD2/ADCY3/CBL/SLIT3/YAP1	5
GO:0002042	cell migration involved in sprouting angiogenesis	0		biological process	2/230	41/17381	0.102222	0.415011	0.377449	3.68632	ABL1/ITGB1	2
GO:0006509	membrane protein ectodomain proteolysis	0		biological process	2/230	41/17381	0.102222	0.415011	0.377449	3.68632	MYH9/SNX33	2
GO:0043666	regulation of phosphoprotein phosphatase activity	0		biological process	2/230	41/17381	0.102222	0.415011	0.377449	3.68632	ITGA1/PDGFRB	2
GO:0045637	regulation of myeloid cell differentiation	0		biological process	6/230	242/17381	0.102859	0.41698	0.379239	1.87363	AGO1/CDK6/CREBBP/JAG1/KMT2A/MYL9	6
GO:0110020	regulation of actomyosin structure organization	0		biological process	3/230	85/17381	0.102974	0.41698	0.379239	2.66716	ABL1/PHLDB2/WASF2	3
GO:0006352	DNA-templated transcription, initiation	0		biological process	6/230	243/17381	0.104368	0.422076	0.383874	1.86592	CREBBP/HEY2/MAML2/NOTCH3/POLR2A/YAP1	6
GO:0002244	hematopoietic progenitor cell differentiation	0		biological process	5/230	188/17381	0.104756	0.423093	0.384799	2.00983	ABL1/CDK6/KMT2A/PRKDC/YAP1	5
GO:0006767	water-soluble vitamin metabolic process	0		biological process	3/230	86/17381	0.105709	0.424718	0.386276	2.63615	ABCC1/PDZD11/SLC23A2	3
GO:0030038	contractile actin filament bundle assembly	0		biological process	3/230	86/17381	0.105709	0.424718	0.386276	2.63615	ABL1/PHLDB2/WASF2	3
GO:0043149	stress fiber assembly	0		biological process	3/230	86/17381	0.105709	0.424718	0.386276	2.63615	ABL1/PHLDB2/WASF2	3
GO:0035088	establishment or maintenance of apical/basal cell polarity	0		biological process	2/230	42/17381	0.106435	0.424718	0.386276	3.59855	ILK/PDZD11	2
GO:0061245	establishment or maintenance of bipolar cell polarity	0		biological process	2/230	42/17381	0.106435	0.424718	0.386276	3.59855	ILK/PDZD11	2
GO:0070849	response to epidermal growth factor	0		biological process	2/230	42/17381	0.106435	0.424718	0.386276	3.59855	CBL/MAPK1	2
GO:0072698	protein localization to microtubule cytoskeleton	0		biological process	2/230	42/17381	0.106435	0.424718	0.386276	3.59855	DCTN2/NUMA1	2
GO:0001678	cellular glucose homeostasis	0		biological process	4/230	136/17381	0.1066	0.424718	0.386276	2.22263	ANO1/LGALS1/PDK3/SIDT2	4
GO:0043491	protein kinase B signaling	0		biological process	6/230	245/17381	0.107422	0.424718	0.386276	1.85068	AXL/HIP1/ILK/PDGFRB/RRAS/TSPYL5	6
GO:0051222	positive regulation of protein transport	0		biological process	10/230	482/17381	0.107957	0.424718	0.386276	1.56783	ABL1/ANO1/CHP1/CSNK2A2/FLNA/HUWE1/MAPK1/MYO1C/PPIA/RBPMS	10
GO:0007565	female pregnancy	0		biological process	5/230	190/17381	0.108285	0.424718	0.386276	1.98867	ARID1A/LDOC1/MAGED2/NR2F2/PCSK5	5
GO:0014812	muscle cell migration	0		biological process	3/230	87/17381	0.108472	0.424718	0.386276	2.60585	ILK/PARVA/PDGFRB	3
GO:0032231	regulation of actin filament bundle assembly	0		biological process	3/230	87/17381	0.108472	0.424718	0.386276	2.60585	ABL1/PHLDB2/WASF2	3
GO:0034620	cellular response to unfolded protein	0		biological process	4/230	137/17381	0.108733	0.424718	0.386276	2.20641	CREB3L2/CTDSP2/TLN1/UGGT1	4
GO:0038093	Fc receptor signaling pathway	0		biological process	6/230	246/17381	0.108966	0.424718	0.386276	1.84316	ABL1/ELMO2/GAB2/MAPK1/MYO1C/WASF2	6
GO:0032984	macromolecular complex disassembly	0		biological process	7/230	304/17381	0.109821	0.424718	0.386276	1.74009	ARID1A/IGF1R/MICAL2/MRPS6/NSF/PELO/SPTAN1	7
GO:0010470	regulation of gastrulation	0		biological process	2/230	43/17381	0.110693	0.424718	0.386276	3.51486	MYADM/PHLDB2	2
GO:0010761	fibroblast migration	0		biological process	2/230	43/17381	0.110693	0.424718	0.386276	3.51486	ILK/TNS1	2
GO:0034198	cellular response to amino acid starvation	0		biological process	2/230	43/17381	0.110693	0.424718	0.386276	3.51486	MAPK1/RNF152	2
GO:0098659	inorganic cation import across plasma membrane	0		biological process	2/230	43/17381	0.110693	0.424718	0.386276	3.51486	ARHGAP1/ATP2B4	2
GO:0099587	inorganic ion import across plasma membrane	0		biological process	2/230	43/17381	0.110693	0.424718	0.386276	3.51486	ARHGAP1/ATP2B4	2
GO:1902903	regulation of supramolecular fiber organization	0		biological process	7/230	305/17381	0.111214	0.424718	0.386276	1.73438	ABL1/MYADM/MYO1C/NUMA1/PHLDB2/SPTAN1/WASF2	7
GO:0051341	regulation of oxidoreductase activity	0		biological process	3/230	88/17381	0.111264	0.424718	0.386276	2.57624	ABL1/AOC3/ATP2B4	3
GO:0043401	steroid hormone mediated signaling pathway	0		biological process	5/230	192/17381	0.111873	0.424718	0.386276	1.96796	ABHD2/ARID1A/NR2F2/TGFB1I1/YAP1	5
GO:0016049	cell growth	0		biological process	10/230	486/17381	0.112298	0.424718	0.386276	1.55493	ABL1/CRIM1/FBLN5/ILK/ITGB1/MACF1/MAP1B/RAPH1/SLIT3/VCL	10
GO:0006621	protein retention in ER lumen	0		biological process	1/230	9/17381	0.113007	0.424718	0.386276	8.39662	KDELR1	1
GO:0006857	oligopeptide transport	0		biological process	1/230	9/17381	0.113007	0.424718	0.386276	8.39662	ABCC1	1
GO:0008354	germ cell migration	0		biological process	1/230	9/17381	0.113007	0.424718	0.386276	8.39662	ITGB1	1
GO:0015851	nucleobase transport	0		biological process	1/230	9/17381	0.113007	0.424718	0.386276	8.39662	SLC23A2	1
GO:0018026	peptidyl-lysine monomethylation	0		biological process	1/230	9/17381	0.113007	0.424718	0.386276	8.39662	KMT2A	1
GO:0019043	establishment of viral latency	0		biological process	1/230	9/17381	0.113007	0.424718	0.386276	8.39662	PPIA	1
GO:0021562	vestibulocochlear nerve development	0		biological process	1/230	9/17381	0.113007	0.424718	0.386276	8.39662	ATP8B1	1
GO:0021603	cranial nerve formation	0		biological process	1/230	9/17381	0.113007	0.424718	0.386276	8.39662	ATP8B1	1
GO:0035907	dorsal aorta development	0		biological process	1/230	9/17381	0.113007	0.424718	0.386276	8.39662	HEY2	1
GO:0042473	outer ear morphogenesis	0		biological process	1/230	9/17381	0.113007	0.424718	0.386276	8.39662	MAPK1	1
GO:0042908	xenobiotic transport	0		biological process	1/230	9/17381	0.113007	0.424718	0.386276	8.39662	ABCC1	1
GO:0043696	dedifferentiation	0		biological process	1/230	9/17381	0.113007	0.424718	0.386276	8.39662	CDK6	1
GO:0043697	cell dedifferentiation	0		biological process	1/230	9/17381	0.113007	0.424718	0.386276	8.39662	CDK6	1
GO:0045988	negative regulation of striated muscle contraction	0		biological process	1/230	9/17381	0.113007	0.424718	0.386276	8.39662	PDE5A	1
GO:0048096	chromatin-mediated maintenance of transcription	0		biological process	1/230	9/17381	0.113007	0.424718	0.386276	8.39662	ARID1A	1
GO:0051014	actin filament severing	0		biological process	1/230	9/17381	0.113007	0.424718	0.386276	8.39662	MYH9	1
GO:0060050	positive regulation of protein glycosylation	0		biological process	1/230	9/17381	0.113007	0.424718	0.386276	8.39662	CHP1	1
GO:0060137	maternal process involved in parturition	0		biological process	1/230	9/17381	0.113007	0.424718	0.386276	8.39662	LDOC1	1
GO:0060242	contact inhibition	0		biological process	1/230	9/17381	0.113007	0.424718	0.386276	8.39662	YAP1	1
GO:0060837	blood vessel endothelial cell differentiation	0		biological process	1/230	9/17381	0.113007	0.424718	0.386276	8.39662	HEY2	1
GO:0061299	retina vasculature morphogenesis in camera-type eye	0		biological process	1/230	9/17381	0.113007	0.424718	0.386276	8.39662	COL4A1	1
GO:0061309	cardiac neural crest cell development involved in outflow tract morphogenesis	0		biological process	1/230	9/17381	0.113007	0.424718	0.386276	8.39662	JAG1	1
GO:0070922	small RNA loading onto RISC	0		biological process	1/230	9/17381	0.113007	0.424718	0.386276	8.39662	AGO1	1
GO:0071877	regulation of adrenergic receptor signaling pathway	0		biological process	1/230	9/17381	0.113007	0.424718	0.386276	8.39662	ATP2B4	1
GO:0072239	metanephric glomerulus vasculature development	0		biological process	1/230	9/17381	0.113007	0.424718	0.386276	8.39662	PDGFRB	1
GO:0086023	adrenergic receptor signaling pathway involved in heart process	0		biological process	1/230	9/17381	0.113007	0.424718	0.386276	8.39662	ATP2B4	1
GO:0097011	cellular response to granulocyte macrophage colony-stimulating factor stimulus	0		biological process	1/230	9/17381	0.113007	0.424718	0.386276	8.39662	MAPK1	1
GO:0097012	response to granulocyte macrophage colony-stimulating factor	0		biological process	1/230	9/17381	0.113007	0.424718	0.386276	8.39662	MAPK1	1
GO:0098711	iron ion import across plasma membrane	0		biological process	1/230	9/17381	0.113007	0.424718	0.386276	8.39662	ARHGAP1	1
GO:0099515	actin filament-based transport	0		biological process	1/230	9/17381	0.113007	0.424718	0.386276	8.39662	ACTN4	1
GO:1901203	positive regulation of extracellular matrix assembly	0		biological process	1/230	9/17381	0.113007	0.424718	0.386276	8.39662	PHLDB2	1
GO:2000253	positive regulation of feeding behavior	0		biological process	1/230	9/17381	0.113007	0.424718	0.386276	8.39662	SGIP1	1
GO:0034764	positive regulation of transmembrane transport	0		biological process	4/230	139/17381	0.113058	0.424718	0.386276	2.17466	ABL1/ACTN4/CHP1/FLNA	4
GO:0001763	morphogenesis of a branching structure	0		biological process	5/230	193/17381	0.113688	0.42584	0.387297	1.95776	ABL1/COL4A1/EDNRA/ILK/PLXND1	5
GO:0045665	negative regulation of neuron differentiation	0		biological process	5/230	193/17381	0.113688	0.42584	0.387297	1.95776	DENND5A/JAG1/LGALS1/NOTCH3/PTPRG	5
GO:0003073	regulation of systemic arterial blood pressure	0		biological process	3/230	89/17381	0.114082	0.42584	0.387297	2.54729	ECE1/NR2F2/PCSK5	3
GO:0002886	regulation of myeloid leukocyte mediated immunity	0		biological process	2/230	44/17381	0.114996	0.42584	0.387297	3.43498	ABR/GAB2	2
GO:0010712	regulation of collagen metabolic process	0		biological process	2/230	44/17381	0.114996	0.42584	0.387297	3.43498	ITGB1/PDGFRB	2
GO:0035850	epithelial cell differentiation involved in kidney development	0		biological process	2/230	44/17381	0.114996	0.42584	0.387297	3.43498	ACTA2/JAG1	2
GO:0035924	cellular response to vascular endothelial growth factor stimulus	0		biological process	2/230	44/17381	0.114996	0.42584	0.387297	3.43498	MYO1C/PDGFRB	2
GO:0043300	regulation of leukocyte degranulation	0		biological process	2/230	44/17381	0.114996	0.42584	0.387297	3.43498	ABR/GAB2	2
GO:0070534	protein K63-linked ubiquitination	0		biological process	2/230	44/17381	0.114996	0.42584	0.387297	3.43498	RNF152/RNF5	2
GO:0072665	protein localization to vacuole	0		biological process	2/230	44/17381	0.114996	0.42584	0.387297	3.43498	AP3D1/VPS25	2
GO:1902743	regulation of lamellipodium organization	0		biological process	2/230	44/17381	0.114996	0.42584	0.387297	3.43498	CD44/WASF2	2
GO:1904837	beta-catenin-TCF complex assembly	0		biological process	2/230	44/17381	0.114996	0.42584	0.387297	3.43498	CREBBP/TRRAP	2
GO:0035966	response to topologically incorrect protein	0		biological process	5/230	194/17381	0.115517	0.427262	0.38859	1.94767	CREB3L2/CTDSP2/RNF5/TLN1/UGGT1	5
GO:0015748	organophosphate ester transport	0		biological process	3/230	90/17381	0.116928	0.430279	0.391335	2.51899	ABCC1/ATP8B1/ATP8B2	3
GO:0048608	reproductive structure development	0		biological process	9/230	429/17381	0.117158	0.430279	0.391335	1.58538	ARID1A/AXL/CBL/HEY2/LDOC1/MAPK1/NR2F2/PDGFRB/SLIT3	9
GO:0001764	neuron migration	0		biological process	4/230	141/17381	0.117458	0.430279	0.391335	2.14382	AXL/FLNA/NAV1/NR2F2	4
GO:0060562	epithelial tube morphogenesis	0		biological process	7/230	310/17381	0.118319	0.430279	0.391335	1.70641	ABL1/ARID1A/COL4A1/EDNRA/ILK/MICAL2/PLXND1	7
GO:0002064	epithelial cell development	0		biological process	5/230	196/17381	0.119217	0.430279	0.391335	1.9278	ACTA2/CDK6/JAG1/MYADM/SIDT2	5
GO:0007212	dopamine receptor signaling pathway	0		biological process	2/230	45/17381	0.119341	0.430279	0.391335	3.35865	FLNA/GNAO1	2
GO:0031018	endocrine pancreas development	0		biological process	2/230	45/17381	0.119341	0.430279	0.391335	3.35865	CDK6/SIDT2	2
GO:0032007	negative regulation of TOR signaling	0		biological process	2/230	45/17381	0.119341	0.430279	0.391335	3.35865	RNF152/TMEM127	2
GO:0044246	regulation of multicellular organismal metabolic process	0		biological process	2/230	45/17381	0.119341	0.430279	0.391335	3.35865	ITGB1/PDGFRB	2
GO:0044380	protein localization to cytoskeleton	0		biological process	2/230	45/17381	0.119341	0.430279	0.391335	3.35865	DCTN2/NUMA1	2
GO:2000272	negative regulation of receptor activity	0		biological process	2/230	45/17381	0.119341	0.430279	0.391335	3.35865	CBL/VPS25	2
GO:0009100	glycoprotein metabolic process	0		biological process	9/230	431/17381	0.119584	0.430279	0.391335	1.57802	CHP1/CHST3/CSPG4/EXT1/GALNT2/RAB1B/RNF5/UGGT1/XYLT1	9
GO:0000187	activation of MAPK activity	0		biological process	4/230	142/17381	0.119686	0.430279	0.391335	2.12872	CSPG4/ITGA1/MAPK1/PEA15	4
GO:0008360	regulation of cell shape	0		biological process	4/230	142/17381	0.119686	0.430279	0.391335	2.12872	MYH10/MYH9/PARVA/PLXND1	4
GO:0001892	embryonic placenta development	0		biological process	3/230	91/17381	0.119799	0.430279	0.391335	2.4913	HEY2/MAPK1/NR2F2	3
GO:0031109	microtubule polymerization or depolymerization	0		biological process	3/230	91/17381	0.119799	0.430279	0.391335	2.4913	ABL1/MAP7D3/NUMA1	3
GO:0070301	cellular response to hydrogen peroxide	0		biological process	3/230	91/17381	0.119799	0.430279	0.391335	2.4913	ABL1/AXL/STAT6	3
GO:0070482	response to oxygen levels	0		biological process	8/230	371/17381	0.12039	0.430279	0.391335	1.62953	ACTN4/CAPN2/CBL/CREBBP/EDNRA/PDGFRB/PDK3/SOD3	8
GO:0061458	reproductive system development	0		biological process	9/230	432/17381	0.120807	0.430279	0.391335	1.57437	ARID1A/AXL/CBL/HEY2/LDOC1/MAPK1/NR2F2/PDGFRB/SLIT3	9
GO:0002279	mast cell activation involved in immune response	0		biological process	2/230	46/17381	0.123726	0.430279	0.391335	3.28563	CBL/GAB2	2
GO:0010665	regulation of cardiac muscle cell apoptotic process	0		biological process	2/230	46/17381	0.123726	0.430279	0.391335	3.28563	HEY2/ILK	2
GO:0032570	response to progesterone	0		biological process	2/230	46/17381	0.123726	0.430279	0.391335	3.28563	ABHD2/YAP1	2
GO:0035987	endodermal cell differentiation	0		biological process	2/230	46/17381	0.123726	0.430279	0.391335	3.28563	COL4A2/ITGA5	2
GO:0043303	mast cell degranulation	0		biological process	2/230	46/17381	0.123726	0.430279	0.391335	3.28563	CBL/GAB2	2
GO:0051972	regulation of telomerase activity	0		biological process	2/230	46/17381	0.123726	0.430279	0.391335	3.28563	MAPK1/PARM1	2
GO:0001768	establishment of T cell polarity	0		biological process	1/230	10/17381	0.124751	0.430279	0.391335	7.55696	MYH9	1
GO:0002328	pro-B cell differentiation	0		biological process	1/230	10/17381	0.124751	0.430279	0.391335	7.55696	PRKDC	1
GO:0002475	antigen processing and presentation via MHC class Ib	0		biological process	1/230	10/17381	0.124751	0.430279	0.391335	7.55696	AP3D1	1
GO:0002638	negative regulation of immunoglobulin production	0		biological process	1/230	10/17381	0.124751	0.430279	0.391335	7.55696	PRKDC	1
GO:0002887	negative regulation of myeloid leukocyte mediated immunity	0		biological process	1/230	10/17381	0.124751	0.430279	0.391335	7.55696	ABR	1
GO:0006527	arginine catabolic process	0		biological process	1/230	10/17381	0.124751	0.430279	0.391335	7.55696	ATP2B4	1
GO:0007016	cytoskeletal anchoring at plasma membrane	0		biological process	1/230	10/17381	0.124751	0.430279	0.391335	7.55696	TLN1	1
GO:0033148	positive regulation of intracellular estrogen receptor signaling pathway	0		biological process	1/230	10/17381	0.124751	0.430279	0.391335	7.55696	YAP1	1
GO:0034058	endosomal vesicle fusion	0		biological process	1/230	10/17381	0.124751	0.430279	0.391335	7.55696	VPS39	1
GO:0034115	negative regulation of heterotypic cell-cell adhesion	0		biological process	1/230	10/17381	0.124751	0.430279	0.391335	7.55696	MYADM	1
GO:0035437	maintenance of protein localization in endoplasmic reticulum	0		biological process	1/230	10/17381	0.124751	0.430279	0.391335	7.55696	KDELR1	1
GO:0035457	cellular response to interferon-alpha	0		biological process	1/230	10/17381	0.124751	0.430279	0.391335	7.55696	AXL	1
GO:0035646	endosome to melanosome transport	0		biological process	1/230	10/17381	0.124751	0.430279	0.391335	7.55696	AP3D1	1
GO:0042447	hormone catabolic process	0		biological process	1/230	10/17381	0.124751	0.430279	0.391335	7.55696	ECE1	1
GO:0043485	endosome to pigment granule transport	0		biological process	1/230	10/17381	0.124751	0.430279	0.391335	7.55696	AP3D1	1
GO:0044557	relaxation of smooth muscle	0		biological process	1/230	10/17381	0.124751	0.430279	0.391335	7.55696	GUCY1A3	1
GO:0045324	late endosome to vacuole transport	0		biological process	1/230	10/17381	0.124751	0.430279	0.391335	7.55696	VPS25	1
GO:0045602	negative regulation of endothelial cell differentiation	0		biological process	1/230	10/17381	0.124751	0.430279	0.391335	7.55696	JAG1	1
GO:0048069	eye pigmentation	0		biological process	1/230	10/17381	0.124751	0.430279	0.391335	7.55696	AP3D1	1
GO:0048757	pigment granule maturation	0		biological process	1/230	10/17381	0.124751	0.430279	0.391335	7.55696	AP3D1	1
GO:0060068	vagina development	0		biological process	1/230	10/17381	0.124751	0.430279	0.391335	7.55696	AXL	1
GO:0060600	dichotomous subdivision of an epithelial terminal unit	0		biological process	1/230	10/17381	0.124751	0.430279	0.391335	7.55696	PLXND1	1
GO:0061088	regulation of sequestering of zinc ion	0		biological process	1/230	10/17381	0.124751	0.430279	0.391335	7.55696	AP3D1	1
GO:0070587	regulation of cell-cell adhesion involved in gastrulation	0		biological process	1/230	10/17381	0.124751	0.430279	0.391335	7.55696	MYADM	1
GO:0070970	interleukin-2 secretion	0		biological process	1/230	10/17381	0.124751	0.430279	0.391335	7.55696	ABL1	1
GO:0072110	glomerular mesangial cell proliferation	0		biological process	1/230	10/17381	0.124751	0.430279	0.391335	7.55696	PDGFRB	1
GO:0072203	cell proliferation involved in metanephros development	0		biological process	1/230	10/17381	0.124751	0.430279	0.391335	7.55696	PDGFRB	1
GO:0072537	fibroblast activation	0		biological process	1/230	10/17381	0.124751	0.430279	0.391335	7.55696	PDGFRB	1
GO:0072584	caveolin-mediated endocytosis	0		biological process	1/230	10/17381	0.124751	0.430279	0.391335	7.55696	MAPK1	1
GO:1901660	calcium ion export	0		biological process	1/230	10/17381	0.124751	0.430279	0.391335	7.55696	ATP2B4	1
GO:1902414	protein localization to cell junction	0		biological process	1/230	10/17381	0.124751	0.430279	0.391335	7.55696	ACTN4	1
GO:1904321	response to forskolin	0		biological process	1/230	10/17381	0.124751	0.430279	0.391335	7.55696	ADCY3	1
GO:1904322	cellular response to forskolin	0		biological process	1/230	10/17381	0.124751	0.430279	0.391335	7.55696	ADCY3	1
GO:1904627	response to phorbol 13-acetate 12-myristate	0		biological process	1/230	10/17381	0.124751	0.430279	0.391335	7.55696	CDK6	1
GO:1904861	excitatory synapse assembly	0		biological process	1/230	10/17381	0.124751	0.430279	0.391335	7.55696	NPTN	1
GO:1905031	regulation of membrane repolarization during cardiac muscle cell action potential	0		biological process	1/230	10/17381	0.124751	0.430279	0.391335	7.55696	FLNA	1
GO:0032411	positive regulation of transporter activity	0		biological process	3/230	93/17381	0.125621	0.432802	0.393629	2.43773	ACTN4/CHP1/KMT2A	3
GO:0009314	response to radiation	0		biological process	9/230	437/17381	0.127027	0.436689	0.397164	1.55635	CBL/CREBBP/ITGB1/KMT2A/NPTN/PRKDC/TP53INP1/TSPYL5/YAP1	9
GO:0000281	mitotic cytokinesis	0		biological process	2/230	47/17381	0.12815	0.436689	0.397164	3.21573	MYH10/SNX33	2
GO:0002067	glandular epithelial cell differentiation	0		biological process	2/230	47/17381	0.12815	0.436689	0.397164	3.21573	CDK6/SIDT2	2
GO:0010656	negative regulation of muscle cell apoptotic process	0		biological process	2/230	47/17381	0.12815	0.436689	0.397164	3.21573	HEY2/ILK	2
GO:0016447	somatic recombination of immunoglobulin gene segments	0		biological process	2/230	47/17381	0.12815	0.436689	0.397164	3.21573	PRKDC/STAT6	2
GO:0032964	collagen biosynthetic process	0		biological process	2/230	47/17381	0.12815	0.436689	0.397164	3.21573	PDGFRB/TRAM2	2
GO:0044764	multi-organism cellular process	0		biological process	2/230	47/17381	0.12815	0.436689	0.397164	3.21573	PI4KA/PPIA	2
GO:0045762	positive regulation of adenylate cyclase activity	0		biological process	2/230	47/17381	0.12815	0.436689	0.397164	3.21573	ADCY3/EDNRA	2
GO:0050732	negative regulation of peptidyl-tyrosine phosphorylation	0		biological process	2/230	47/17381	0.12815	0.436689	0.397164	3.21573	CBL/VPS25	2
GO:0050798	activated T cell proliferation	0		biological process	2/230	47/17381	0.12815	0.436689	0.397164	3.21573	ABL1/LRRC32	2
GO:0045185	maintenance of protein location	0		biological process	3/230	94/17381	0.128569	0.437163	0.397595	2.41179	FLNA/KDELR1/TLN1	3
GO:0061326	renal tubule development	0		biological process	3/230	94/17381	0.128569	0.437163	0.397595	2.41179	COL4A1/ILK/JAG1	3
GO:0009952	anterior/posterior pattern specification	0		biological process	5/230	202/17381	0.130649	0.439613	0.399824	1.87053	HEY2/KMT2A/NR2F2/PCSK5/PRKDC	5
GO:0006790	sulfur compound metabolic process	0		biological process	8/230	379/17381	0.131255	0.439613	0.399824	1.59514	ACLY/CHST3/CSPG4/EXT1/MICAL2/PDK3/PDZD11/XYLT1	8
GO:0003300	cardiac muscle hypertrophy	0		biological process	3/230	95/17381	0.131542	0.439613	0.399824	2.38641	ATP2B4/HEY2/PDE5A	3
GO:0051983	regulation of chromosome segregation	0		biological process	3/230	95/17381	0.131542	0.439613	0.399824	2.38641	CSNK2A2/DYNC1H1/NUMA1	3
GO:0098869	cellular oxidant detoxification	0		biological process	3/230	95/17381	0.131542	0.439613	0.399824	2.38641	FBLN5/SOD3/TP53INP1	3
GO:0009187	cyclic nucleotide metabolic process	0		biological process	5/230	203/17381	0.132601	0.439613	0.399824	1.86132	ADCY3/EDNRA/GUCY1A3/GUCY1B3/PDE5A	5
GO:0002448	mast cell mediated immunity	0		biological process	2/230	48/17381	0.13261	0.439613	0.399824	3.14873	CBL/GAB2	2
GO:0003044	regulation of systemic arterial blood pressure mediated by a chemical signal	0		biological process	2/230	48/17381	0.13261	0.439613	0.399824	3.14873	ECE1/PCSK5	2
GO:0010518	positive regulation of phospholipase activity	0		biological process	2/230	48/17381	0.13261	0.439613	0.399824	3.14873	EDNRA/PDGFRB	2
GO:0010662	regulation of striated muscle cell apoptotic process	0		biological process	2/230	48/17381	0.13261	0.439613	0.399824	3.14873	HEY2/ILK	2
GO:0035306	positive regulation of dephosphorylation	0		biological process	2/230	48/17381	0.13261	0.439613	0.399824	3.14873	ITGA1/PDGFRB	2
GO:0046677	response to antibiotic	0		biological process	2/230	48/17381	0.13261	0.439613	0.399824	3.14873	AOC3/CBL	2
GO:0060711	labyrinthine layer development	0		biological process	2/230	48/17381	0.13261	0.439613	0.399824	3.14873	HEY2/MAPK1	2
GO:2000649	regulation of sodium ion transmembrane transporter activity	0		biological process	2/230	48/17381	0.13261	0.439613	0.399824	3.14873	ACTN4/CHP1	2
GO:0051225	spindle assembly	0		biological process	3/230	96/17381	0.134539	0.439613	0.399824	2.36155	DYNC1H1/FLNA/NUMA1	3
GO:0097711	ciliary basal body-plasma membrane docking	0		biological process	3/230	96/17381	0.134539	0.439613	0.399824	2.36155	ACTR1A/DCTN2/DYNC1H1	3
GO:0008361	regulation of cell size	0		biological process	4/230	149/17381	0.135781	0.439613	0.399824	2.02871	ABL1/ILK/MACF1/MAP1B	4
GO:0010212	response to ionizing radiation	0		biological process	4/230	149/17381	0.135781	0.439613	0.399824	2.02871	CBL/PRKDC/TSPYL5/YAP1	4
GO:0007178	transmembrane receptor protein serine/threonine kinase signaling pathway	0		biological process	7/230	322/17381	0.136306	0.439613	0.399824	1.64282	ABL1/CBL/ILK/NUMA1/PELO/RBPMS/TGFB1I1	7
GO:0000301	retrograde transport, vesicle recycling within Golgi	0		biological process	1/230	11/17381	0.136339	0.439613	0.399824	6.86996	PACS1	1
GO:0001767	establishment of lymphocyte polarity	0		biological process	1/230	11/17381	0.136339	0.439613	0.399824	6.86996	MYH9	1
GO:0006768	biotin metabolic process	0		biological process	1/230	11/17381	0.136339	0.439613	0.399824	6.86996	PDZD11	1
GO:0007195	adenylate cyclase-inhibiting dopamine receptor signaling pathway	0		biological process	1/230	11/17381	0.136339	0.439613	0.399824	6.86996	FLNA	1
GO:0010172	embryonic body morphogenesis	0		biological process	1/230	11/17381	0.136339	0.439613	0.399824	6.86996	PHLDB2	1
GO:0010960	magnesium ion homeostasis	0		biological process	1/230	11/17381	0.136339	0.439613	0.399824	6.86996	CNNM2	1
GO:0019042	viral latency	0		biological process	1/230	11/17381	0.136339	0.439613	0.399824	6.86996	PPIA	1
GO:0019852	L-ascorbic acid metabolic process	0		biological process	1/230	11/17381	0.136339	0.439613	0.399824	6.86996	SLC23A2	1
GO:0021670	lateral ventricle development	0		biological process	1/230	11/17381	0.136339	0.439613	0.399824	6.86996	CDK6	1
GO:0031953	negative regulation of protein autophosphorylation	0		biological process	1/230	11/17381	0.136339	0.439613	0.399824	6.86996	CHP1	1
GO:0032488	Cdc42 protein signal transduction	0		biological process	1/230	11/17381	0.136339	0.439613	0.399824	6.86996	ABL1	1
GO:0032769	negative regulation of monooxygenase activity	0		biological process	1/230	11/17381	0.136339	0.439613	0.399824	6.86996	ATP2B4	1
GO:0033690	positive regulation of osteoblast proliferation	0		biological process	1/230	11/17381	0.136339	0.439613	0.399824	6.86996	ABL1	1
GO:0043301	negative regulation of leukocyte degranulation	0		biological process	1/230	11/17381	0.136339	0.439613	0.399824	6.86996	ABR	1
GO:0046007	negative regulation of activated T cell proliferation	0		biological process	1/230	11/17381	0.136339	0.439613	0.399824	6.86996	LRRC32	1
GO:0048484	enteric nervous system development	0		biological process	1/230	11/17381	0.136339	0.439613	0.399824	6.86996	EDNRA	1
GO:0060281	regulation of oocyte development	0		biological process	1/230	11/17381	0.136339	0.439613	0.399824	6.86996	PDE5A	1
GO:0060439	trachea morphogenesis	0		biological process	1/230	11/17381	0.136339	0.439613	0.399824	6.86996	MAPK1	1
GO:0060947	cardiac vascular smooth muscle cell differentiation	0		biological process	1/230	11/17381	0.136339	0.439613	0.399824	6.86996	HEY2	1
GO:0070586	cell-cell adhesion involved in gastrulation	0		biological process	1/230	11/17381	0.136339	0.439613	0.399824	6.86996	MYADM	1
GO:0071468	cellular response to acidic pH	0		biological process	1/230	11/17381	0.136339	0.439613	0.399824	6.86996	CHP1	1
GO:0072015	glomerular visceral epithelial cell development	0		biological process	1/230	11/17381	0.136339	0.439613	0.399824	6.86996	JAG1	1
GO:0072672	neutrophil extravasation	0		biological process	1/230	11/17381	0.136339	0.439613	0.399824	6.86996	PECAM1	1
GO:0090050	positive regulation of cell migration involved in sprouting angiogenesis	0		biological process	1/230	11/17381	0.136339	0.439613	0.399824	6.86996	ABL1	1
GO:0099624	atrial cardiac muscle cell membrane repolarization	0		biological process	1/230	11/17381	0.136339	0.439613	0.399824	6.86996	FLNA	1
GO:1902563	regulation of neutrophil activation	0		biological process	1/230	11/17381	0.136339	0.439613	0.399824	6.86996	ABR	1
GO:1902713	regulation of interferon-gamma secretion	0		biological process	1/230	11/17381	0.136339	0.439613	0.399824	6.86996	ABL1	1
GO:1905879	regulation of oogenesis	0		biological process	1/230	11/17381	0.136339	0.439613	0.399824	6.86996	PDE5A	1
GO:2000392	regulation of lamellipodium morphogenesis	0		biological process	1/230	11/17381	0.136339	0.439613	0.399824	6.86996	CD44	1
GO:2000615	regulation of histone H3-K9 acetylation	0		biological process	1/230	11/17381	0.136339	0.439613	0.399824	6.86996	KMT2A	1
GO:2000786	positive regulation of autophagosome assembly	0		biological process	1/230	11/17381	0.136339	0.439613	0.399824	6.86996	PIP4K2C	1
GO:0008333	endosome to lysosome transport	0		biological process	2/230	49/17381	0.137105	0.440715	0.400826	3.08447	AP3D1/VPS39	2
GO:0010659	cardiac muscle cell apoptotic process	0		biological process	2/230	49/17381	0.137105	0.440715	0.400826	3.08447	HEY2/ILK	2
GO:0050885	neuromuscular process controlling balance	0		biological process	2/230	49/17381	0.137105	0.440715	0.400826	3.08447	ABL1/ABR	2
GO:0014897	striated muscle hypertrophy	0		biological process	3/230	97/17381	0.13756	0.441267	0.401327	2.3372	ATP2B4/HEY2/PDE5A	3
GO:0043534	blood vessel endothelial cell migration	0		biological process	3/230	97/17381	0.13756	0.441267	0.401327	2.3372	ABL1/ITGB1/MYH9	3
GO:0042307	positive regulation of protein import into nucleus	0		biological process	3/230	98/17381	0.140603	0.449558	0.408868	2.31335	FLNA/MAPK1/RBPMS	3
GO:0032147	activation of protein kinase activity	0		biological process	7/230	325/17381	0.141003	0.449558	0.408868	1.62765	ABL1/ADCY3/CSPG4/ITGA1/MAPK1/PEA15/TRAF7	7
GO:0032535	regulation of cellular component size	0		biological process	7/230	325/17381	0.141003	0.449558	0.408868	1.62765	ABL1/ILK/MACF1/MAP1B/MYADM/MYO1C/SPTAN1	7
GO:0045840	positive regulation of mitotic nuclear division	0		biological process	2/230	50/17381	0.141634	0.449558	0.408868	3.02278	NUMA1/PDGFRB	2
GO:0060324	face development	0		biological process	2/230	50/17381	0.141634	0.449558	0.408868	3.02278	MAPK1/RRAS	2
GO:0070936	protein K48-linked ubiquitination	0		biological process	2/230	50/17381	0.141634	0.449558	0.408868	3.02278	RNF152/RNF5	2
GO:0007033	vacuole organization	0		biological process	4/230	152/17381	0.142935	0.449558	0.408868	1.98867	PIP4K2C/RAB1B/RNF5/TP53INP1	4
GO:0014896	muscle hypertrophy	0		biological process	3/230	99/17381	0.14367	0.449558	0.408868	2.28999	ATP2B4/HEY2/PDE5A	3
GO:0043473	pigmentation	0		biological process	3/230	99/17381	0.14367	0.449558	0.408868	2.28999	AP3D1/DCTN2/VANGL1	3
GO:0046854	phosphatidylinositol phosphorylation	0		biological process	3/230	99/17381	0.14367	0.449558	0.408868	2.28999	PDGFRB/PI4KA/PIP4K2C	3
GO:1990748	cellular detoxification	0		biological process	3/230	99/17381	0.14367	0.449558	0.408868	2.28999	FBLN5/SOD3/TP53INP1	3
GO:0010171	body morphogenesis	0		biological process	2/230	51/17381	0.146194	0.449558	0.408868	2.96351	PHLDB2/RRAS	2
GO:0010658	striated muscle cell apoptotic process	0		biological process	2/230	51/17381	0.146194	0.449558	0.408868	2.96351	HEY2/ILK	2
GO:0030837	negative regulation of actin filament polymerization	0		biological process	2/230	51/17381	0.146194	0.449558	0.408868	2.96351	MYADM/SPTAN1	2
GO:0033059	cellular pigmentation	0		biological process	2/230	51/17381	0.146194	0.449558	0.408868	2.96351	AP3D1/DCTN2	2
GO:0035384	thioester biosynthetic process	0		biological process	2/230	51/17381	0.146194	0.449558	0.408868	2.96351	ACLY/PDK3	2
GO:0048168	regulation of neuronal synaptic plasticity	0		biological process	2/230	51/17381	0.146194	0.449558	0.408868	2.96351	KMT2A/NPTN	2
GO:0071616	acyl-CoA biosynthetic process	0		biological process	2/230	51/17381	0.146194	0.449558	0.408868	2.96351	ACLY/PDK3	2
GO:1904591	positive regulation of protein import	0		biological process	3/230	100/17381	0.146758	0.449558	0.408868	2.26709	FLNA/MAPK1/RBPMS	3
GO:0000022	mitotic spindle elongation	0		biological process	1/230	12/17381	0.147775	0.449558	0.408868	6.29746	NUMA1	1
GO:0001867	complement activation, lectin pathway	0		biological process	1/230	12/17381	0.147775	0.449558	0.408868	6.29746	A2M	1
GO:0002921	negative regulation of humoral immune response	0		biological process	1/230	12/17381	0.147775	0.449558	0.408868	6.29746	A2M	1
GO:0003084	positive regulation of systemic arterial blood pressure	0		biological process	1/230	12/17381	0.147775	0.449558	0.408868	6.29746	NR2F2	1
GO:0006107	oxaloacetate metabolic process	0		biological process	1/230	12/17381	0.147775	0.449558	0.408868	6.29746	ACLY	1
GO:0014745	negative regulation of muscle adaptation	0		biological process	1/230	12/17381	0.147775	0.449558	0.408868	6.29746	ATP2B4	1
GO:0019934	cGMP-mediated signaling	0		biological process	1/230	12/17381	0.147775	0.449558	0.408868	6.29746	GUCY1B3	1
GO:0030208	dermatan sulfate biosynthetic process	0		biological process	1/230	12/17381	0.147775	0.449558	0.408868	6.29746	CSPG4	1
GO:0032119	sequestering of zinc ion	0		biological process	1/230	12/17381	0.147775	0.449558	0.408868	6.29746	AP3D1	1
GO:0032823	regulation of natural killer cell differentiation	0		biological process	1/230	12/17381	0.147775	0.449558	0.408868	6.29746	AXL	1
GO:0034063	stress granule assembly	0		biological process	1/230	12/17381	0.147775	0.449558	0.408868	6.29746	DYNC1H1	1
GO:0034116	positive regulation of heterotypic cell-cell adhesion	0		biological process	1/230	12/17381	0.147775	0.449558	0.408868	6.29746	CD44	1
GO:0035090	maintenance of apical/basal cell polarity	0		biological process	1/230	12/17381	0.147775	0.449558	0.408868	6.29746	PDZD11	1
GO:0043476	pigment accumulation	0		biological process	1/230	12/17381	0.147775	0.449558	0.408868	6.29746	AP3D1	1
GO:0043482	cellular pigment accumulation	0		biological process	1/230	12/17381	0.147775	0.449558	0.408868	6.29746	AP3D1	1
GO:0044090	positive regulation of vacuole organization	0		biological process	1/230	12/17381	0.147775	0.449558	0.408868	6.29746	PIP4K2C	1
GO:0045199	maintenance of epithelial cell apical/basal polarity	0		biological process	1/230	12/17381	0.147775	0.449558	0.408868	6.29746	PDZD11	1
GO:0045475	locomotor rhythm	0		biological process	1/230	12/17381	0.147775	0.449558	0.408868	6.29746	ZFHX3	1
GO:0051798	positive regulation of hair follicle development	0		biological process	1/230	12/17381	0.147775	0.449558	0.408868	6.29746	NUMA1	1
GO:0055015	ventricular cardiac muscle cell development	0		biological process	1/230	12/17381	0.147775	0.449558	0.408868	6.29746	HEY2	1
GO:0060391	positive regulation of SMAD protein import into nucleus	0		biological process	1/230	12/17381	0.147775	0.449558	0.408868	6.29746	RBPMS	1
GO:0060707	trophoblast giant cell differentiation	0		biological process	1/230	12/17381	0.147775	0.449558	0.408868	6.29746	NR2F2	1
GO:0060900	embryonic camera-type eye formation	0		biological process	1/230	12/17381	0.147775	0.449558	0.408868	6.29746	ARID1A	1
GO:0070486	leukocyte aggregation	0		biological process	1/230	12/17381	0.147775	0.449558	0.408868	6.29746	CD44	1
GO:0072017	distal tubule development	0		biological process	1/230	12/17381	0.147775	0.449558	0.408868	6.29746	JAG1	1
GO:0072070	loop of Henle development	0		biological process	1/230	12/17381	0.147775	0.449558	0.408868	6.29746	JAG1	1
GO:0072310	glomerular epithelial cell development	0		biological process	1/230	12/17381	0.147775	0.449558	0.408868	6.29746	JAG1	1
GO:0086103	G-protein coupled receptor signaling pathway involved in heart process	0		biological process	1/230	12/17381	0.147775	0.449558	0.408868	6.29746	ATP2B4	1
GO:0090110	cargo loading into COPII-coated vesicle	0		biological process	1/230	12/17381	0.147775	0.449558	0.408868	6.29746	SEC24C	1
GO:0097286	iron ion import	0		biological process	1/230	12/17381	0.147775	0.449558	0.408868	6.29746	ARHGAP1	1
GO:2000009	negative regulation of protein localization to cell surface	0		biological process	1/230	12/17381	0.147775	0.449558	0.408868	6.29746	SNX33	1
GO:2000052	positive regulation of non-canonical Wnt signaling pathway	0		biological process	1/230	12/17381	0.147775	0.449558	0.408868	6.29746	ABL1	1
GO:2000121	regulation of removal of superoxide radicals	0		biological process	1/230	12/17381	0.147775	0.449558	0.408868	6.29746	FBLN5	1
GO:0070507	regulation of microtubule cytoskeleton organization	0		biological process	4/230	154/17381	0.147786	0.449558	0.408868	1.96285	ABL1/DYNC1H1/NUMA1/PHLDB2	4
GO:0030804	positive regulation of cyclic nucleotide biosynthetic process	0		biological process	3/230	101/17381	0.149868	0.454247	0.413133	2.24464	ADCY3/EDNRA/GUCY1A3	3
GO:0002695	negative regulation of leukocyte activation	0		biological process	4/230	155/17381	0.150235	0.454247	0.413133	1.95018	ABR/AXL/LRRC32/PDE5A	4
GO:0007188	adenylate cyclase-modulating G-protein coupled receptor signaling pathway	0		biological process	4/230	155/17381	0.150235	0.454247	0.413133	1.95018	ADCY3/FLNA/GNAO1/WASF2	4
GO:0019827	stem cell population maintenance	0		biological process	4/230	155/17381	0.150235	0.454247	0.413133	1.95018	ARID1A/JAG1/PELO/POLR2A	4
GO:0030509	BMP signaling pathway	0		biological process	4/230	155/17381	0.150235	0.454247	0.413133	1.95018	ABL1/ILK/NUMA1/PELO	4
GO:0007566	embryo implantation	0		biological process	2/230	52/17381	0.150784	0.454247	0.413133	2.90652	ARID1A/PCSK5	2
GO:0030042	actin filament depolymerization	0		biological process	2/230	52/17381	0.150784	0.454247	0.413133	2.90652	MICAL2/SPTAN1	2
GO:0061178	regulation of insulin secretion involved in cellular response to glucose stimulus	0		biological process	2/230	52/17381	0.150784	0.454247	0.413133	2.90652	ANO1/SIDT2	2
GO:0070830	bicellular tight junction assembly	0		biological process	2/230	52/17381	0.150784	0.454247	0.413133	2.90652	ACTN4/MYO1C	2
GO:1903018	regulation of glycoprotein metabolic process	0		biological process	2/230	52/17381	0.150784	0.454247	0.413133	2.90652	CHP1/RAB1B	2
GO:0008630	intrinsic apoptotic signaling pathway in response to DNA damage	0		biological process	3/230	102/17381	0.152999	0.46003	0.418393	2.22263	ABL1/CD44/PRKDC	3
GO:2000278	regulation of DNA biosynthetic process	0		biological process	3/230	102/17381	0.152999	0.46003	0.418393	2.22263	MAPK1/PARM1/PDGFRB	3
GO:0022408	negative regulation of cell-cell adhesion	0		biological process	4/230	157/17381	0.15518	0.462	0.420184	1.92534	ABL1/LRRC32/MYADM/PDE5A	4
GO:0030041	actin filament polymerization	0		biological process	4/230	157/17381	0.15518	0.462	0.420184	1.92534	COBLL1/MYADM/MYO1C/SPTAN1	4
GO:0098727	maintenance of cell number	0		biological process	4/230	157/17381	0.15518	0.462	0.420184	1.92534	ARID1A/JAG1/PELO/POLR2A	4
GO:0010508	positive regulation of autophagy	0		biological process	3/230	103/17381	0.156151	0.462	0.420184	2.20106	PIP4K2C/RNF152/TP53INP1	3
GO:0034968	histone lysine methylation	0		biological process	3/230	103/17381	0.156151	0.462	0.420184	2.20106	HIST1H1C/HIST1H1E/KMT2A	3
GO:0098754	detoxification	0		biological process	3/230	103/17381	0.156151	0.462	0.420184	2.20106	FBLN5/SOD3/TP53INP1	3
GO:0000212	meiotic spindle organization	0		biological process	1/230	13/17381	0.15906	0.462	0.420184	5.81304	MYH9	1
GO:0001780	neutrophil homeostasis	0		biological process	1/230	13/17381	0.15906	0.462	0.420184	5.81304	AXL	1
GO:0002002	regulation of angiotensin levels in blood	0		biological process	1/230	13/17381	0.15906	0.462	0.420184	5.81304	ECE1	1
GO:0006596	polyamine biosynthetic process	0		biological process	1/230	13/17381	0.15906	0.462	0.420184	5.81304	SRM	1
GO:0010510	regulation of acetyl-CoA biosynthetic process from pyruvate	0		biological process	1/230	13/17381	0.15906	0.462	0.420184	5.81304	PDK3	1
GO:0010623	programmed cell death involved in cell development	0		biological process	1/230	13/17381	0.15906	0.462	0.420184	5.81304	PRKDC	1
GO:0016540	protein autoprocessing	0		biological process	1/230	13/17381	0.15906	0.462	0.420184	5.81304	CAPN2	1
GO:0017014	protein nitrosylation	0		biological process	1/230	13/17381	0.15906	0.462	0.420184	5.81304	ATP2B4	1
GO:0018119	peptidyl-cysteine S-nitrosylation	0		biological process	1/230	13/17381	0.15906	0.462	0.420184	5.81304	ATP2B4	1
GO:0030205	dermatan sulfate metabolic process	0		biological process	1/230	13/17381	0.15906	0.462	0.420184	5.81304	CSPG4	1
GO:0031054	pre-miRNA processing	0		biological process	1/230	13/17381	0.15906	0.462	0.420184	5.81304	AGO1	1
GO:0032530	regulation of microvillus organization	0		biological process	1/230	13/17381	0.15906	0.462	0.420184	5.81304	ATP8B1	1
GO:0032988	ribonucleoprotein complex disassembly	0		biological process	1/230	13/17381	0.15906	0.462	0.420184	5.81304	PELO	1
GO:0033160	positive regulation of protein import into nucleus, translocation	0		biological process	1/230	13/17381	0.15906	0.462	0.420184	5.81304	MAPK1	1
GO:0042635	positive regulation of hair cycle	0		biological process	1/230	13/17381	0.15906	0.462	0.420184	5.81304	NUMA1	1
GO:0043518	negative regulation of DNA damage response, signal transduction by p53 class mediator	0		biological process	1/230	13/17381	0.15906	0.462	0.420184	5.81304	CD44	1
GO:0043970	histone H3-K9 acetylation	0		biological process	1/230	13/17381	0.15906	0.462	0.420184	5.81304	KMT2A	1
GO:0051231	spindle elongation	0		biological process	1/230	13/17381	0.15906	0.462	0.420184	5.81304	NUMA1	1
GO:0060177	regulation of angiotensin metabolic process	0		biological process	1/230	13/17381	0.15906	0.462	0.420184	5.81304	ECE1	1
GO:0071872	cellular response to epinephrine stimulus	0		biological process	1/230	13/17381	0.15906	0.462	0.420184	5.81304	ATP2B4	1
GO:0098703	calcium ion import across plasma membrane	0		biological process	1/230	13/17381	0.15906	0.462	0.420184	5.81304	ATP2B4	1
GO:0098903	regulation of membrane repolarization during action potential	0		biological process	1/230	13/17381	0.15906	0.462	0.420184	5.81304	FLNA	1
GO:0099133	ATP hydrolysis coupled anion transmembrane transport	0		biological process	1/230	13/17381	0.15906	0.462	0.420184	5.81304	ABCC1	1
GO:1900025	negative regulation of substrate adhesion-dependent cell spreading	0		biological process	1/230	13/17381	0.15906	0.462	0.420184	5.81304	ACTN4	1
GO:1902166	negative regulation of intrinsic apoptotic signaling pathway in response to DNA damage by p53 class mediator	0		biological process	1/230	13/17381	0.15906	0.462	0.420184	5.81304	CD44	1
GO:1902656	calcium ion import into cytosol	0		biological process	1/230	13/17381	0.15906	0.462	0.420184	5.81304	ATP2B4	1
GO:2000010	positive regulation of protein localization to cell surface	0		biological process	1/230	13/17381	0.15906	0.462	0.420184	5.81304	SNX33	1
GO:2000095	regulation of Wnt signaling pathway, planar cell polarity pathway	0		biological process	1/230	13/17381	0.15906	0.462	0.420184	5.81304	ABL1	1
GO:2001044	regulation of integrin-mediated signaling pathway	0		biological process	1/230	13/17381	0.15906	0.462	0.420184	5.81304	FLNA	1
GO:0046822	regulation of nucleocytoplasmic transport	0		biological process	5/230	216/17381	0.159137	0.462	0.420184	1.7493	CHP1/FLNA/MAPK1/NUP214/RBPMS	5
GO:0051054	positive regulation of DNA metabolic process	0		biological process	5/230	216/17381	0.159137	0.462	0.420184	1.7493	IGF1R/MAPK1/PARM1/PDGFRB/STAT6	5
GO:0002066	columnar/cuboidal epithelial cell development	0		biological process	2/230	54/17381	0.160048	0.462923	0.421024	2.79887	CDK6/SIDT2	2
GO:0061005	cell differentiation involved in kidney development	0		biological process	2/230	54/17381	0.160048	0.462923	0.421024	2.79887	ACTA2/JAG1	2
GO:1904377	positive regulation of protein localization to cell periphery	0		biological process	2/230	54/17381	0.160048	0.462923	0.421024	2.79887	ITGB1/NUMA1	2
GO:1905818	regulation of chromosome separation	0		biological process	2/230	54/17381	0.160048	0.462923	0.421024	2.79887	CSNK2A2/NUMA1	2
GO:0001706	endoderm formation	0		biological process	2/230	55/17381	0.164719	0.473359	0.430516	2.74798	COL4A2/ITGA5	2
GO:0014888	striated muscle adaptation	0		biological process	2/230	55/17381	0.164719	0.473359	0.430516	2.74798	ATP2B4/HEY2	2
GO:0016233	telomere capping	0		biological process	2/230	55/17381	0.164719	0.473359	0.430516	2.74798	MAPK1/PRKDC	2
GO:0032922	circadian regulation of gene expression	0		biological process	2/230	55/17381	0.164719	0.473359	0.430516	2.74798	KMT2A/ZFHX3	2
GO:0033627	cell adhesion mediated by integrin	0		biological process	2/230	55/17381	0.164719	0.473359	0.430516	2.74798	ITGA5/ITGB1	2
GO:0042130	negative regulation of T cell proliferation	0		biological process	2/230	55/17381	0.164719	0.473359	0.430516	2.74798	LRRC32/PDE5A	2
GO:0051310	metaphase plate congression	0		biological process	2/230	55/17381	0.164719	0.473359	0.430516	2.74798	DYNC1H1/NUMA1	2
GO:0006939	smooth muscle contraction	0		biological process	3/230	106/17381	0.165726	0.474938	0.431951	2.13876	ACTA2/EDNRA/GUCY1A3	3
GO:0043500	muscle adaptation	0		biological process	3/230	106/17381	0.165726	0.474938	0.431951	2.13876	ATP2B4/HEY2/PDE5A	3
GO:0060964	regulation of gene silencing by miRNA	0		biological process	3/230	106/17381	0.165726	0.474938	0.431951	2.13876	AGO1/NUP214/POLR2A	3
GO:0044706	multi-multicellular organism process	0		biological process	5/230	220/17381	0.16771	0.477654	0.434421	1.71749	ARID1A/LDOC1/MAGED2/NR2F2/PCSK5	5
GO:1901214	regulation of neuron death	0		biological process	6/230	280/17381	0.167884	0.477654	0.434421	1.61935	ABL1/AXL/CBL/CHP1/ILK/ITGA1	6
GO:0045576	mast cell activation	0		biological process	2/230	56/17381	0.169414	0.477654	0.434421	2.69891	CBL/GAB2	2
GO:0002829	negative regulation of type 2 immune response	0		biological process	1/230	14/17381	0.170197	0.477654	0.434421	5.39783	STAT6	1
GO:0003188	heart valve formation	0		biological process	1/230	14/17381	0.170197	0.477654	0.434421	5.39783	HEY2	1
GO:0003214	cardiac left ventricle morphogenesis	0		biological process	1/230	14/17381	0.170197	0.477654	0.434421	5.39783	HEY2	1
GO:0009415	response to water	0		biological process	1/230	14/17381	0.170197	0.477654	0.434421	5.39783	ATP2B4	1
GO:0030207	chondroitin sulfate catabolic process	0		biological process	1/230	14/17381	0.170197	0.477654	0.434421	5.39783	CSPG4	1
GO:0033008	positive regulation of mast cell activation involved in immune response	0		biological process	1/230	14/17381	0.170197	0.477654	0.434421	5.39783	GAB2	1
GO:0033151	V(D)J recombination	0		biological process	1/230	14/17381	0.170197	0.477654	0.434421	5.39783	PRKDC	1
GO:0035864	response to potassium ion	0		biological process	1/230	14/17381	0.170197	0.477654	0.434421	5.39783	KMT2A	1
GO:0043306	positive regulation of mast cell degranulation	0		biological process	1/230	14/17381	0.170197	0.477654	0.434421	5.39783	GAB2	1
GO:0046325	negative regulation of glucose import	0		biological process	1/230	14/17381	0.170197	0.477654	0.434421	5.39783	PEA15	1
GO:0048313	Golgi inheritance	0		biological process	1/230	14/17381	0.170197	0.477654	0.434421	5.39783	MAPK1	1
GO:0050812	regulation of acyl-CoA biosynthetic process	0		biological process	1/230	14/17381	0.170197	0.477654	0.434421	5.39783	PDK3	1
GO:0060312	regulation of blood vessel remodeling	0		biological process	1/230	14/17381	0.170197	0.477654	0.434421	5.39783	ABR	1
GO:0071361	cellular response to ethanol	0		biological process	1/230	14/17381	0.170197	0.477654	0.434421	5.39783	TP53INP1	1
GO:0072216	positive regulation of metanephros development	0		biological process	1/230	14/17381	0.170197	0.477654	0.434421	5.39783	PDGFRB	1
GO:0090153	regulation of sphingolipid biosynthetic process	0		biological process	1/230	14/17381	0.170197	0.477654	0.434421	5.39783	ORMDL2	1
GO:1904262	negative regulation of TORC1 signaling	0		biological process	1/230	14/17381	0.170197	0.477654	0.434421	5.39783	RNF152	1
GO:1905038	regulation of membrane lipid metabolic process	0		biological process	1/230	14/17381	0.170197	0.477654	0.434421	5.39783	ORMDL2	1
GO:2000303	regulation of ceramide biosynthetic process	0		biological process	1/230	14/17381	0.170197	0.477654	0.434421	5.39783	ORMDL2	1
GO:2001212	regulation of vasculogenesis	0		biological process	1/230	14/17381	0.170197	0.477654	0.434421	5.39783	HEY2	1
GO:0052652	cyclic purine nucleotide metabolic process	0		biological process	4/230	163/17381	0.170372	0.477715	0.434477	1.85447	ADCY3/EDNRA/GUCY1A3/GUCY1B3	4
GO:0009636	response to toxic substance	0		biological process	5/230	222/17381	0.172064	0.480602	0.437103	1.70202	FBLN5/MAPK1/PDGFRB/SOD3/TP53INP1	5
GO:0002698	negative regulation of immune effector process	0		biological process	3/230	108/17381	0.172203	0.480602	0.437103	2.09915	A2M/ABR/PRKDC	3
GO:0097237	cellular response to toxic substance	0		biological process	3/230	108/17381	0.172203	0.480602	0.437103	2.09915	FBLN5/SOD3/TP53INP1	3
GO:0009190	cyclic nucleotide biosynthetic process	0		biological process	4/230	164/17381	0.172953	0.480602	0.437103	1.84316	ADCY3/EDNRA/GUCY1A3/GUCY1B3	4
GO:0021543	pallium development	0		biological process	4/230	164/17381	0.172953	0.480602	0.437103	1.84316	ATP2B4/CDK6/CSNK2A2/FLNA	4
GO:0022406	membrane docking	0		biological process	4/230	164/17381	0.172953	0.480602	0.437103	1.84316	ACTR1A/CHP1/DCTN2/DYNC1H1	4
GO:0043547	positive regulation of GTPase activity	0		biological process	8/230	407/17381	0.173025	0.480602	0.437103	1.4854	A2M/ABR/AGAP11/ARHGAP1/ARHGAP17/GNAO1/ITGB1/SIPA1L1	8
GO:0002562	somatic diversification of immune receptors via germline recombination within a single locus	0		biological process	2/230	57/17381	0.174131	0.480602	0.437103	2.65156	PRKDC/STAT6	2
GO:0002637	regulation of immunoglobulin production	0		biological process	2/230	57/17381	0.174131	0.480602	0.437103	2.65156	PRKDC/STAT6	2
GO:0016444	somatic cell DNA recombination	0		biological process	2/230	57/17381	0.174131	0.480602	0.437103	2.65156	PRKDC/STAT6	2
GO:0016445	somatic diversification of immunoglobulins	0		biological process	2/230	57/17381	0.174131	0.480602	0.437103	2.65156	PRKDC/STAT6	2
GO:0033619	membrane protein proteolysis	0		biological process	2/230	57/17381	0.174131	0.480602	0.437103	2.65156	MYH9/SNX33	2
GO:0061640	cytoskeleton-dependent cytokinesis	0		biological process	2/230	57/17381	0.174131	0.480602	0.437103	2.65156	MYH10/SNX33	2
GO:0098739	import across plasma membrane	0		biological process	2/230	57/17381	0.174131	0.480602	0.437103	2.65156	ARHGAP1/ATP2B4	2
GO:0019882	antigen processing and presentation	0		biological process	5/230	223/17381	0.174257	0.480602	0.437103	1.69438	ACTR1A/AP3D1/DCTN2/DYNC1H1/SEC24C	5
GO:0014902	myotube differentiation	0		biological process	3/230	109/17381	0.175469	0.480602	0.437103	2.0799	CAPN2/EHD2/MYH9	3
GO:0030810	positive regulation of nucleotide biosynthetic process	0		biological process	3/230	109/17381	0.175469	0.480602	0.437103	2.0799	ADCY3/EDNRA/GUCY1A3	3
GO:0060147	regulation of posttranscriptional gene silencing	0		biological process	3/230	109/17381	0.175469	0.480602	0.437103	2.0799	AGO1/NUP214/POLR2A	3
GO:0060966	regulation of gene silencing by RNA	0		biological process	3/230	109/17381	0.175469	0.480602	0.437103	2.0799	AGO1/NUP214/POLR2A	3
GO:0072009	nephron epithelium development	0		biological process	3/230	109/17381	0.175469	0.480602	0.437103	2.0799	ILK/JAG1/PECAM1	3
GO:1900373	positive regulation of purine nucleotide biosynthetic process	0		biological process	3/230	109/17381	0.175469	0.480602	0.437103	2.0799	ADCY3/EDNRA/GUCY1A3	3
GO:0035239	tube morphogenesis	0		biological process	7/230	347/17381	0.177738	0.480602	0.437103	1.52446	ABL1/ARID1A/COL4A1/EDNRA/ILK/MICAL2/PLXND1	7
GO:0048771	tissue remodeling	0		biological process	4/230	166/17381	0.178157	0.480602	0.437103	1.82095	ABR/AXL/CSPG4/JAG1	4
GO:0010921	regulation of phosphatase activity	0		biological process	3/230	110/17381	0.178752	0.480602	0.437103	2.06099	CHP1/ITGA1/PDGFRB	3
GO:0060071	Wnt signaling pathway, planar cell polarity pathway	0		biological process	3/230	110/17381	0.178752	0.480602	0.437103	2.06099	ABL1/DAAM1/VANGL1	3
GO:0070252	actin-mediated cell contraction	0		biological process	3/230	110/17381	0.178752	0.480602	0.437103	2.06099	FLNA/MYL6/PARVA	3
GO:0030520	intracellular estrogen receptor signaling pathway	0		biological process	2/230	58/17381	0.17887	0.480602	0.437103	2.60585	ARID1A/YAP1	2
GO:0045604	regulation of epidermal cell differentiation	0		biological process	2/230	58/17381	0.17887	0.480602	0.437103	2.60585	HEY2/NUMA1	2
GO:1903670	regulation of sprouting angiogenesis	0		biological process	2/230	58/17381	0.17887	0.480602	0.437103	2.60585	ABL1/ITGA5	2
GO:0043087	regulation of GTPase activity	0		biological process	9/230	475/17381	0.179599	0.480602	0.437103	1.43184	A2M/ABR/AGAP11/ARHGAP1/ARHGAP17/GNAO1/ITGB1/PLXND1/SIPA1L1	9
GO:0019722	calcium-mediated signaling	0		biological process	4/230	167/17381	0.180779	0.480602	0.437103	1.81005	ATP2B4/CDH13/CHP1/NFAT5	4
GO:0071478	cellular response to radiation	0		biological process	4/230	167/17381	0.180779	0.480602	0.437103	1.81005	CREBBP/TP53INP1/TSPYL5/YAP1	4
GO:0071772	response to BMP	0		biological process	4/230	167/17381	0.180779	0.480602	0.437103	1.81005	ABL1/ILK/NUMA1/PELO	4
GO:0071773	cellular response to BMP stimulus	0		biological process	4/230	167/17381	0.180779	0.480602	0.437103	1.81005	ABL1/ILK/NUMA1/PELO	4
GO:0006814	sodium ion transport	0		biological process	5/230	226/17381	0.180902	0.480602	0.437103	1.67189	ACTN4/ATP2B4/CHP1/MAGED2/SLC23A2	5
GO:0002683	negative regulation of immune system process	0		biological process	8/230	412/17381	0.181057	0.480602	0.437103	1.46737	A2M/ABR/AXL/CDK6/LRRC32/PDE5A/PRKDC/STAT6	8
GO:0006086	acetyl-CoA biosynthetic process from pyruvate	0		biological process	1/230	15/17381	0.181186	0.480602	0.437103	5.03797	PDK3	1
GO:0007076	mitotic chromosome condensation	0		biological process	1/230	15/17381	0.181186	0.480602	0.437103	5.03797	NCAPD2	1
GO:0015936	coenzyme A metabolic process	0		biological process	1/230	15/17381	0.181186	0.480602	0.437103	5.03797	ACLY	1
GO:0018027	peptidyl-lysine dimethylation	0		biological process	1/230	15/17381	0.181186	0.480602	0.437103	5.03797	KMT2A	1
GO:0021542	dentate gyrus development	0		biological process	1/230	15/17381	0.181186	0.480602	0.437103	5.03797	CDK6	1
GO:0030949	positive regulation of vascular endothelial growth factor receptor signaling pathway	0		biological process	1/230	15/17381	0.181186	0.480602	0.437103	5.03797	ITGA5	1
GO:0032509	endosome transport via multivesicular body sorting pathway	0		biological process	1/230	15/17381	0.181186	0.480602	0.437103	5.03797	VPS25	1
GO:0042921	glucocorticoid receptor signaling pathway	0		biological process	1/230	15/17381	0.181186	0.480602	0.437103	5.03797	ARID1A	1
GO:0045618	positive regulation of keratinocyte differentiation	0		biological process	1/230	15/17381	0.181186	0.480602	0.437103	5.03797	NUMA1	1
GO:0048172	regulation of short-term neuronal synaptic plasticity	0		biological process	1/230	15/17381	0.181186	0.480602	0.437103	5.03797	KMT2A	1
GO:0048308	organelle inheritance	0		biological process	1/230	15/17381	0.181186	0.480602	0.437103	5.03797	MAPK1	1
GO:0050651	dermatan sulfate proteoglycan biosynthetic process	0		biological process	1/230	15/17381	0.181186	0.480602	0.437103	5.03797	CSPG4	1
GO:0050961	detection of temperature stimulus involved in sensory perception	0		biological process	1/230	15/17381	0.181186	0.480602	0.437103	5.03797	ANO1	1
GO:0050965	detection of temperature stimulus involved in sensory perception of pain	0		biological process	1/230	15/17381	0.181186	0.480602	0.437103	5.03797	ANO1	1
GO:0051044	positive regulation of membrane protein ectodomain proteolysis	0		biological process	1/230	15/17381	0.181186	0.480602	0.437103	5.03797	SNX33	1
GO:0051571	positive regulation of histone H3-K4 methylation	0		biological process	1/230	15/17381	0.181186	0.480602	0.437103	5.03797	KMT2A	1
GO:0051895	negative regulation of focal adhesion assembly	0		biological process	1/230	15/17381	0.181186	0.480602	0.437103	5.03797	PHLDB2	1
GO:0060347	heart trabecula formation	0		biological process	1/230	15/17381	0.181186	0.480602	0.437103	5.03797	HEY2	1
GO:0060397	JAK-STAT cascade involved in growth hormone signaling pathway	0		biological process	1/230	15/17381	0.181186	0.480602	0.437103	5.03797	MAPK1	1
GO:0071025	RNA surveillance	0		biological process	1/230	15/17381	0.181186	0.480602	0.437103	5.03797	PELO	1
GO:0072075	metanephric mesenchyme development	0		biological process	1/230	15/17381	0.181186	0.480602	0.437103	5.03797	PDGFRB	1
GO:0072498	embryonic skeletal joint development	0		biological process	1/230	15/17381	0.181186	0.480602	0.437103	5.03797	EXT1	1
GO:0090036	regulation of protein kinase C signaling	0		biological process	1/230	15/17381	0.181186	0.480602	0.437103	5.03797	MYADM	1
GO:1901201	regulation of extracellular matrix assembly	0		biological process	1/230	15/17381	0.181186	0.480602	0.437103	5.03797	PHLDB2	1
GO:1902165	regulation of intrinsic apoptotic signaling pathway in response to DNA damage by p53 class mediator	0		biological process	1/230	15/17381	0.181186	0.480602	0.437103	5.03797	CD44	1
GO:1903358	regulation of Golgi organization	0		biological process	1/230	15/17381	0.181186	0.480602	0.437103	5.03797	MAPK1	1
GO:2001224	positive regulation of neuron migration	0		biological process	1/230	15/17381	0.181186	0.480602	0.437103	5.03797	FLNA	1
GO:0036293	response to decreased oxygen levels	0		biological process	7/230	349/17381	0.181266	0.480602	0.437103	1.51572	ACTN4/CAPN2/CBL/CREBBP/EDNRA/PDK3/SOD3	7
GO:0030522	intracellular receptor signaling pathway	0		biological process	6/230	287/17381	0.18143	0.480627	0.437125	1.57985	ACTN4/ARID1A/NR2F2/PDK3/TGFB1I1/YAP1	6
GO:0046834	lipid phosphorylation	0		biological process	3/230	111/17381	0.182052	0.481457	0.43788	2.04242	PDGFRB/PI4KA/PIP4K2C	3
GO:0051149	positive regulation of muscle cell differentiation	0		biological process	3/230	111/17381	0.182052	0.481457	0.43788	2.04242	ABL1/EHD2/ILK	3
GO:0010721	negative regulation of cell development	0		biological process	6/230	288/17381	0.1834	0.484392	0.440549	1.57437	ACTN4/DENND5A/JAG1/LGALS1/NOTCH3/PTPRG	6
GO:0032507	maintenance of protein location in cell	0		biological process	2/230	59/17381	0.183628	0.484392	0.440549	2.56168	KDELR1/TLN1	2
GO:0035773	insulin secretion involved in cellular response to glucose stimulus	0		biological process	2/230	59/17381	0.183628	0.484392	0.440549	2.56168	ANO1/SIDT2	2
GO:0030801	positive regulation of cyclic nucleotide metabolic process	0		biological process	3/230	112/17381	0.185368	0.485201	0.441286	2.02418	ADCY3/EDNRA/GUCY1A3	3
GO:0090175	regulation of establishment of planar polarity	0		biological process	3/230	112/17381	0.185368	0.485201	0.441286	2.02418	ABL1/DAAM1/VANGL1	3
GO:1905477	positive regulation of protein localization to membrane	0		biological process	3/230	112/17381	0.185368	0.485201	0.441286	2.02418	CHP1/ITGB1/MYO1C	3
GO:1903522	regulation of blood circulation	0		biological process	6/230	289/17381	0.185379	0.485201	0.441286	1.56892	ATP2B4/ECE1/FLNA/GNAO1/HEY2/PDE5A	6
GO:0070371	ERK1 and ERK2 cascade	0		biological process	6/230	290/17381	0.187366	0.485201	0.441286	1.56351	ABL1/CD44/MAPK1/NPTN/PDGFRB/RRAS	6
GO:0014823	response to activity	0		biological process	2/230	60/17381	0.188404	0.485201	0.441286	2.51899	CBL/PRKDC	2
GO:0031110	regulation of microtubule polymerization or depolymerization	0		biological process	2/230	60/17381	0.188404	0.485201	0.441286	2.51899	ABL1/NUMA1	2
GO:0031281	positive regulation of cyclase activity	0		biological process	2/230	60/17381	0.188404	0.485201	0.441286	2.51899	ADCY3/EDNRA	2
GO:0045669	positive regulation of osteoblast differentiation	0		biological process	2/230	60/17381	0.188404	0.485201	0.441286	2.51899	ILK/JAG1	2
GO:0051349	positive regulation of lyase activity	0		biological process	2/230	60/17381	0.188404	0.485201	0.441286	2.51899	ADCY3/EDNRA	2
GO:0060135	maternal process involved in female pregnancy	0		biological process	2/230	60/17381	0.188404	0.485201	0.441286	2.51899	LDOC1/NR2F2	2
GO:0071242	cellular response to ammonium ion	0		biological process	2/230	60/17381	0.188404	0.485201	0.441286	2.51899	ABL1/MAPK1	2
GO:0097755	positive regulation of blood vessel diameter	0		biological process	2/230	60/17381	0.188404	0.485201	0.441286	2.51899	GUCY1A3/ITGA1	2
GO:0016055	Wnt signaling pathway	0		biological process	9/230	481/17381	0.1887	0.485201	0.441286	1.41398	ABL1/AGO1/CSNK2A2/DAAM1/GNAO1/ILK/MACF1/TGFB1I1/VANGL1	9
GO:0045667	regulation of osteoblast differentiation	0		biological process	3/230	113/17381	0.1887	0.485201	0.441286	2.00627	CDK6/ILK/JAG1	3
GO:2000377	regulation of reactive oxygen species metabolic process	0		biological process	4/230	170/17381	0.18872	0.485201	0.441286	1.77811	ATP2B4/FBLN5/PDGFRB/PDK3	4
GO:0006650	glycerophospholipid metabolic process	0		biological process	7/230	354/17381	0.190215	0.485201	0.441286	1.49431	ABHD4/BMX/CSNK2A2/PDGFRB/PI4KA/PIP4K2C/SLC44A2	7
GO:0000209	protein polyubiquitination	0		biological process	6/230	292/17381	0.191365	0.485201	0.441286	1.5528	CBL/FBXL20/HUWE1/KLHL42/RNF152/RNF5	6
GO:0030799	regulation of cyclic nucleotide metabolic process	0		biological process	4/230	171/17381	0.191392	0.485201	0.441286	1.76771	ADCY3/EDNRA/GUCY1A3/PDE5A	4
GO:0198738	cell-cell signaling by wnt	0		biological process	9/230	483/17381	0.191778	0.485201	0.441286	1.40813	ABL1/AGO1/CSNK2A2/DAAM1/GNAO1/ILK/MACF1/TGFB1I1/VANGL1	9
GO:0002295	T-helper cell lineage commitment	0		biological process	1/230	16/17381	0.192031	0.485201	0.441286	4.7231	STAT6	1
GO:0003222	ventricular trabecula myocardium morphogenesis	0		biological process	1/230	16/17381	0.192031	0.485201	0.441286	4.7231	HEY2	1
GO:0006474	N-terminal protein amino acid acetylation	0		biological process	1/230	16/17381	0.192031	0.485201	0.441286	4.7231	CREBBP	1
GO:0006595	polyamine metabolic process	0		biological process	1/230	16/17381	0.192031	0.485201	0.441286	4.7231	SRM	1
GO:0010642	negative regulation of platelet-derived growth factor receptor signaling pathway	0		biological process	1/230	16/17381	0.192031	0.485201	0.441286	4.7231	PDGFRB	1
GO:0015074	DNA integration	0		biological process	1/230	16/17381	0.192031	0.485201	0.441286	4.7231	NYNRIN	1
GO:0030033	microvillus assembly	0		biological process	1/230	16/17381	0.192031	0.485201	0.441286	4.7231	ATP8B1	1
GO:0032495	response to muramyl dipeptide	0		biological process	1/230	16/17381	0.192031	0.485201	0.441286	4.7231	JAG1	1
GO:0032793	positive regulation of CREB transcription factor activity	0		biological process	1/230	16/17381	0.192031	0.485201	0.441286	4.7231	CRTC3	1
GO:0032816	positive regulation of natural killer cell activation	0		biological process	1/230	16/17381	0.192031	0.485201	0.441286	4.7231	AXL	1
GO:0035855	megakaryocyte development	0		biological process	1/230	16/17381	0.192031	0.485201	0.441286	4.7231	WASF2	1
GO:0043968	histone H2A acetylation	0		biological process	1/230	16/17381	0.192031	0.485201	0.441286	4.7231	TRRAP	1
GO:0045986	negative regulation of smooth muscle contraction	0		biological process	1/230	16/17381	0.192031	0.485201	0.441286	4.7231	GUCY1A3	1
GO:0050655	dermatan sulfate proteoglycan metabolic process	0		biological process	1/230	16/17381	0.192031	0.485201	0.441286	4.7231	CSPG4	1
GO:0051151	negative regulation of smooth muscle cell differentiation	0		biological process	1/230	16/17381	0.192031	0.485201	0.441286	4.7231	HEY2	1
GO:0055003	cardiac myofibril assembly	0		biological process	1/230	16/17381	0.192031	0.485201	0.441286	4.7231	PDGFRB	1
GO:0060192	negative regulation of lipase activity	0		biological process	1/230	16/17381	0.192031	0.485201	0.441286	4.7231	ABL1	1
GO:0060390	regulation of SMAD protein import into nucleus	0		biological process	1/230	16/17381	0.192031	0.485201	0.441286	4.7231	RBPMS	1
GO:0060413	atrial septum morphogenesis	0		biological process	1/230	16/17381	0.192031	0.485201	0.441286	4.7231	HEY2	1
GO:0060850	regulation of transcription involved in cell fate commitment	0		biological process	1/230	16/17381	0.192031	0.485201	0.441286	4.7231	NR2F2	1
GO:0071732	cellular response to nitric oxide	0		biological process	1/230	16/17381	0.192031	0.485201	0.441286	4.7231	GUCY1B3	1
GO:0071871	response to epinephrine	0		biological process	1/230	16/17381	0.192031	0.485201	0.441286	4.7231	ATP2B4	1
GO:0072148	epithelial cell fate commitment	0		biological process	1/230	16/17381	0.192031	0.485201	0.441286	4.7231	NR2F2	1
GO:0090136	epithelial cell-cell adhesion	0		biological process	1/230	16/17381	0.192031	0.485201	0.441286	4.7231	VCL	1
GO:1900273	positive regulation of long-term synaptic potentiation	0		biological process	1/230	16/17381	0.192031	0.485201	0.441286	4.7231	NPTN	1
GO:1900746	regulation of vascular endothelial growth factor signaling pathway	0		biological process	1/230	16/17381	0.192031	0.485201	0.441286	4.7231	MYO1C	1
GO:1903392	negative regulation of adherens junction organization	0		biological process	1/230	16/17381	0.192031	0.485201	0.441286	4.7231	PHLDB2	1
GO:1903830	magnesium ion transmembrane transport	0		biological process	1/230	16/17381	0.192031	0.485201	0.441286	4.7231	CNNM2	1
GO:2000001	regulation of DNA damage checkpoint	0		biological process	1/230	16/17381	0.192031	0.485201	0.441286	4.7231	WDR76	1
GO:0003014	renal system process	0		biological process	3/230	114/17381	0.192048	0.485201	0.441286	1.98867	ADCY3/MAGED2/PCSK5	3
GO:0019935	cyclic-nucleotide-mediated signaling	0		biological process	3/230	114/17381	0.192048	0.485201	0.441286	1.98867	ADCY3/CRTC3/GUCY1B3	3
GO:0006457	protein folding	0		biological process	5/230	231/17381	0.192182	0.485201	0.441286	1.6357	CSNK2A2/GANAB/GNAO1/PPIA/UGGT1	5
GO:0009755	hormone-mediated signaling pathway	0		biological process	5/230	231/17381	0.192182	0.485201	0.441286	1.6357	ABHD2/ARID1A/NR2F2/TGFB1I1/YAP1	5
GO:0051785	positive regulation of nuclear division	0		biological process	2/230	61/17381	0.193197	0.486976	0.4429	2.47769	NUMA1/PDGFRB	2
GO:0060193	positive regulation of lipase activity	0		biological process	2/230	61/17381	0.193197	0.486976	0.4429	2.47769	EDNRA/PDGFRB	2
GO:0010959	regulation of metal ion transport	0		biological process	7/230	356/17381	0.193844	0.487614	0.44348	1.48592	ABL1/ACTN4/ATP2B4/CHP1/FLNA/GNAO1/PDGFRB	7
GO:0042306	regulation of protein import into nucleus	0		biological process	4/230	172/17381	0.194076	0.487614	0.44348	1.75743	CHP1/FLNA/MAPK1/RBPMS	4
GO:0048736	appendage development	0		biological process	4/230	172/17381	0.194076	0.487614	0.44348	1.75743	CREBBP/ECE1/NR2F2/PCSK5	4
GO:0060173	limb development	0		biological process	4/230	172/17381	0.194076	0.487614	0.44348	1.75743	CREBBP/ECE1/NR2F2/PCSK5	4
GO:0007568	aging	0		biological process	6/230	294/17381	0.195397	0.489994	0.445644	1.54224	ABL1/CDK6/GNAO1/ILK/PDGFRB/PRKDC	6
GO:0018022	peptidyl-lysine methylation	0		biological process	3/230	115/17381	0.195411	0.489994	0.445644	1.97138	HIST1H1C/HIST1H1E/KMT2A	3
GO:0048568	embryonic organ development	0		biological process	8/230	422/17381	0.197599	0.489994	0.445644	1.4326	ABR/ARID1A/HEY2/KMT2A/MAPK1/MICAL2/NR2F2/PCSK5	8
GO:0032272	negative regulation of protein polymerization	0		biological process	2/230	62/17381	0.198006	0.489994	0.445644	2.43773	MYADM/SPTAN1	2
GO:0071230	cellular response to amino acid stimulus	0		biological process	2/230	62/17381	0.198006	0.489994	0.445644	2.43773	CAPN2/COL4A1	2
GO:0002478	antigen processing and presentation of exogenous peptide antigen	0		biological process	4/230	174/17381	0.199479	0.489994	0.445644	1.73723	ACTR1A/DCTN2/DYNC1H1/SEC24C	4
GO:0006986	response to unfolded protein	0		biological process	4/230	174/17381	0.199479	0.489994	0.445644	1.73723	CREB3L2/CTDSP2/TLN1/UGGT1	4
GO:0050731	positive regulation of peptidyl-tyrosine phosphorylation	0		biological process	4/230	174/17381	0.199479	0.489994	0.445644	1.73723	ABL1/CD44/CSPG4/ITGA5	4
GO:0050866	negative regulation of cell activation	0		biological process	4/230	174/17381	0.199479	0.489994	0.445644	1.73723	ABR/AXL/LRRC32/PDE5A	4
GO:0010720	positive regulation of cell development	0		biological process	9/230	488/17381	0.199569	0.489994	0.445644	1.3937	ABL1/FLNA/ILK/MACF1/MAP1B/MYADM/NPTN/PDE5A/PLXND1	9
GO:0006479	protein methylation	0		biological process	4/230	175/17381	0.202197	0.489994	0.445644	1.7273	HIST1H1C/HIST1H1E/ICMT/KMT2A	4
GO:0008213	protein alkylation	0		biological process	4/230	175/17381	0.202197	0.489994	0.445644	1.7273	HIST1H1C/HIST1H1E/ICMT/KMT2A	4
GO:0030323	respiratory tube development	0		biological process	4/230	175/17381	0.202197	0.489994	0.445644	1.7273	MAPK1/NUMA1/PCSK5/PDGFRB	4
GO:0034728	nucleosome organization	0		biological process	4/230	175/17381	0.202197	0.489994	0.445644	1.7273	ARID1A/HIST1H1C/HIST1H1E/TSPYL5	4
GO:1904589	regulation of protein import	0		biological process	4/230	175/17381	0.202197	0.489994	0.445644	1.7273	CHP1/FLNA/MAPK1/RBPMS	4
GO:0006206	pyrimidine nucleobase metabolic process	0		biological process	1/230	17/17381	0.202732	0.489994	0.445644	4.44527	MAPK1	1
GO:0007567	parturition	0		biological process	1/230	17/17381	0.202732	0.489994	0.445644	4.44527	LDOC1	1
GO:0007635	chemosensory behavior	0		biological process	1/230	17/17381	0.202732	0.489994	0.445644	4.44527	ADCY3	1
GO:0010829	negative regulation of glucose transport	0		biological process	1/230	17/17381	0.202732	0.489994	0.445644	4.44527	PEA15	1
GO:0015693	magnesium ion transport	0		biological process	1/230	17/17381	0.202732	0.489994	0.445644	4.44527	CNNM2	1
GO:0016075	rRNA catabolic process	0		biological process	1/230	17/17381	0.202732	0.489994	0.445644	4.44527	PELO	1
GO:0031958	corticosteroid receptor signaling pathway	0		biological process	1/230	17/17381	0.202732	0.489994	0.445644	4.44527	ARID1A	1
GO:0033005	positive regulation of mast cell activation	0		biological process	1/230	17/17381	0.202732	0.489994	0.445644	4.44527	GAB2	1
GO:0033145	positive regulation of intracellular steroid hormone receptor signaling pathway	0		biological process	1/230	17/17381	0.202732	0.489994	0.445644	4.44527	YAP1	1
GO:0033194	response to hydroperoxide	0		biological process	1/230	17/17381	0.202732	0.489994	0.445644	4.44527	TP53INP1	1
GO:0034199	activation of protein kinase A activity	0		biological process	1/230	17/17381	0.202732	0.489994	0.445644	4.44527	ADCY3	1
GO:0035459	cargo loading into vesicle	0		biological process	1/230	17/17381	0.202732	0.489994	0.445644	4.44527	SEC24C	1
GO:0043373	CD4-positive, alpha-beta T cell lineage commitment	0		biological process	1/230	17/17381	0.202732	0.489994	0.445644	4.44527	STAT6	1
GO:0045019	negative regulation of nitric oxide biosynthetic process	0		biological process	1/230	17/17381	0.202732	0.489994	0.445644	4.44527	ATP2B4	1
GO:0045063	T-helper 1 cell differentiation	0		biological process	1/230	17/17381	0.202732	0.489994	0.445644	4.44527	STAT6	1
GO:0048268	clathrin coat assembly	0		biological process	1/230	17/17381	0.202732	0.489994	0.445644	4.44527	HIP1	1
GO:0048490	anterograde synaptic vesicle transport	0		biological process	1/230	17/17381	0.202732	0.489994	0.445644	4.44527	AP3D1	1
GO:0055012	ventricular cardiac muscle cell differentiation	0		biological process	1/230	17/17381	0.202732	0.489994	0.445644	4.44527	HEY2	1
GO:0055119	relaxation of cardiac muscle	0		biological process	1/230	17/17381	0.202732	0.489994	0.445644	4.44527	PDE5A	1
GO:0070293	renal absorption	0		biological process	1/230	17/17381	0.202732	0.489994	0.445644	4.44527	MAGED2	1
GO:0072224	metanephric glomerulus development	0		biological process	1/230	17/17381	0.202732	0.489994	0.445644	4.44527	PDGFRB	1
GO:0090280	positive regulation of calcium ion import	0		biological process	1/230	17/17381	0.202732	0.489994	0.445644	4.44527	PDGFRB	1
GO:0097062	dendritic spine maintenance	0		biological process	1/230	17/17381	0.202732	0.489994	0.445644	4.44527	IGF1R	1
GO:0099514	synaptic vesicle cytoskeletal transport	0		biological process	1/230	17/17381	0.202732	0.489994	0.445644	4.44527	AP3D1	1
GO:0099517	synaptic vesicle transport along microtubule	0		biological process	1/230	17/17381	0.202732	0.489994	0.445644	4.44527	AP3D1	1
GO:1902043	positive regulation of extrinsic apoptotic signaling pathway via death domain receptors	0		biological process	1/230	17/17381	0.202732	0.489994	0.445644	4.44527	PEA15	1
GO:1902547	regulation of cellular response to vascular endothelial growth factor stimulus	0		biological process	1/230	17/17381	0.202732	0.489994	0.445644	4.44527	MYO1C	1
GO:1904355	positive regulation of telomere capping	0		biological process	1/230	17/17381	0.202732	0.489994	0.445644	4.44527	MAPK1	1
GO:1904406	negative regulation of nitric oxide metabolic process	0		biological process	1/230	17/17381	0.202732	0.489994	0.445644	4.44527	ATP2B4	1
GO:2000479	regulation of cAMP-dependent protein kinase activity	0		biological process	1/230	17/17381	0.202732	0.489994	0.445644	4.44527	ATP2B4	1
GO:2000641	regulation of early endosome to late endosome transport	0		biological process	1/230	17/17381	0.202732	0.489994	0.445644	4.44527	MAPK1	1
GO:0010611	regulation of cardiac muscle hypertrophy	0		biological process	2/230	63/17381	0.20283	0.489994	0.445644	2.39903	ATP2B4/PDE5A	2
GO:0042733	embryonic digit morphogenesis	0		biological process	2/230	63/17381	0.20283	0.489994	0.445644	2.39903	CREBBP/ECE1	2
GO:0043967	histone H4 acetylation	0		biological process	2/230	63/17381	0.20283	0.489994	0.445644	2.39903	KMT2A/TRRAP	2
GO:0009101	glycoprotein biosynthetic process	0		biological process	7/230	361/17381	0.203038	0.489994	0.445644	1.46534	CHP1/CHST3/CSPG4/EXT1/GALNT2/UGGT1/XYLT1	7
GO:0050673	epithelial cell proliferation	0		biological process	7/230	361/17381	0.203038	0.489994	0.445644	1.46534	CDH13/CDK6/LAMC1/MAPK1/NR2F2/SIDT2/STAT6	7
GO:1901796	regulation of signal transduction by p53 class mediator	0		biological process	4/230	176/17381	0.204927	0.49417	0.449443	1.71749	CD44/CHD4/CSNK2A2/TP53INP1	4
GO:0021537	telencephalon development	0		biological process	5/230	238/17381	0.208378	0.501544	0.456149	1.5876	ATP2B4/CDK6/CSNK2A2/EXT1/FLNA	5
GO:0007034	vacuolar transport	0		biological process	3/230	119/17381	0.209002	0.501544	0.456149	1.90512	AP3D1/VPS25/VPS39	3
GO:0046824	positive regulation of nucleocytoplasmic transport	0		biological process	3/230	119/17381	0.209002	0.501544	0.456149	1.90512	FLNA/MAPK1/RBPMS	3
GO:0030010	establishment of cell polarity	0		biological process	3/230	120/17381	0.212433	0.501544	0.456149	1.88924	MAP1B/MYH9/NUMA1	3
GO:0006513	protein monoubiquitination	0		biological process	2/230	65/17381	0.212516	0.501544	0.456149	2.32522	CBL/HUWE1	2
GO:0006801	superoxide metabolic process	0		biological process	2/230	65/17381	0.212516	0.501544	0.456149	2.32522	FBLN5/SOD3	2
GO:0014743	regulation of muscle hypertrophy	0		biological process	2/230	65/17381	0.212516	0.501544	0.456149	2.32522	ATP2B4/PDE5A	2
GO:0030239	myofibril assembly	0		biological process	2/230	65/17381	0.212516	0.501544	0.456149	2.32522	ITGB1/PDGFRB	2
GO:0000185	activation of MAPKKK activity	0		biological process	1/230	18/17381	0.213293	0.501544	0.456149	4.19831	TRAF7	1
GO:0002313	mature B cell differentiation involved in immune response	0		biological process	1/230	18/17381	0.213293	0.501544	0.456149	4.19831	LGALS1	1
GO:0002363	alpha-beta T cell lineage commitment	0		biological process	1/230	18/17381	0.213293	0.501544	0.456149	4.19831	STAT6	1
GO:0006337	nucleosome disassembly	0		biological process	1/230	18/17381	0.213293	0.501544	0.456149	4.19831	ARID1A	1
GO:0030011	maintenance of cell polarity	0		biological process	1/230	18/17381	0.213293	0.501544	0.456149	4.19831	PDZD11	1
GO:0030540	female genitalia development	0		biological process	1/230	18/17381	0.213293	0.501544	0.456149	4.19831	AXL	1
GO:0032288	myelin assembly	0		biological process	1/230	18/17381	0.213293	0.501544	0.456149	4.19831	ILK	1
GO:0033622	integrin activation	0		biological process	1/230	18/17381	0.213293	0.501544	0.456149	4.19831	TLN1	1
GO:0035635	entry of bacterium into host cell	0		biological process	1/230	18/17381	0.213293	0.501544	0.456149	4.19831	CBL	1
GO:0043984	histone H4-K16 acetylation	0		biological process	1/230	18/17381	0.213293	0.501544	0.456149	4.19831	KMT2A	1
GO:0044342	type B pancreatic cell proliferation	0		biological process	1/230	18/17381	0.213293	0.501544	0.456149	4.19831	SIDT2	1
GO:0045655	regulation of monocyte differentiation	0		biological process	1/230	18/17381	0.213293	0.501544	0.456149	4.19831	CDK6	1
GO:0051084	'de novo' posttranslational protein folding	0		biological process	1/230	18/17381	0.213293	0.501544	0.456149	4.19831	UGGT1	1
GO:0060973	cell migration involved in heart development	0		biological process	1/230	18/17381	0.213293	0.501544	0.456149	4.19831	PDGFRB	1
GO:0061318	renal filtration cell differentiation	0		biological process	1/230	18/17381	0.213293	0.501544	0.456149	4.19831	JAG1	1
GO:0070633	transepithelial transport	0		biological process	1/230	18/17381	0.213293	0.501544	0.456149	4.19831	SLC23A2	1
GO:0071294	cellular response to zinc ion	0		biological process	1/230	18/17381	0.213293	0.501544	0.456149	4.19831	MT1F	1
GO:0072112	glomerular visceral epithelial cell differentiation	0		biological process	1/230	18/17381	0.213293	0.501544	0.456149	4.19831	JAG1	1
GO:0072337	modified amino acid transport	0		biological process	1/230	18/17381	0.213293	0.501544	0.456149	4.19831	ABCC1	1
GO:0072643	interferon-gamma secretion	0		biological process	1/230	18/17381	0.213293	0.501544	0.456149	4.19831	ABL1	1
GO:0097242	amyloid-beta clearance	0		biological process	1/230	18/17381	0.213293	0.501544	0.456149	4.19831	IGF1R	1
GO:1903055	positive regulation of extracellular matrix organization	0		biological process	1/230	18/17381	0.213293	0.501544	0.456149	4.19831	PHLDB2	1
GO:1905063	regulation of vascular smooth muscle cell differentiation	0		biological process	1/230	18/17381	0.213293	0.501544	0.456149	4.19831	HEY2	1
GO:2000251	positive regulation of actin cytoskeleton reorganization	0		biological process	1/230	18/17381	0.213293	0.501544	0.456149	4.19831	ABL1	1
GO:2000737	negative regulation of stem cell differentiation	0		biological process	1/230	18/17381	0.213293	0.501544	0.456149	4.19831	JAG1	1
GO:0043270	positive regulation of ion transport	0		biological process	5/230	241/17381	0.215454	0.505863	0.460077	1.56783	ABL1/ACTN4/CHP1/FLNA/PDGFRB	5
GO:0046474	glycerophospholipid biosynthetic process	0		biological process	5/230	241/17381	0.215454	0.505863	0.460077	1.56783	BMX/CSNK2A2/PI4KA/PIP4K2C/SLC44A2	5
GO:0031333	negative regulation of protein complex assembly	0		biological process	3/230	121/17381	0.215876	0.506269	0.460446	1.87363	HEY2/MYADM/SPTAN1	3
GO:1905330	regulation of morphogenesis of an epithelium	0		biological process	4/230	180/17381	0.215952	0.506269	0.460446	1.67932	ABL1/DAAM1/PHLDB2/VANGL1	4
GO:0014068	positive regulation of phosphatidylinositol 3-kinase signaling	0		biological process	2/230	66/17381	0.217375	0.506933	0.461051	2.28999	CBL/PDGFRB	2
GO:0050795	regulation of behavior	0		biological process	2/230	66/17381	0.217375	0.506933	0.461051	2.28999	SGIP1/ZFHX3	2
GO:0061180	mammary gland epithelium development	0		biological process	2/230	66/17381	0.217375	0.506933	0.461051	2.28999	MAPK1/STAT6	2
GO:0070509	calcium ion import	0		biological process	2/230	66/17381	0.217375	0.506933	0.461051	2.28999	ATP2B4/PDGFRB	2
GO:0071479	cellular response to ionizing radiation	0		biological process	2/230	66/17381	0.217375	0.506933	0.461051	2.28999	TSPYL5/YAP1	2
GO:0008016	regulation of heart contraction	0		biological process	5/230	242/17381	0.217829	0.506933	0.461051	1.56135	ATP2B4/FLNA/GNAO1/HEY2/PDE5A	5
GO:0051348	negative regulation of transferase activity	0		biological process	7/230	369/17381	0.218089	0.506933	0.461051	1.43357	ABL1/CBL/CHP1/IGF1R/ILK/NR2F2/VPS25	7
GO:0009749	response to glucose	0		biological process	4/230	181/17381	0.218733	0.506933	0.461051	1.67005	ANO1/LGALS1/PDK3/SIDT2	4
GO:0042098	T cell proliferation	0		biological process	4/230	181/17381	0.218733	0.506933	0.461051	1.67005	ABL1/CD151/LRRC32/PDE5A	4
GO:0001736	establishment of planar polarity	0		biological process	3/230	122/17381	0.21933	0.506933	0.461051	1.85827	ABL1/DAAM1/VANGL1	3
GO:0003206	cardiac chamber morphogenesis	0		biological process	3/230	122/17381	0.21933	0.506933	0.461051	1.85827	HEY2/JAG1/PARVA	3
GO:0007164	establishment of tissue polarity	0		biological process	3/230	122/17381	0.21933	0.506933	0.461051	1.85827	ABL1/DAAM1/VANGL1	3
GO:0043122	regulation of I-kappaB kinase/NF-kappaB signaling	0		biological process	5/230	243/17381	0.220213	0.506933	0.461051	1.55493	ABL1/FLNA/LGALS1/SLC44A2/TRIM38	5
GO:0007187	G-protein coupled receptor signaling pathway, coupled to cyclic nucleotide second messenger	0		biological process	4/230	182/17381	0.221525	0.506933	0.461051	1.66087	ADCY3/FLNA/GNAO1/WASF2	4
GO:0014910	regulation of smooth muscle cell migration	0		biological process	2/230	67/17381	0.222245	0.506933	0.461051	2.25581	ILK/PDGFRB	2
GO:0030521	androgen receptor signaling pathway	0		biological process	2/230	67/17381	0.222245	0.506933	0.461051	2.25581	ARID1A/TGFB1I1	2
GO:0035304	regulation of protein dephosphorylation	0		biological process	2/230	67/17381	0.222245	0.506933	0.461051	2.25581	ITGA1/PDGFRB	2
GO:1901342	regulation of vasculature development	0		biological process	6/230	307/17381	0.222354	0.506933	0.461051	1.47693	ABL1/COL4A2/HEY2/ITGA5/PLXND1/RRAS	6
GO:0042770	signal transduction in response to DNA damage	0		biological process	3/230	123/17381	0.222797	0.506933	0.461051	1.84316	ABL1/CD44/PRKDC	3
GO:0002320	lymphoid progenitor cell differentiation	0		biological process	1/230	19/17381	0.223714	0.506933	0.461051	3.97735	PRKDC	1
GO:0007597	blood coagulation, intrinsic pathway	0		biological process	1/230	19/17381	0.223714	0.506933	0.461051	3.97735	A2M	1
GO:0010560	positive regulation of glycoprotein biosynthetic process	0		biological process	1/230	19/17381	0.223714	0.506933	0.461051	3.97735	CHP1	1
GO:0010592	positive regulation of lamellipodium assembly	0		biological process	1/230	19/17381	0.223714	0.506933	0.461051	3.97735	WASF2	1
GO:0010612	regulation of cardiac muscle adaptation	0		biological process	1/230	19/17381	0.223714	0.506933	0.461051	3.97735	ATP2B4	1
GO:0016048	detection of temperature stimulus	0		biological process	1/230	19/17381	0.223714	0.506933	0.461051	3.97735	ANO1	1
GO:0030828	positive regulation of cGMP biosynthetic process	0		biological process	1/230	19/17381	0.223714	0.506933	0.461051	3.97735	GUCY1A3	1
GO:0034104	negative regulation of tissue remodeling	0		biological process	1/230	19/17381	0.223714	0.506933	0.461051	3.97735	ABR	1
GO:0034389	lipid particle organization	0		biological process	1/230	19/17381	0.223714	0.506933	0.461051	3.97735	PPIA	1
GO:0034643	establishment of mitochondrion localization, microtubule-mediated	0		biological process	1/230	19/17381	0.223714	0.506933	0.461051	3.97735	MAP1B	1
GO:0034755	iron ion transmembrane transport	0		biological process	1/230	19/17381	0.223714	0.506933	0.461051	3.97735	ARHGAP1	1
GO:0035024	negative regulation of Rho protein signal transduction	0		biological process	1/230	19/17381	0.223714	0.506933	0.461051	3.97735	ITGB1	1
GO:0042789	mRNA transcription from RNA polymerase II promoter	0		biological process	1/230	19/17381	0.223714	0.506933	0.461051	3.97735	FLNA	1
GO:0043162	ubiquitin-dependent protein catabolic process via the multivesicular body sorting pathway	0		biological process	1/230	19/17381	0.223714	0.506933	0.461051	3.97735	VPS25	1
GO:0047497	mitochondrion transport along microtubule	0		biological process	1/230	19/17381	0.223714	0.506933	0.461051	3.97735	MAP1B	1
GO:0051238	sequestering of metal ion	0		biological process	1/230	19/17381	0.223714	0.506933	0.461051	3.97735	AP3D1	1
GO:0051797	regulation of hair follicle development	0		biological process	1/230	19/17381	0.223714	0.506933	0.461051	3.97735	NUMA1	1
GO:0055093	response to hyperoxia	0		biological process	1/230	19/17381	0.223714	0.506933	0.461051	3.97735	PDGFRB	1
GO:0060438	trachea development	0		biological process	1/230	19/17381	0.223714	0.506933	0.461051	3.97735	MAPK1	1
GO:0061162	establishment of monopolar cell polarity	0		biological process	1/230	19/17381	0.223714	0.506933	0.461051	3.97735	MAP1B	1
GO:0071731	response to nitric oxide	0		biological process	1/230	19/17381	0.223714	0.506933	0.461051	3.97735	GUCY1B3	1
GO:0072074	kidney mesenchyme development	0		biological process	1/230	19/17381	0.223714	0.506933	0.461051	3.97735	PDGFRB	1
GO:0072311	glomerular epithelial cell differentiation	0		biological process	1/230	19/17381	0.223714	0.506933	0.461051	3.97735	JAG1	1
GO:1901741	positive regulation of myoblast fusion	0		biological process	1/230	19/17381	0.223714	0.506933	0.461051	3.97735	EHD2	1
GO:1903242	regulation of cardiac muscle hypertrophy in response to stress	0		biological process	1/230	19/17381	0.223714	0.506933	0.461051	3.97735	ATP2B4	1
GO:1905331	negative regulation of morphogenesis of an epithelium	0		biological process	1/230	19/17381	0.223714	0.506933	0.461051	3.97735	PHLDB2	1
GO:2000505	regulation of energy homeostasis	0		biological process	1/230	19/17381	0.223714	0.506933	0.461051	3.97735	SGIP1	1
GO:0010976	positive regulation of neuron projection development	0		biological process	5/230	245/17381	0.225004	0.509487	0.463373	1.54224	ILK/MACF1/MAP1B/NPTN/PLXND1	5
GO:0045995	regulation of embryonic development	0		biological process	3/230	124/17381	0.226274	0.511342	0.46506	1.8283	LAMA4/MYADM/PHLDB2	3
GO:0002200	somatic diversification of immune receptors	0		biological process	2/230	68/17381	0.227123	0.511342	0.46506	2.22263	PRKDC/STAT6	2
GO:0010507	negative regulation of autophagy	0		biological process	2/230	68/17381	0.227123	0.511342	0.46506	2.22263	QSOX1/RNF5	2
GO:0032418	lysosome localization	0		biological process	2/230	68/17381	0.227123	0.511342	0.46506	2.22263	CBL/GAB2	2
GO:0033077	T cell differentiation in thymus	0		biological process	2/230	68/17381	0.227123	0.511342	0.46506	2.22263	CDK6/PRKDC	2
GO:0036498	IRE1-mediated unfolded protein response	0		biological process	2/230	68/17381	0.227123	0.511342	0.46506	2.22263	CTDSP2/TLN1	2
GO:0030278	regulation of ossification	0		biological process	4/230	184/17381	0.227135	0.511342	0.46506	1.64282	CDK6/ILK/JAG1/MAPK1	4
GO:1901136	carbohydrate derivative catabolic process	0		biological process	4/230	184/17381	0.227135	0.511342	0.46506	1.64282	CD44/CHP1/CSPG4/PDE5A	4
GO:0048638	regulation of developmental growth	0		biological process	6/230	310/17381	0.228746	0.513084	0.466644	1.46264	ABL1/HEY2/ILK/MACF1/MAP1B/PRKDC	6
GO:0032479	regulation of type I interferon production	0		biological process	3/230	125/17381	0.229761	0.513084	0.466644	1.81367	CREBBP/PRKDC/STAT6	3
GO:0050768	negative regulation of neurogenesis	0		biological process	5/230	247/17381	0.229827	0.513084	0.466644	1.52975	DENND5A/JAG1/LGALS1/NOTCH3/PTPRG	5
GO:0046486	glycerolipid metabolic process	0		biological process	8/230	441/17381	0.230634	0.513084	0.466644	1.37088	ABHD2/ABHD4/BMX/CSNK2A2/PDGFRB/PI4KA/PIP4K2C/SLC44A2	8
GO:0032945	negative regulation of mononuclear cell proliferation	0		biological process	2/230	69/17381	0.232009	0.513084	0.466644	2.19042	LRRC32/PDE5A	2
GO:0050672	negative regulation of lymphocyte proliferation	0		biological process	2/230	69/17381	0.232009	0.513084	0.466644	2.19042	LRRC32/PDE5A	2
GO:0097061	dendritic spine organization	0		biological process	2/230	69/17381	0.232009	0.513084	0.466644	2.19042	IGF1R/SIPA1L1	2
GO:0099131	ATP hydrolysis coupled ion transmembrane transport	0		biological process	2/230	69/17381	0.232009	0.513084	0.466644	2.19042	ABCC1/ATP2B4	2
GO:0009746	response to hexose	0		biological process	4/230	186/17381	0.232783	0.513084	0.466644	1.62515	ANO1/LGALS1/PDK3/SIDT2	4
GO:0015749	monosaccharide transport	0		biological process	3/230	126/17381	0.233259	0.513084	0.466644	1.79928	EDNRA/PEA15/SLC23A2	3
GO:0032606	type I interferon production	0		biological process	3/230	126/17381	0.233259	0.513084	0.466644	1.79928	CREBBP/PRKDC/STAT6	3
GO:0038061	NIK/NF-kappaB signaling	0		biological process	3/230	126/17381	0.233259	0.513084	0.466644	1.79928	ACTN4/AGO1/ILK	3
GO:0048813	dendrite morphogenesis	0		biological process	3/230	126/17381	0.233259	0.513084	0.466644	1.79928	ILK/ITGB1/SIPA1L1	3
GO:0001779	natural killer cell differentiation	0		biological process	1/230	20/17381	0.233998	0.513084	0.466644	3.77848	AXL	1
GO:0003283	atrial septum development	0		biological process	1/230	20/17381	0.233998	0.513084	0.466644	3.77848	HEY2	1
GO:0006465	signal peptide processing	0		biological process	1/230	20/17381	0.233998	0.513084	0.466644	3.77848	PCSK5	1
GO:0006525	arginine metabolic process	0		biological process	1/230	20/17381	0.233998	0.513084	0.466644	3.77848	ATP2B4	1
GO:0031498	chromatin disassembly	0		biological process	1/230	20/17381	0.233998	0.513084	0.466644	3.77848	ARID1A	1
GO:0032986	protein-DNA complex disassembly	0		biological process	1/230	20/17381	0.233998	0.513084	0.466644	3.77848	ARID1A	1
GO:0033158	regulation of protein import into nucleus, translocation	0		biological process	1/230	20/17381	0.233998	0.513084	0.466644	3.77848	MAPK1	1
GO:0033962	cytoplasmic mRNA processing body assembly	0		biological process	1/230	20/17381	0.233998	0.513084	0.466644	3.77848	DYNC1H1	1
GO:0035455	response to interferon-alpha	0		biological process	1/230	20/17381	0.233998	0.513084	0.466644	3.77848	AXL	1
GO:0045663	positive regulation of myoblast differentiation	0		biological process	1/230	20/17381	0.233998	0.513084	0.466644	3.77848	ILK	1
GO:0051654	establishment of mitochondrion localization	0		biological process	1/230	20/17381	0.233998	0.513084	0.466644	3.77848	MAP1B	1
GO:0060216	definitive hemopoiesis	0		biological process	1/230	20/17381	0.233998	0.513084	0.466644	3.77848	KMT2A	1
GO:0060231	mesenchymal to epithelial transition	0		biological process	1/230	20/17381	0.233998	0.513084	0.466644	3.77848	PELO	1
GO:0061339	establishment or maintenance of monopolar cell polarity	0		biological process	1/230	20/17381	0.233998	0.513084	0.466644	3.77848	MAP1B	1
GO:0071467	cellular response to pH	0		biological process	1/230	20/17381	0.233998	0.513084	0.466644	3.77848	CHP1	1
GO:0072111	cell proliferation involved in kidney development	0		biological process	1/230	20/17381	0.233998	0.513084	0.466644	3.77848	PDGFRB	1
GO:0086014	atrial cardiac muscle cell action potential	0		biological process	1/230	20/17381	0.233998	0.513084	0.466644	3.77848	FLNA	1
GO:0086026	atrial cardiac muscle cell to AV node cell signaling	0		biological process	1/230	20/17381	0.233998	0.513084	0.466644	3.77848	FLNA	1
GO:0086066	atrial cardiac muscle cell to AV node cell communication	0		biological process	1/230	20/17381	0.233998	0.513084	0.466644	3.77848	FLNA	1
GO:1901889	negative regulation of cell junction assembly	0		biological process	1/230	20/17381	0.233998	0.513084	0.466644	3.77848	PHLDB2	1
GO:1902254	negative regulation of intrinsic apoptotic signaling pathway by p53 class mediator	0		biological process	1/230	20/17381	0.233998	0.513084	0.466644	3.77848	CD44	1
GO:1990126	retrograde transport, endosome to plasma membrane	0		biological process	1/230	20/17381	0.233998	0.513084	0.466644	3.77848	VPS39	1
GO:2000050	regulation of non-canonical Wnt signaling pathway	0		biological process	1/230	20/17381	0.233998	0.513084	0.466644	3.77848	ABL1	1
GO:2000178	negative regulation of neural precursor cell proliferation	0		biological process	1/230	20/17381	0.233998	0.513084	0.466644	3.77848	ILK	1
GO:0010001	glial cell differentiation	0		biological process	4/230	187/17381	0.235619	0.515913	0.469218	1.61646	ABL1/CDK6/ILK/MAPK1	4
GO:0048002	antigen processing and presentation of peptide antigen	0		biological process	4/230	187/17381	0.235619	0.515913	0.469218	1.61646	ACTR1A/DCTN2/DYNC1H1/SEC24C	4
GO:0016570	histone modification	0		biological process	8/230	444/17381	0.236025	0.51644	0.469697	1.36161	ATXN7L3/CHD4/CREBBP/HIST1H1C/HIST1H1E/HUWE1/KMT2A/TRRAP	8
GO:0035270	endocrine system development	0		biological process	3/230	127/17381	0.236766	0.517631	0.47078	1.78511	CDK6/MAPK1/SIDT2	3
GO:0010660	regulation of muscle cell apoptotic process	0		biological process	2/230	70/17381	0.236902	0.517631	0.47078	2.15913	HEY2/ILK	2
GO:0072593	reactive oxygen species metabolic process	0		biological process	5/230	251/17381	0.239561	0.523076	0.475732	1.50537	ATP2B4/FBLN5/PDGFRB/PDK3/SOD3	5
GO:0010977	negative regulation of neuron projection development	0		biological process	3/230	128/17381	0.240283	0.523622	0.476229	1.77116	DENND5A/LGALS1/PTPRG	3
GO:0032387	negative regulation of intracellular transport	0		biological process	3/230	128/17381	0.240283	0.523622	0.476229	1.77116	ARHGAP1/CHP1/MAP1B	3
GO:0048511	rhythmic process	0		biological process	6/230	316/17381	0.241704	0.523622	0.476229	1.43487	AXL/CREBBP/KMT2A/PRKDC/SLIT3/ZFHX3	6
GO:0070997	neuron death	0		biological process	6/230	316/17381	0.241704	0.523622	0.476229	1.43487	ABL1/AXL/CBL/CHP1/ILK/ITGA1	6
GO:0055013	cardiac muscle cell development	0		biological process	2/230	71/17381	0.2418	0.523622	0.476229	2.12872	HEY2/PDGFRB	2
GO:0098876	vesicle-mediated transport to the plasma membrane	0		biological process	2/230	71/17381	0.2418	0.523622	0.476229	2.12872	MACF1/VPS39	2
GO:0006766	vitamin metabolic process	0		biological process	3/230	129/17381	0.243808	0.523622	0.476229	1.75743	ABCC1/PDZD11/SLC23A2	3
GO:0016571	histone methylation	0		biological process	3/230	129/17381	0.243808	0.523622	0.476229	1.75743	HIST1H1C/HIST1H1E/KMT2A	3
GO:0000132	establishment of mitotic spindle orientation	0		biological process	1/230	21/17381	0.244146	0.523622	0.476229	3.59855	NUMA1	1
GO:0002021	response to dietary excess	0		biological process	1/230	21/17381	0.244146	0.523622	0.476229	3.59855	SGIP1	1
GO:0003181	atrioventricular valve morphogenesis	0		biological process	1/230	21/17381	0.244146	0.523622	0.476229	3.59855	HEY2	1
GO:0009214	cyclic nucleotide catabolic process	0		biological process	1/230	21/17381	0.244146	0.523622	0.476229	3.59855	PDE5A	1
GO:0009235	cobalamin metabolic process	0		biological process	1/230	21/17381	0.244146	0.523622	0.476229	3.59855	ABCC1	1
GO:0030825	positive regulation of cGMP metabolic process	0		biological process	1/230	21/17381	0.244146	0.523622	0.476229	3.59855	GUCY1A3	1
GO:0035162	embryonic hemopoiesis	0		biological process	1/230	21/17381	0.244146	0.523622	0.476229	3.59855	KMT2A	1
GO:0043369	CD4-positive or CD8-positive, alpha-beta T cell lineage commitment	0		biological process	1/230	21/17381	0.244146	0.523622	0.476229	3.59855	STAT6	1
GO:0048846	axon extension involved in axon guidance	0		biological process	1/230	21/17381	0.244146	0.523622	0.476229	3.59855	SLIT3	1
GO:0050901	leukocyte tethering or rolling	0		biological process	1/230	21/17381	0.244146	0.523622	0.476229	3.59855	ITGB1	1
GO:0050951	sensory perception of temperature stimulus	0		biological process	1/230	21/17381	0.244146	0.523622	0.476229	3.59855	ANO1	1
GO:1900120	regulation of receptor binding	0		biological process	1/230	21/17381	0.244146	0.523622	0.476229	3.59855	LDOC1	1
GO:1901739	regulation of myoblast fusion	0		biological process	1/230	21/17381	0.244146	0.523622	0.476229	3.59855	EHD2	1
GO:1902284	neuron projection extension involved in neuron projection guidance	0		biological process	1/230	21/17381	0.244146	0.523622	0.476229	3.59855	SLIT3	1
GO:1903649	regulation of cytoplasmic transport	0		biological process	1/230	21/17381	0.244146	0.523622	0.476229	3.59855	MAPK1	1
GO:2000678	negative regulation of transcription regulatory region DNA binding	0		biological process	1/230	21/17381	0.244146	0.523622	0.476229	3.59855	HEY2	1
GO:2000810	regulation of bicellular tight junction assembly	0		biological process	1/230	21/17381	0.244146	0.523622	0.476229	3.59855	MYO1C	1
GO:0006333	chromatin assembly or disassembly	0		biological process	4/230	190/17381	0.244178	0.523622	0.476229	1.59094	ARID1A/HIST1H1C/HIST1H1E/TSPYL5	4
GO:0033157	regulation of intracellular protein transport	0		biological process	7/230	383/17381	0.245346	0.525766	0.478178	1.38117	CHP1/CSNK2A2/FLNA/HUWE1/MAPK1/MYO1C/RBPMS	7
GO:0003208	cardiac ventricle morphogenesis	0		biological process	2/230	72/17381	0.246702	0.527584	0.479832	2.09915	HEY2/JAG1	2
GO:0045454	cell redox homeostasis	0		biological process	2/230	72/17381	0.246702	0.527584	0.479832	2.09915	QSOX1/SH3BGRL3	2
GO:0106027	neuron projection organization	0		biological process	2/230	72/17381	0.246702	0.527584	0.479832	2.09915	IGF1R/SIPA1L1	2
GO:0042063	gliogenesis	0		biological process	5/230	254/17381	0.246935	0.527596	0.479843	1.48759	ABL1/CDK6/CSPG4/ILK/MAPK1	5
GO:0034284	response to monosaccharide	0		biological process	4/230	191/17381	0.247046	0.527596	0.479843	1.58261	ANO1/LGALS1/PDK3/SIDT2	4
GO:0050792	regulation of viral process	0		biological process	4/230	192/17381	0.249922	0.533147	0.484892	1.57437	LGALS1/POLR2A/PPIA/TRIM38	4
GO:0060968	regulation of gene silencing	0		biological process	3/230	131/17381	0.250884	0.533147	0.484892	1.7306	AGO1/NUP214/POLR2A	3
GO:1900182	positive regulation of protein localization to nucleus	0		biological process	3/230	131/17381	0.250884	0.533147	0.484892	1.7306	FLNA/MAPK1/RBPMS	3
GO:0006687	glycosphingolipid metabolic process	0		biological process	2/230	73/17381	0.251608	0.533147	0.484892	2.0704	ESYT1/ESYT2	2
GO:0021675	nerve development	0		biological process	2/230	73/17381	0.251608	0.533147	0.484892	2.0704	ATP8B1/ILK	2
GO:0070664	negative regulation of leukocyte proliferation	0		biological process	2/230	73/17381	0.251608	0.533147	0.484892	2.0704	LRRC32/PDE5A	2
GO:0002335	mature B cell differentiation	0		biological process	1/230	22/17381	0.25416	0.533147	0.484892	3.43498	LGALS1	1
GO:0010447	response to acidic pH	0		biological process	1/230	22/17381	0.25416	0.533147	0.484892	3.43498	CHP1	1
GO:0010954	positive regulation of protein processing	0		biological process	1/230	22/17381	0.25416	0.533147	0.484892	3.43498	MYH9	1
GO:0030826	regulation of cGMP biosynthetic process	0		biological process	1/230	22/17381	0.25416	0.533147	0.484892	3.43498	GUCY1A3	1
GO:0031116	positive regulation of microtubule polymerization	0		biological process	1/230	22/17381	0.25416	0.533147	0.484892	3.43498	NUMA1	1
GO:0032402	melanosome transport	0		biological process	1/230	22/17381	0.25416	0.533147	0.484892	3.43498	DCTN2	1
GO:0034067	protein localization to Golgi apparatus	0		biological process	1/230	22/17381	0.25416	0.533147	0.484892	3.43498	PACS1	1
GO:0042762	regulation of sulfur metabolic process	0		biological process	1/230	22/17381	0.25416	0.533147	0.484892	3.43498	PDK3	1
GO:0043302	positive regulation of leukocyte degranulation	0		biological process	1/230	22/17381	0.25416	0.533147	0.484892	3.43498	GAB2	1
GO:0043949	regulation of cAMP-mediated signaling	0		biological process	1/230	22/17381	0.25416	0.533147	0.484892	3.43498	CRTC3	1
GO:0050995	negative regulation of lipid catabolic process	0		biological process	1/230	22/17381	0.25416	0.533147	0.484892	3.43498	CRTC3	1
GO:0051004	regulation of lipoprotein lipase activity	0		biological process	1/230	22/17381	0.25416	0.533147	0.484892	3.43498	PCSK5	1
GO:0051043	regulation of membrane protein ectodomain proteolysis	0		biological process	1/230	22/17381	0.25416	0.533147	0.484892	3.43498	SNX33	1
GO:0060396	growth hormone receptor signaling pathway	0		biological process	1/230	22/17381	0.25416	0.533147	0.484892	3.43498	MAPK1	1
GO:0060445	branching involved in salivary gland morphogenesis	0		biological process	1/230	22/17381	0.25416	0.533147	0.484892	3.43498	PLXND1	1
GO:0072215	regulation of metanephros development	0		biological process	1/230	22/17381	0.25416	0.533147	0.484892	3.43498	PDGFRB	1
GO:0097150	neuronal stem cell population maintenance	0		biological process	1/230	22/17381	0.25416	0.533147	0.484892	3.43498	JAG1	1
GO:1903306	negative regulation of regulated secretory pathway	0		biological process	1/230	22/17381	0.25416	0.533147	0.484892	3.43498	ABR	1
GO:1905208	negative regulation of cardiocyte differentiation	0		biological process	1/230	22/17381	0.25416	0.533147	0.484892	3.43498	HEY2	1
GO:0045927	positive regulation of growth	0		biological process	5/230	257/17381	0.254368	0.533147	0.484892	1.47023	HEY2/ILK/MACF1/MAP1B/PRKDC	5
GO:0007498	mesoderm development	0		biological process	3/230	132/17381	0.254433	0.533147	0.484892	1.71749	BMX/EXT1/ITGB1	3
GO:0050777	negative regulation of immune response	0		biological process	3/230	132/17381	0.254433	0.533147	0.484892	1.71749	A2M/ABR/STAT6	3
GO:0010389	regulation of G2/M transition of mitotic cell cycle	0		biological process	4/230	194/17381	0.255696	0.534639	0.486249	1.55814	ACTR1A/CDK6/DCTN2/DYNC1H1	4
GO:0006278	RNA-dependent DNA biosynthetic process	0		biological process	2/230	74/17381	0.256517	0.534639	0.486249	2.04242	MAPK1/PPIA	2
GO:0008593	regulation of Notch signaling pathway	0		biological process	2/230	74/17381	0.256517	0.534639	0.486249	2.04242	HEY2/JAG1	2
GO:0010633	negative regulation of epithelial cell migration	0		biological process	2/230	74/17381	0.256517	0.534639	0.486249	2.04242	NR2F2/PTPRG	2
GO:0010657	muscle cell apoptotic process	0		biological process	2/230	74/17381	0.256517	0.534639	0.486249	2.04242	HEY2/ILK	2
GO:0034644	cellular response to UV	0		biological process	2/230	74/17381	0.256517	0.534639	0.486249	2.04242	CREBBP/TP53INP1	2
GO:0043627	response to estrogen	0		biological process	2/230	74/17381	0.256517	0.534639	0.486249	2.04242	MAPK1/PDGFRB	2
GO:0061097	regulation of protein tyrosine kinase activity	0		biological process	2/230	74/17381	0.256517	0.534639	0.486249	2.04242	CBL/VPS25	2
GO:0010970	transport along microtubule	0		biological process	3/230	133/17381	0.25799	0.536275	0.487737	1.70458	AP3D1/DYNC1H1/MAP1B	3
GO:0051250	negative regulation of lymphocyte activation	0		biological process	3/230	133/17381	0.25799	0.536275	0.487737	1.70458	AXL/LRRC32/PDE5A	3
GO:0099111	microtubule-based transport	0		biological process	3/230	133/17381	0.25799	0.536275	0.487737	1.70458	AP3D1/DYNC1H1/MAP1B	3
GO:1903900	regulation of viral life cycle	0		biological process	3/230	133/17381	0.25799	0.536275	0.487737	1.70458	LGALS1/PPIA/TRIM38	3
GO:0097164	ammonium ion metabolic process	0		biological process	4/230	195/17381	0.258593	0.537171	0.488551	1.55014	ABHD4/CSNK2A2/SLC44A2/SRM	4
GO:0071383	cellular response to steroid hormone stimulus	0		biological process	5/230	259/17381	0.259355	0.538094	0.489391	1.45887	ABHD2/ARID1A/NR2F2/TGFB1I1/YAP1	5
GO:0001558	regulation of cell growth	0		biological process	7/230	391/17381	0.261385	0.538094	0.489391	1.35291	ABL1/CRIM1/FBLN5/ILK/MACF1/MAP1B/SLIT3	7
GO:0001570	vasculogenesis	0		biological process	2/230	75/17381	0.261427	0.538094	0.489391	2.01519	HEY2/PDGFRB	2
GO:0007193	adenylate cyclase-inhibiting G-protein coupled receptor signaling pathway	0		biological process	2/230	75/17381	0.261427	0.538094	0.489391	2.01519	ADCY3/FLNA	2
GO:0021766	hippocampus development	0		biological process	2/230	75/17381	0.261427	0.538094	0.489391	2.01519	ATP2B4/CDK6	2
GO:0051303	establishment of chromosome localization	0		biological process	2/230	75/17381	0.261427	0.538094	0.489391	2.01519	DYNC1H1/NUMA1	2
GO:0090662	ATP hydrolysis coupled transmembrane transport	0		biological process	2/230	75/17381	0.261427	0.538094	0.489391	2.01519	ABCC1/ATP2B4	2
GO:1903779	regulation of cardiac conduction	0		biological process	2/230	75/17381	0.261427	0.538094	0.489391	2.01519	ATP2B4/FLNA	2
GO:0001837	epithelial to mesenchymal transition	0		biological process	3/230	134/17381	0.261553	0.538094	0.489391	1.69186	HEY2/PHLDB2/TGFB1I1	3
GO:0009308	amine metabolic process	0		biological process	3/230	134/17381	0.261553	0.538094	0.489391	1.69186	AOC3/ATP2B4/SRM	3
GO:0050806	positive regulation of synaptic transmission	0		biological process	3/230	134/17381	0.261553	0.538094	0.489391	1.69186	ABL1/MAPK1/NPTN	3
GO:0009895	negative regulation of catabolic process	0		biological process	5/230	260/17381	0.261857	0.538094	0.489391	1.45326	ATP2B4/CRTC3/FLNA/QSOX1/RNF5	5
GO:0002888	positive regulation of myeloid leukocyte mediated immunity	0		biological process	1/230	23/17381	0.264042	0.538094	0.489391	3.28563	GAB2	1
GO:0007184	SMAD protein import into nucleus	0		biological process	1/230	23/17381	0.264042	0.538094	0.489391	3.28563	RBPMS	1
GO:0010586	miRNA metabolic process	0		biological process	1/230	23/17381	0.264042	0.538094	0.489391	3.28563	AGO1	1
GO:0022011	myelination in peripheral nervous system	0		biological process	1/230	23/17381	0.264042	0.538094	0.489391	3.28563	ILK	1
GO:0031579	membrane raft organization	0		biological process	1/230	23/17381	0.264042	0.538094	0.489391	3.28563	MYADM	1
GO:0032292	peripheral nervous system axon ensheathment	0		biological process	1/230	23/17381	0.264042	0.538094	0.489391	3.28563	ILK	1
GO:0032401	establishment of melanosome localization	0		biological process	1/230	23/17381	0.264042	0.538094	0.489391	3.28563	DCTN2	1
GO:0033688	regulation of osteoblast proliferation	0		biological process	1/230	23/17381	0.264042	0.538094	0.489391	3.28563	ABL1	1
GO:0042401	cellular biogenic amine biosynthetic process	0		biological process	1/230	23/17381	0.264042	0.538094	0.489391	3.28563	SRM	1
GO:0045606	positive regulation of epidermal cell differentiation	0		biological process	1/230	23/17381	0.264042	0.538094	0.489391	3.28563	NUMA1	1
GO:0045830	positive regulation of isotype switching	0		biological process	1/230	23/17381	0.264042	0.538094	0.489391	3.28563	STAT6	1
GO:0051560	mitochondrial calcium ion homeostasis	0		biological process	1/230	23/17381	0.264042	0.538094	0.489391	3.28563	ANXA6	1
GO:0051882	mitochondrial depolarization	0		biological process	1/230	23/17381	0.264042	0.538094	0.489391	3.28563	ABL1	1
GO:0051904	pigment granule transport	0		biological process	1/230	23/17381	0.264042	0.538094	0.489391	3.28563	DCTN2	1
GO:0060049	regulation of protein glycosylation	0		biological process	1/230	23/17381	0.264042	0.538094	0.489391	3.28563	CHP1	1
GO:0071378	cellular response to growth hormone stimulus	0		biological process	1/230	23/17381	0.264042	0.538094	0.489391	3.28563	MAPK1	1
GO:0071985	multivesicular body sorting pathway	0		biological process	1/230	23/17381	0.264042	0.538094	0.489391	3.28563	VPS25	1
GO:0051147	regulation of muscle cell differentiation	0		biological process	4/230	197/17381	0.264407	0.538485	0.489746	1.53441	ABL1/EHD2/HEY2/ILK	4
GO:0050000	chromosome localization	0		biological process	2/230	76/17381	0.266338	0.542065	0.493002	1.98867	DYNC1H1/NUMA1	2
GO:1900542	regulation of purine nucleotide metabolic process	0		biological process	5/230	262/17381	0.266877	0.542807	0.493678	1.44217	ADCY3/EDNRA/GUCY1A3/NUP214/PDE5A	5
GO:0017038	protein import	0		biological process	6/230	328/17381	0.268242	0.545226	0.495878	1.38237	CHP1/FLNA/MAPK1/NUP214/RBPMS/SNX33	6
GO:0043624	cellular protein complex disassembly	0		biological process	4/230	199/17381	0.270245	0.546886	0.497387	1.51899	MICAL2/MRPS6/NSF/SPTAN1	4
GO:0070374	positive regulation of ERK1 and ERK2 cascade	0		biological process	4/230	199/17381	0.270245	0.546886	0.497387	1.51899	ABL1/CD44/NPTN/PDGFRB	4
GO:0031016	pancreas development	0		biological process	2/230	77/17381	0.271249	0.546886	0.497387	1.96285	CDK6/SIDT2	2
GO:0055117	regulation of cardiac muscle contraction	0		biological process	2/230	77/17381	0.271249	0.546886	0.497387	1.96285	FLNA/PDE5A	2
GO:0061333	renal tubule morphogenesis	0		biological process	2/230	77/17381	0.271249	0.546886	0.497387	1.96285	COL4A1/ILK	2
GO:0072028	nephron morphogenesis	0		biological process	2/230	77/17381	0.271249	0.546886	0.497387	1.96285	ILK/PDGFRB	2
GO:0006605	protein targeting	0		biological process	7/230	396/17381	0.27156	0.546886	0.497387	1.33583	CHP1/CSNK2A2/HUWE1/ICMT/KIF13B/MYO1C/PACS1	7
GO:0000910	cytokinesis	0		biological process	3/230	137/17381	0.27228	0.546886	0.497387	1.65481	MYH10/MYH9/SNX33	3
GO:0002691	regulation of cellular extravasation	0		biological process	1/230	24/17381	0.273794	0.546886	0.497387	3.14873	ABR	1
GO:0003071	renal system process involved in regulation of systemic arterial blood pressure	0		biological process	1/230	24/17381	0.273794	0.546886	0.497387	3.14873	PCSK5	1
GO:0003171	atrioventricular valve development	0		biological process	1/230	24/17381	0.273794	0.546886	0.497387	3.14873	HEY2	1
GO:0007202	activation of phospholipase C activity	0		biological process	1/230	24/17381	0.273794	0.546886	0.497387	3.14873	EDNRA	1
GO:0009309	amine biosynthetic process	0		biological process	1/230	24/17381	0.273794	0.546886	0.497387	3.14873	SRM	1
GO:0030878	thyroid gland development	0		biological process	1/230	24/17381	0.273794	0.546886	0.497387	3.14873	MAPK1	1
GO:0032528	microvillus organization	0		biological process	1/230	24/17381	0.273794	0.546886	0.497387	3.14873	ATP8B1	1
GO:0032967	positive regulation of collagen biosynthetic process	0		biological process	1/230	24/17381	0.273794	0.546886	0.497387	3.14873	PDGFRB	1
GO:0039694	viral RNA genome replication	0		biological process	1/230	24/17381	0.273794	0.546886	0.497387	3.14873	PI4KA	1
GO:0048520	positive regulation of behavior	0		biological process	1/230	24/17381	0.273794	0.546886	0.497387	3.14873	SGIP1	1
GO:0048668	collateral sprouting	0		biological process	1/230	24/17381	0.273794	0.546886	0.497387	3.14873	ABL1	1
GO:0051569	regulation of histone H3-K4 methylation	0		biological process	1/230	24/17381	0.273794	0.546886	0.497387	3.14873	KMT2A	1
GO:0051894	positive regulation of focal adhesion assembly	0		biological process	1/230	24/17381	0.273794	0.546886	0.497387	3.14873	ABL1	1
GO:0051905	establishment of pigment granule localization	0		biological process	1/230	24/17381	0.273794	0.546886	0.497387	3.14873	DCTN2	1
GO:0051984	positive regulation of chromosome segregation	0		biological process	1/230	24/17381	0.273794	0.546886	0.497387	3.14873	NUMA1	1
GO:0060259	regulation of feeding behavior	0		biological process	1/230	24/17381	0.273794	0.546886	0.497387	3.14873	SGIP1	1
GO:0060487	lung epithelial cell differentiation	0		biological process	1/230	24/17381	0.273794	0.546886	0.497387	3.14873	NUMA1	1
GO:1903319	positive regulation of protein maturation	0		biological process	1/230	24/17381	0.273794	0.546886	0.497387	3.14873	MYH9	1
GO:1904646	cellular response to amyloid-beta	0		biological process	1/230	24/17381	0.273794	0.546886	0.497387	3.14873	IGF1R	1
GO:0001738	morphogenesis of a polarized epithelium	0		biological process	3/230	138/17381	0.275867	0.550202	0.500403	1.64282	ABL1/DAAM1/VANGL1	3
GO:0060041	retina development in camera-type eye	0		biological process	3/230	138/17381	0.275867	0.550202	0.500403	1.64282	ATP2B4/COL4A1/PDGFRB	3
GO:1901216	positive regulation of neuron death	0		biological process	2/230	78/17381	0.27616	0.550202	0.500403	1.93768	ABL1/ITGA1	2
GO:2000177	regulation of neural precursor cell proliferation	0		biological process	2/230	78/17381	0.27616	0.550202	0.500403	1.93768	FLNA/ILK	2
GO:0002377	immunoglobulin production	0		biological process	3/230	139/17381	0.279458	0.55404	0.503894	1.631	GALNT2/PRKDC/STAT6	3
GO:0030518	intracellular steroid hormone receptor signaling pathway	0		biological process	3/230	139/17381	0.279458	0.55404	0.503894	1.631	ARID1A/TGFB1I1/YAP1	3
GO:0072073	kidney epithelium development	0		biological process	3/230	139/17381	0.279458	0.55404	0.503894	1.631	ILK/JAG1/PECAM1	3
GO:0051961	negative regulation of nervous system development	0		biological process	5/230	267/17381	0.279522	0.55404	0.503894	1.41516	DENND5A/JAG1/LGALS1/NOTCH3/PTPRG	5
GO:0042147	retrograde transport, endosome to Golgi	0		biological process	2/230	79/17381	0.281068	0.55404	0.503894	1.91315	DENND5A/RAB6B	2
GO:0045682	regulation of epidermis development	0		biological process	2/230	79/17381	0.281068	0.55404	0.503894	1.91315	HEY2/NUMA1	2
GO:0048814	regulation of dendrite morphogenesis	0		biological process	2/230	79/17381	0.281068	0.55404	0.503894	1.91315	ILK/SIPA1L1	2
GO:0010632	regulation of epithelial cell migration	0		biological process	4/230	203/17381	0.281988	0.55404	0.503894	1.48906	ABL1/MACF1/NR2F2/PTPRG	4
GO:0001945	lymph vessel development	0		biological process	1/230	25/17381	0.283417	0.55404	0.503894	3.02278	NR2F2	1
GO:0003148	outflow tract septum morphogenesis	0		biological process	1/230	25/17381	0.283417	0.55404	0.503894	3.02278	PARVA	1
GO:0009299	mRNA transcription	0		biological process	1/230	25/17381	0.283417	0.55404	0.503894	3.02278	FLNA	1
GO:0009310	amine catabolic process	0		biological process	1/230	25/17381	0.283417	0.55404	0.503894	3.02278	ATP2B4	1
GO:0010460	positive regulation of heart rate	0		biological process	1/230	25/17381	0.283417	0.55404	0.503894	3.02278	HEY2	1
GO:0010714	positive regulation of collagen metabolic process	0		biological process	1/230	25/17381	0.283417	0.55404	0.503894	3.02278	PDGFRB	1
GO:0021591	ventricular system development	0		biological process	1/230	25/17381	0.283417	0.55404	0.503894	3.02278	CDK6	1
GO:0030511	positive regulation of transforming growth factor beta receptor signaling pathway	0		biological process	1/230	25/17381	0.283417	0.55404	0.503894	3.02278	TGFB1I1	1
GO:0031112	positive regulation of microtubule polymerization or depolymerization	0		biological process	1/230	25/17381	0.283417	0.55404	0.503894	3.02278	NUMA1	1
GO:0032400	melanosome localization	0		biological process	1/230	25/17381	0.283417	0.55404	0.503894	3.02278	DCTN2	1
GO:0034110	regulation of homotypic cell-cell adhesion	0		biological process	1/230	25/17381	0.283417	0.55404	0.503894	3.02278	LGALS1	1
GO:0040001	establishment of mitotic spindle localization	0		biological process	1/230	25/17381	0.283417	0.55404	0.503894	3.02278	NUMA1	1
GO:0044253	positive regulation of multicellular organismal metabolic process	0		biological process	1/230	25/17381	0.283417	0.55404	0.503894	3.02278	PDGFRB	1
GO:0045736	negative regulation of cyclin-dependent protein serine/threonine kinase activity	0		biological process	1/230	25/17381	0.283417	0.55404	0.503894	3.02278	NR2F2	1
GO:0048169	regulation of long-term neuronal synaptic plasticity	0		biological process	1/230	25/17381	0.283417	0.55404	0.503894	3.02278	NPTN	1
GO:0048596	embryonic camera-type eye morphogenesis	0		biological process	1/230	25/17381	0.283417	0.55404	0.503894	3.02278	ARID1A	1
GO:0050927	positive regulation of positive chemotaxis	0		biological process	1/230	25/17381	0.283417	0.55404	0.503894	3.02278	CDH13	1
GO:0060037	pharyngeal system development	0		biological process	1/230	25/17381	0.283417	0.55404	0.503894	3.02278	ECE1	1
GO:0060143	positive regulation of syncytium formation by plasma membrane fusion	0		biological process	1/230	25/17381	0.283417	0.55404	0.503894	3.02278	EHD2	1
GO:0060479	lung cell differentiation	0		biological process	1/230	25/17381	0.283417	0.55404	0.503894	3.02278	NUMA1	1
GO:0097120	receptor localization to synapse	0		biological process	1/230	25/17381	0.283417	0.55404	0.503894	3.02278	NPTN	1
GO:1903846	positive regulation of cellular response to transforming growth factor beta stimulus	0		biological process	1/230	25/17381	0.283417	0.55404	0.503894	3.02278	TGFB1I1	1
GO:0006140	regulation of nucleotide metabolic process	0		biological process	5/230	269/17381	0.284614	0.555683	0.505388	1.40464	ADCY3/EDNRA/GUCY1A3/NUP214/PDE5A	5
GO:0045017	glycerolipid biosynthetic process	0		biological process	5/230	269/17381	0.284614	0.555683	0.505388	1.40464	BMX/CSNK2A2/PI4KA/PIP4K2C/SLC44A2	5
GO:1902749	regulation of cell cycle G2/M phase transition	0		biological process	4/230	204/17381	0.284937	0.555965	0.505645	1.48176	ACTR1A/CDK6/DCTN2/DYNC1H1	4
GO:0031100	animal organ regeneration	0		biological process	2/230	80/17381	0.285974	0.556596	0.506218	1.88924	AXL/CSNK2A2	2
GO:0045815	positive regulation of gene expression, epigenetic	0		biological process	2/230	80/17381	0.285974	0.556596	0.506218	1.88924	ARID1A/MYO1C	2
GO:0045833	negative regulation of lipid metabolic process	0		biological process	2/230	80/17381	0.285974	0.556596	0.506218	1.88924	CRTC3/ORMDL2	2
GO:0051651	maintenance of location in cell	0		biological process	2/230	80/17381	0.285974	0.556596	0.506218	1.88924	KDELR1/TLN1	2
GO:0050900	leukocyte migration	0		biological process	8/230	471/17381	0.286339	0.556959	0.506548	1.28356	ABR/CD44/ITGA1/ITGA5/ITGB1/MYH9/PECAM1/PPIA	8
GO:0007249	I-kappaB kinase/NF-kappaB signaling	0		biological process	5/230	270/17381	0.287166	0.557872	0.507379	1.39944	ABL1/FLNA/LGALS1/SLC44A2/TRIM38	5
GO:0060326	cell chemotaxis	0		biological process	5/230	270/17381	0.287166	0.557872	0.507379	1.39944	ABCC1/ELMO2/ITGA1/PARVA/PDGFRB	5
GO:0051495	positive regulation of cytoskeleton organization	0		biological process	4/230	205/17381	0.28789	0.558929	0.50834	1.47453	ABL1/DYNC1H1/MYO1C/NUMA1	4
GO:0042113	B cell activation	0		biological process	5/230	271/17381	0.289723	0.559622	0.50897	1.39427	ABL1/ITGB1/LGALS1/PRKDC/STAT6	5
GO:0030833	regulation of actin filament polymerization	0		biological process	3/230	142/17381	0.290257	0.559622	0.50897	1.59654	MYADM/MYO1C/SPTAN1	3
GO:0030902	hindbrain development	0		biological process	3/230	142/17381	0.290257	0.559622	0.50897	1.59654	ABL1/FLNA/ITGB1	3
GO:0045761	regulation of adenylate cyclase activity	0		biological process	2/230	81/17381	0.290876	0.559622	0.50897	1.86592	ADCY3/EDNRA	2
GO:0031346	positive regulation of cell projection organization	0		biological process	6/230	338/17381	0.290891	0.559622	0.50897	1.34147	ILK/MACF1/MAP1B/NPTN/PLXND1/WASF2	6
GO:0060047	heart contraction	0		biological process	5/230	272/17381	0.292284	0.559622	0.50897	1.38915	ATP2B4/FLNA/GNAO1/HEY2/PDE5A	5
GO:0006882	cellular zinc ion homeostasis	0		biological process	1/230	26/17381	0.292913	0.559622	0.50897	2.90652	AP3D1	1
GO:0014044	Schwann cell development	0		biological process	1/230	26/17381	0.292913	0.559622	0.50897	2.90652	ILK	1
GO:0030947	regulation of vascular endothelial growth factor receptor signaling pathway	0		biological process	1/230	26/17381	0.292913	0.559622	0.50897	2.90652	ITGA5	1
GO:0032438	melanosome organization	0		biological process	1/230	26/17381	0.292913	0.559622	0.50897	2.90652	AP3D1	1
GO:0033687	osteoblast proliferation	0		biological process	1/230	26/17381	0.292913	0.559622	0.50897	2.90652	ABL1	1
GO:0034661	ncRNA catabolic process	0		biological process	1/230	26/17381	0.292913	0.559622	0.50897	2.90652	PELO	1
GO:0035025	positive regulation of Rho protein signal transduction	0		biological process	1/230	26/17381	0.292913	0.559622	0.50897	2.90652	PDGFRB	1
GO:0035640	exploration behavior	0		biological process	1/230	26/17381	0.292913	0.559622	0.50897	2.90652	KMT2A	1
GO:0036152	phosphatidylethanolamine acyl-chain remodeling	0		biological process	1/230	26/17381	0.292913	0.559622	0.50897	2.90652	ABHD4	1
GO:0036296	response to increased oxygen levels	0		biological process	1/230	26/17381	0.292913	0.559622	0.50897	2.90652	PDGFRB	1
GO:0046688	response to copper ion	0		biological process	1/230	26/17381	0.292913	0.559622	0.50897	2.90652	SOD3	1
GO:0050926	regulation of positive chemotaxis	0		biological process	1/230	26/17381	0.292913	0.559622	0.50897	2.90652	CDH13	1
GO:0051294	establishment of spindle orientation	0		biological process	1/230	26/17381	0.292913	0.559622	0.50897	2.90652	NUMA1	1
GO:0051875	pigment granule localization	0		biological process	1/230	26/17381	0.292913	0.559622	0.50897	2.90652	DCTN2	1
GO:0060343	trabecula formation	0		biological process	1/230	26/17381	0.292913	0.559622	0.50897	2.90652	HEY2	1
GO:0071875	adrenergic receptor signaling pathway	0		biological process	1/230	26/17381	0.292913	0.559622	0.50897	2.90652	ATP2B4	1
GO:0072273	metanephric nephron morphogenesis	0		biological process	1/230	26/17381	0.292913	0.559622	0.50897	2.90652	PDGFRB	1
GO:0086013	membrane repolarization during cardiac muscle cell action potential	0		biological process	1/230	26/17381	0.292913	0.559622	0.50897	2.90652	FLNA	1
GO:1903393	positive regulation of adherens junction organization	0		biological process	1/230	26/17381	0.292913	0.559622	0.50897	2.90652	ABL1	1
GO:1904353	regulation of telomere capping	0		biological process	1/230	26/17381	0.292913	0.559622	0.50897	2.90652	MAPK1	1
GO:0016482	cytosolic transport	0		biological process	3/230	143/17381	0.293864	0.560409	0.509686	1.58538	DENND5A/MAPK1/RAB6B	3
GO:0030856	regulation of epithelial cell differentiation	0		biological process	3/230	143/17381	0.293864	0.560409	0.509686	1.58538	HEY2/JAG1/NUMA1	3
GO:0035303	regulation of dephosphorylation	0		biological process	3/230	143/17381	0.293864	0.560409	0.509686	1.58538	CHP1/ITGA1/PDGFRB	3
GO:0043241	protein complex disassembly	0		biological process	5/230	273/17381	0.29485	0.561258	0.510459	1.38406	IGF1R/MICAL2/MRPS6/NSF/SPTAN1	5
GO:0045765	regulation of angiogenesis	0		biological process	5/230	273/17381	0.29485	0.561258	0.510459	1.38406	ABL1/COL4A2/ITGA5/PLXND1/RRAS	5
GO:0071824	protein-DNA complex subunit organization	0		biological process	5/230	273/17381	0.29485	0.561258	0.510459	1.38406	ARID1A/HEY2/HIST1H1C/HIST1H1E/TSPYL5	5
GO:0006323	DNA packaging	0		biological process	4/230	208/17381	0.296775	0.562498	0.511586	1.45326	HIST1H1C/HIST1H1E/NCAPD2/TSPYL5	4
GO:0071897	DNA biosynthetic process	0		biological process	4/230	208/17381	0.296775	0.562498	0.511586	1.45326	MAPK1/PARM1/PDGFRB/PPIA	4
GO:0034976	response to endoplasmic reticulum stress	0		biological process	5/230	274/17381	0.297419	0.562498	0.511586	1.37901	CREB3L2/CTDSP2/RNF5/TLN1/UGGT1	5
GO:0070372	regulation of ERK1 and ERK2 cascade	0		biological process	5/230	274/17381	0.297419	0.562498	0.511586	1.37901	ABL1/CD44/NPTN/PDGFRB/RRAS	5
GO:0006661	phosphatidylinositol biosynthetic process	0		biological process	3/230	144/17381	0.297474	0.562498	0.511586	1.57437	BMX/PI4KA/PIP4K2C	3
GO:0001666	response to hypoxia	0		biological process	6/230	341/17381	0.297765	0.562498	0.511586	1.32967	ACTN4/CAPN2/CREBBP/EDNRA/PDK3/SOD3	6
GO:0090150	establishment of protein localization to membrane	0		biological process	5/230	275/17381	0.299992	0.562498	0.511586	1.37399	CHP1/ICMT/MACF1/MYO1C/TRAM2	5
GO:0001776	leukocyte homeostasis	0		biological process	2/230	83/17381	0.300668	0.562498	0.511586	1.82095	ABL1/AXL	2
GO:0002456	T cell mediated immunity	0		biological process	2/230	83/17381	0.300668	0.562498	0.511586	1.82095	JAG1/KDELR1	2
GO:0030819	positive regulation of cAMP biosynthetic process	0		biological process	2/230	83/17381	0.300668	0.562498	0.511586	1.82095	ADCY3/EDNRA	2
GO:0032414	positive regulation of ion transmembrane transporter activity	0		biological process	2/230	83/17381	0.300668	0.562498	0.511586	1.82095	ACTN4/CHP1	2
GO:0050886	endocrine process	0		biological process	2/230	83/17381	0.300668	0.562498	0.511586	1.82095	ECE1/PCSK5	2
GO:0045931	positive regulation of mitotic cell cycle	0		biological process	3/230	145/17381	0.301087	0.562498	0.511586	1.56351	ABL1/NUMA1/PDGFRB	3
GO:0045981	positive regulation of nucleotide metabolic process	0		biological process	3/230	145/17381	0.301087	0.562498	0.511586	1.56351	ADCY3/EDNRA/GUCY1A3	3
GO:1900544	positive regulation of purine nucleotide metabolic process	0		biological process	3/230	145/17381	0.301087	0.562498	0.511586	1.56351	ADCY3/EDNRA/GUCY1A3	3
GO:0009065	glutamine family amino acid catabolic process	0		biological process	1/230	27/17381	0.302284	0.562498	0.511586	2.79887	ATP2B4	1
GO:0032814	regulation of natural killer cell activation	0		biological process	1/230	27/17381	0.302284	0.562498	0.511586	2.79887	AXL	1
GO:0042634	regulation of hair cycle	0		biological process	1/230	27/17381	0.302284	0.562498	0.511586	2.79887	NUMA1	1
GO:0045822	negative regulation of heart contraction	0		biological process	1/230	27/17381	0.302284	0.562498	0.511586	2.79887	PDE5A	1
GO:0045911	positive regulation of DNA recombination	0		biological process	1/230	27/17381	0.302284	0.562498	0.511586	2.79887	STAT6	1
GO:0048753	pigment granule organization	0		biological process	1/230	27/17381	0.302284	0.562498	0.511586	2.79887	AP3D1	1
GO:0060142	regulation of syncytium formation by plasma membrane fusion	0		biological process	1/230	27/17381	0.302284	0.562498	0.511586	2.79887	EHD2	1
GO:0060260	regulation of transcription initiation from RNA polymerase II promoter	0		biological process	1/230	27/17381	0.302284	0.562498	0.511586	2.79887	HEY2	1
GO:0060706	cell differentiation involved in embryonic placenta development	0		biological process	1/230	27/17381	0.302284	0.562498	0.511586	2.79887	NR2F2	1
GO:0070528	protein kinase C signaling	0		biological process	1/230	27/17381	0.302284	0.562498	0.511586	2.79887	MYADM	1
GO:0071539	protein localization to centrosome	0		biological process	1/230	27/17381	0.302284	0.562498	0.511586	2.79887	DCTN2	1
GO:0072378	blood coagulation, fibrin clot formation	0		biological process	1/230	27/17381	0.302284	0.562498	0.511586	2.79887	A2M	1
GO:1900078	positive regulation of cellular response to insulin stimulus	0		biological process	1/230	27/17381	0.302284	0.562498	0.511586	2.79887	MYO1C	1
GO:1902253	regulation of intrinsic apoptotic signaling pathway by p53 class mediator	0		biological process	1/230	27/17381	0.302284	0.562498	0.511586	2.79887	CD44	1
GO:1902745	positive regulation of lamellipodium organization	0		biological process	1/230	27/17381	0.302284	0.562498	0.511586	2.79887	WASF2	1
GO:1903432	regulation of TORC1 signaling	0		biological process	1/230	27/17381	0.302284	0.562498	0.511586	2.79887	RNF152	1
GO:1904030	negative regulation of cyclin-dependent protein kinase activity	0		biological process	1/230	27/17381	0.302284	0.562498	0.511586	2.79887	NR2F2	1
GO:1904645	response to amyloid-beta	0		biological process	1/230	27/17381	0.302284	0.562498	0.511586	2.79887	IGF1R	1
GO:2000352	negative regulation of endothelial cell apoptotic process	0		biological process	1/230	27/17381	0.302284	0.562498	0.511586	2.79887	ABL1	1
GO:0006898	receptor-mediated endocytosis	0		biological process	6/230	343/17381	0.302366	0.562498	0.511586	1.32192	CBL/HIP1/ITGB1/LRP10/SGIP1/TINAGL1	6
GO:1903037	regulation of leukocyte cell-cell adhesion	0		biological process	6/230	343/17381	0.302366	0.562498	0.511586	1.32192	ABL1/AP3D1/CD44/LGALS1/LRRC32/PDE5A	6
GO:0003015	heart process	0		biological process	5/230	276/17381	0.302568	0.562498	0.511586	1.36901	ATP2B4/FLNA/GNAO1/HEY2/PDE5A	5
GO:0006606	protein import into nucleus	0		biological process	5/230	276/17381	0.302568	0.562498	0.511586	1.36901	CHP1/FLNA/MAPK1/NUP214/RBPMS	5
GO:0016358	dendrite development	0		biological process	4/230	210/17381	0.302717	0.562498	0.511586	1.43942	ILK/ITGB1/MAP1B/SIPA1L1	4
GO:0045444	fat cell differentiation	0		biological process	4/230	210/17381	0.302717	0.562498	0.511586	1.43942	JAG1/MEDAG/TGFB1I1/TRIO	4
GO:0006334	nucleosome assembly	0		biological process	3/230	146/17381	0.304702	0.565512	0.514327	1.5528	HIST1H1C/HIST1H1E/TSPYL5	3
GO:0016573	histone acetylation	0		biological process	3/230	146/17381	0.304702	0.565512	0.514327	1.5528	CREBBP/KMT2A/TRRAP	3
GO:0035107	appendage morphogenesis	0		biological process	3/230	147/17381	0.308319	0.570515	0.518877	1.54224	CREBBP/ECE1/PCSK5	3
GO:0035108	limb morphogenesis	0		biological process	3/230	147/17381	0.308319	0.570515	0.518877	1.54224	CREBBP/ECE1/PCSK5	3
GO:0045766	positive regulation of angiogenesis	0		biological process	3/230	147/17381	0.308319	0.570515	0.518877	1.54224	ABL1/ITGA5/RRAS	3
GO:0009743	response to carbohydrate	0		biological process	4/230	212/17381	0.308673	0.570515	0.518877	1.42584	ANO1/LGALS1/PDK3/SIDT2	4
GO:0010717	regulation of epithelial to mesenchymal transition	0		biological process	2/230	85/17381	0.310437	0.570515	0.518877	1.77811	PHLDB2/TGFB1I1	2
GO:0045621	positive regulation of lymphocyte differentiation	0		biological process	2/230	85/17381	0.310437	0.570515	0.518877	1.77811	AP3D1/AXL	2
GO:0045778	positive regulation of ossification	0		biological process	2/230	85/17381	0.310437	0.570515	0.518877	1.77811	ILK/JAG1	2
GO:0001782	B cell homeostasis	0		biological process	1/230	28/17381	0.311531	0.570515	0.518877	2.69891	ABL1	1
GO:0002026	regulation of the force of heart contraction	0		biological process	1/230	28/17381	0.311531	0.570515	0.518877	2.69891	ATP2B4	1
GO:0010614	negative regulation of cardiac muscle hypertrophy	0		biological process	1/230	28/17381	0.311531	0.570515	0.518877	2.69891	ATP2B4	1
GO:0014002	astrocyte development	0		biological process	1/230	28/17381	0.311531	0.570515	0.518877	2.69891	CDK6	1
GO:0014912	negative regulation of smooth muscle cell migration	0		biological process	1/230	28/17381	0.311531	0.570515	0.518877	2.69891	ILK	1
GO:0018198	peptidyl-cysteine modification	0		biological process	1/230	28/17381	0.311531	0.570515	0.518877	2.69891	ATP2B4	1
GO:0021602	cranial nerve morphogenesis	0		biological process	1/230	28/17381	0.311531	0.570515	0.518877	2.69891	ATP8B1	1
GO:0031365	N-terminal protein amino acid modification	0		biological process	1/230	28/17381	0.311531	0.570515	0.518877	2.69891	CREBBP	1
GO:0035774	positive regulation of insulin secretion involved in cellular response to glucose stimulus	0		biological process	1/230	28/17381	0.311531	0.570515	0.518877	2.69891	ANO1	1
GO:0048240	sperm capacitation	0		biological process	1/230	28/17381	0.311531	0.570515	0.518877	2.69891	ABHD2	1
GO:0051220	cytoplasmic sequestering of protein	0		biological process	1/230	28/17381	0.311531	0.570515	0.518877	2.69891	FLNA	1
GO:0055069	zinc ion homeostasis	0		biological process	1/230	28/17381	0.311531	0.570515	0.518877	2.69891	AP3D1	1
GO:0090049	regulation of cell migration involved in sprouting angiogenesis	0		biological process	1/230	28/17381	0.311531	0.570515	0.518877	2.69891	ABL1	1
GO:0099623	regulation of cardiac muscle cell membrane repolarization	0		biological process	1/230	28/17381	0.311531	0.570515	0.518877	2.69891	FLNA	1
GO:1903427	negative regulation of reactive oxygen species biosynthetic process	0		biological process	1/230	28/17381	0.311531	0.570515	0.518877	2.69891	ATP2B4	1
GO:0006869	lipid transport	0		biological process	6/230	347/17381	0.311606	0.570515	0.518877	1.30668	ABCC1/ATP8B1/ATP8B2/ESYT1/ESYT2/LRP10	6
GO:0016331	morphogenesis of embryonic epithelium	0		biological process	3/230	148/17381	0.311937	0.570786	0.519124	1.53182	ABL1/ARID1A/TGFB1I1	3
GO:0042787	protein ubiquitination involved in ubiquitin-dependent protein catabolic process	0		biological process	4/230	214/17381	0.314641	0.575397	0.523318	1.41252	CBL/HUWE1/RNF5/UBR4	4
GO:0030317	flagellated sperm motility	0		biological process	2/230	86/17381	0.315312	0.575947	0.523818	1.75743	ADCY3/ATP2B4	2
GO:1903955	positive regulation of protein targeting to mitochondrion	0		biological process	2/230	86/17381	0.315312	0.575947	0.523818	1.75743	CSNK2A2/HUWE1	2
GO:0030802	regulation of cyclic nucleotide biosynthetic process	0		biological process	3/230	149/17381	0.315557	0.576057	0.523918	1.52153	ADCY3/EDNRA/GUCY1A3	3
GO:0031668	cellular response to extracellular stimulus	0		biological process	4/230	215/17381	0.31763	0.579163	0.526743	1.40595	AXL/CBL/MAPK1/RNF152	4
GO:0048738	cardiac muscle tissue development	0		biological process	4/230	215/17381	0.31763	0.579163	0.526743	1.40595	ARID1A/HEY2/ITGB1/PDGFRB	4
GO:0001843	neural tube closure	0		biological process	2/230	87/17381	0.320178	0.581014	0.528426	1.73723	ABL1/ARID1A	2
GO:0021782	glial cell development	0		biological process	2/230	87/17381	0.320178	0.581014	0.528426	1.73723	CDK6/ILK	2
GO:1904375	regulation of protein localization to cell periphery	0		biological process	2/230	87/17381	0.320178	0.581014	0.528426	1.73723	ITGB1/NUMA1	2
GO:0016242	negative regulation of macroautophagy	0		biological process	1/230	29/17381	0.320656	0.581014	0.528426	2.60585	QSOX1	1
GO:0035886	vascular smooth muscle cell differentiation	0		biological process	1/230	29/17381	0.320656	0.581014	0.528426	2.60585	HEY2	1
GO:0043552	positive regulation of phosphatidylinositol 3-kinase activity	0		biological process	1/230	29/17381	0.320656	0.581014	0.528426	2.60585	PDGFRB	1
GO:0050690	regulation of defense response to virus by virus	0		biological process	1/230	29/17381	0.320656	0.581014	0.528426	2.60585	PACS1	1
GO:0086011	membrane repolarization during action potential	0		biological process	1/230	29/17381	0.320656	0.581014	0.528426	2.60585	FLNA	1
GO:1901797	negative regulation of signal transduction by p53 class mediator	0		biological process	1/230	29/17381	0.320656	0.581014	0.528426	2.60585	CD44	1
GO:1902230	negative regulation of intrinsic apoptotic signaling pathway in response to DNA damage	0		biological process	1/230	29/17381	0.320656	0.581014	0.528426	2.60585	CD44	1
GO:0008654	phospholipid biosynthetic process	0		biological process	5/230	283/17381	0.320694	0.581014	0.528426	1.33515	BMX/CSNK2A2/PI4KA/PIP4K2C/SLC44A2	5
GO:0018393	internal peptidyl-lysine acetylation	0		biological process	3/230	151/17381	0.322798	0.584486	0.531584	1.50138	CREBBP/KMT2A/TRRAP	3
GO:0044843	cell cycle G1/S phase transition	0		biological process	5/230	284/17381	0.323295	0.585046	0.532093	1.33045	ATP2B4/CDK6/CTDSP2/ITGB1/PRKDC	5
GO:0051193	regulation of cofactor metabolic process	0		biological process	2/230	88/17381	0.325037	0.586836	0.533721	1.71749	NUP214/PDK3	2
GO:0051196	regulation of coenzyme metabolic process	0		biological process	2/230	88/17381	0.325037	0.586836	0.533721	1.71749	NUP214/PDK3	2
GO:0060606	tube closure	0		biological process	2/230	88/17381	0.325037	0.586836	0.533721	1.71749	ABL1/ARID1A	2
GO:0097722	sperm motility	0		biological process	2/230	88/17381	0.325037	0.586836	0.533721	1.71749	ADCY3/ATP2B4	2
GO:0035725	sodium ion transmembrane transport	0		biological process	3/230	152/17381	0.32642	0.588375	0.535121	1.4915	ACTN4/ATP2B4/CHP1	3
GO:0002440	production of molecular mediator of immune response	0		biological process	4/230	218/17381	0.326607	0.588375	0.535121	1.3866	GALNT2/KDELR1/PRKDC/STAT6	4
GO:0046488	phosphatidylinositol metabolic process	0		biological process	4/230	218/17381	0.326607	0.588375	0.535121	1.3866	BMX/PDGFRB/PI4KA/PIP4K2C	4
GO:0033500	carbohydrate homeostasis	0		biological process	4/230	219/17381	0.329604	0.588375	0.535121	1.38027	ANO1/LGALS1/PDK3/SIDT2	4
GO:0042593	glucose homeostasis	0		biological process	4/230	219/17381	0.329604	0.588375	0.535121	1.38027	ANO1/LGALS1/PDK3/SIDT2	4
GO:0043903	regulation of symbiosis, encompassing mutualism through parasitism	0		biological process	4/230	219/17381	0.329604	0.588375	0.535121	1.38027	LGALS1/POLR2A/PPIA/TRIM38	4
GO:0002828	regulation of type 2 immune response	0		biological process	1/230	30/17381	0.329661	0.588375	0.535121	2.51899	STAT6	1
GO:0010800	positive regulation of peptidyl-threonine phosphorylation	0		biological process	1/230	30/17381	0.329661	0.588375	0.535121	2.51899	MAPK1	1
GO:0014741	negative regulation of muscle hypertrophy	0		biological process	1/230	30/17381	0.329661	0.588375	0.535121	2.51899	ATP2B4	1
GO:0021772	olfactory bulb development	0		biological process	1/230	30/17381	0.329661	0.588375	0.535121	2.51899	EXT1	1
GO:0032743	positive regulation of interleukin-2 production	0		biological process	1/230	30/17381	0.329661	0.588375	0.535121	2.51899	ABL1	1
GO:0033006	regulation of mast cell activation involved in immune response	0		biological process	1/230	30/17381	0.329661	0.588375	0.535121	2.51899	GAB2	1
GO:0036258	multivesicular body assembly	0		biological process	1/230	30/17381	0.329661	0.588375	0.535121	2.51899	VPS25	1
GO:0043114	regulation of vascular permeability	0		biological process	1/230	30/17381	0.329661	0.588375	0.535121	2.51899	ABR	1
GO:0043304	regulation of mast cell degranulation	0		biological process	1/230	30/17381	0.329661	0.588375	0.535121	2.51899	GAB2	1
GO:0043516	regulation of DNA damage response, signal transduction by p53 class mediator	0		biological process	1/230	30/17381	0.329661	0.588375	0.535121	2.51899	CD44	1
GO:0045920	negative regulation of exocytosis	0		biological process	1/230	30/17381	0.329661	0.588375	0.535121	2.51899	ABR	1
GO:0048384	retinoic acid receptor signaling pathway	0		biological process	1/230	30/17381	0.329661	0.588375	0.535121	2.51899	ACTN4	1
GO:0032092	positive regulation of protein binding	0		biological process	2/230	89/17381	0.329886	0.588375	0.535121	1.69819	ABL1/PLXND1	2
GO:0060333	interferon-gamma-mediated signaling pathway	0		biological process	2/230	89/17381	0.329886	0.588375	0.535121	1.69819	CD44/TRIM38	2
GO:0008643	carbohydrate transport	0		biological process	3/230	153/17381	0.330041	0.588375	0.535121	1.48176	EDNRA/PEA15/SLC23A2	3
GO:0031345	negative regulation of cell projection organization	0		biological process	3/230	153/17381	0.330041	0.588375	0.535121	1.48176	DENND5A/LGALS1/PTPRG	3
GO:0022407	regulation of cell-cell adhesion	0		biological process	7/230	425/17381	0.332357	0.592164	0.538568	1.24468	ABL1/AP3D1/CD44/LGALS1/LRRC32/MYADM/PDE5A	7
GO:0050821	protein stabilization	0		biological process	3/230	154/17381	0.333662	0.59324	0.539545	1.47213	CHP1/FLNA/HIP1	3
GO:0055002	striated muscle cell development	0		biological process	3/230	154/17381	0.333662	0.59324	0.539545	1.47213	HEY2/ITGB1/PDGFRB	3
GO:1905475	regulation of protein localization to membrane	0		biological process	3/230	154/17381	0.333662	0.59324	0.539545	1.47213	CHP1/ITGB1/MYO1C	3
GO:1904062	regulation of cation transmembrane transport	0		biological process	5/230	288/17381	0.333721	0.59324	0.539545	1.31197	ABL1/ACTN4/ATP2B4/CHP1/FLNA	5
GO:0000077	DNA damage checkpoint	0		biological process	3/230	155/17381	0.337282	0.595802	0.541875	1.46264	PEA15/PRKDC/WDR76	3
GO:0140056	organelle localization by membrane tethering	0		biological process	3/230	155/17381	0.337282	0.595802	0.541875	1.46264	ACTR1A/DCTN2/DYNC1H1	3
GO:0003209	cardiac atrium morphogenesis	0		biological process	1/230	31/17381	0.338547	0.595802	0.541875	2.43773	HEY2	1
GO:0021988	olfactory lobe development	0		biological process	1/230	31/17381	0.338547	0.595802	0.541875	2.43773	EXT1	1
GO:0032689	negative regulation of interferon-gamma production	0		biological process	1/230	31/17381	0.338547	0.595802	0.541875	2.43773	AXL	1
GO:0036257	multivesicular body organization	0		biological process	1/230	31/17381	0.338547	0.595802	0.541875	2.43773	VPS25	1
GO:0040036	regulation of fibroblast growth factor receptor signaling pathway	0		biological process	1/230	31/17381	0.338547	0.595802	0.541875	2.43773	NPTN	1
GO:0043001	Golgi to plasma membrane protein transport	0		biological process	1/230	31/17381	0.338547	0.595802	0.541875	2.43773	MACF1	1
GO:0045191	regulation of isotype switching	0		biological process	1/230	31/17381	0.338547	0.595802	0.541875	2.43773	STAT6	1
GO:0046949	fatty-acyl-CoA biosynthetic process	0		biological process	1/230	31/17381	0.338547	0.595802	0.541875	2.43773	ACLY	1
GO:0048873	homeostasis of number of cells within a tissue	0		biological process	1/230	31/17381	0.338547	0.595802	0.541875	2.43773	KMT2A	1
GO:0061462	protein localization to lysosome	0		biological process	1/230	31/17381	0.338547	0.595802	0.541875	2.43773	AP3D1	1
GO:0071353	cellular response to interleukin-4	0		biological process	1/230	31/17381	0.338547	0.595802	0.541875	2.43773	STAT6	1
GO:0072595	maintenance of protein localization in organelle	0		biological process	1/230	31/17381	0.338547	0.595802	0.541875	2.43773	KDELR1	1
GO:0090322	regulation of superoxide metabolic process	0		biological process	1/230	31/17381	0.338547	0.595802	0.541875	2.43773	FBLN5	1
GO:1901890	positive regulation of cell junction assembly	0		biological process	1/230	31/17381	0.338547	0.595802	0.541875	2.43773	ABL1	1
GO:0032846	positive regulation of homeostatic process	0		biological process	4/230	222/17381	0.338602	0.595802	0.541875	1.36161	ABL1/ANO1/MAPK1/SGIP1	4
GO:1900180	regulation of protein localization to nucleus	0		biological process	4/230	222/17381	0.338602	0.595802	0.541875	1.36161	CHP1/FLNA/MAPK1/RBPMS	4
GO:0071103	DNA conformation change	0		biological process	5/230	290/17381	0.338946	0.595852	0.541921	1.30292	CHD4/HIST1H1C/HIST1H1E/NCAPD2/TSPYL5	5
GO:0006942	regulation of striated muscle contraction	0		biological process	2/230	91/17381	0.339556	0.595852	0.541921	1.66087	FLNA/PDE5A	2
GO:0043502	regulation of muscle adaptation	0		biological process	2/230	91/17381	0.339556	0.595852	0.541921	1.66087	ATP2B4/PDE5A	2
GO:0099024	plasma membrane invagination	0		biological process	2/230	91/17381	0.339556	0.595852	0.541921	1.66087	MYH9/SNX33	2
GO:0050867	positive regulation of cell activation	0		biological process	6/230	359/17381	0.339586	0.595852	0.541921	1.263	AP3D1/AXL/GAB2/LGALS1/PDGFRB/STAT6	6
GO:0006475	internal protein amino acid acetylation	0		biological process	3/230	156/17381	0.340902	0.596817	0.542799	1.45326	CREBBP/KMT2A/TRRAP	3
GO:0006818	hydrogen transport	0		biological process	3/230	156/17381	0.340902	0.596817	0.542799	1.45326	ACTN4/CHP1/SLC23A2	3
GO:0045619	regulation of lymphocyte differentiation	0		biological process	3/230	156/17381	0.340902	0.596817	0.542799	1.45326	ABL1/AP3D1/AXL	3
GO:2001252	positive regulation of chromosome organization	0		biological process	3/230	156/17381	0.340902	0.596817	0.542799	1.45326	KMT2A/MAPK1/NUMA1	3
GO:0051051	negative regulation of transport	0		biological process	8/230	500/17381	0.343081	0.600118	0.545801	1.20911	ABR/ARHGAP1/CHP1/GNAO1/LRRC32/MAP1B/PEA15/SNX33	8
GO:0007041	lysosomal transport	0		biological process	2/230	92/17381	0.344375	0.600118	0.545801	1.64282	AP3D1/VPS39	2
GO:0009791	post-embryonic development	0		biological process	2/230	92/17381	0.344375	0.600118	0.545801	1.64282	ABL1/KMT2A	2
GO:0030816	positive regulation of cAMP metabolic process	0		biological process	2/230	92/17381	0.344375	0.600118	0.545801	1.64282	ADCY3/EDNRA	2
GO:0032649	regulation of interferon-gamma production	0		biological process	2/230	92/17381	0.344375	0.600118	0.545801	1.64282	ABL1/AXL	2
GO:0050853	B cell receptor signaling pathway	0		biological process	2/230	92/17381	0.344375	0.600118	0.545801	1.64282	ABL1/MAPK1	2
GO:0060993	kidney morphogenesis	0		biological process	2/230	92/17381	0.344375	0.600118	0.545801	1.64282	ILK/PDGFRB	2
GO:0072080	nephron tubule development	0		biological process	2/230	92/17381	0.344375	0.600118	0.545801	1.64282	ILK/JAG1	2
GO:0018394	peptidyl-lysine acetylation	0		biological process	3/230	157/17381	0.344519	0.600118	0.545801	1.444	CREBBP/KMT2A/TRRAP	3
GO:0006691	leukotriene metabolic process	0		biological process	1/230	32/17381	0.347315	0.601627	0.547174	2.36155	ABCC1	1
GO:0008089	anterograde axonal transport	0		biological process	1/230	32/17381	0.347315	0.601627	0.547174	2.36155	AP3D1	1
GO:0010591	regulation of lamellipodium assembly	0		biological process	1/230	32/17381	0.347315	0.601627	0.547174	2.36155	WASF2	1
GO:0033120	positive regulation of RNA splicing	0		biological process	1/230	32/17381	0.347315	0.601627	0.547174	2.36155	POLR2A	1
GO:0043368	positive T cell selection	0		biological process	1/230	32/17381	0.347315	0.601627	0.547174	2.36155	STAT6	1
GO:0060317	cardiac epithelial to mesenchymal transition	0		biological process	1/230	32/17381	0.347315	0.601627	0.547174	2.36155	HEY2	1
GO:0060325	face morphogenesis	0		biological process	1/230	32/17381	0.347315	0.601627	0.547174	2.36155	RRAS	1
GO:0061756	leukocyte adhesion to vascular endothelial cell	0		biological process	1/230	32/17381	0.347315	0.601627	0.547174	2.36155	ITGB1	1
GO:0086019	cell-cell signaling involved in cardiac conduction	0		biological process	1/230	32/17381	0.347315	0.601627	0.547174	2.36155	FLNA	1
GO:0090218	positive regulation of lipid kinase activity	0		biological process	1/230	32/17381	0.347315	0.601627	0.547174	2.36155	PDGFRB	1
GO:0071559	response to transforming growth factor beta	0		biological process	4/230	225/17381	0.347609	0.601802	0.547333	1.34346	CBL/COL4A2/TGFB1I1/ZFHX3	4
GO:0032006	regulation of TOR signaling	0		biological process	2/230	93/17381	0.349183	0.603856	0.549201	1.62515	RNF152/TMEM127	2
GO:0051261	protein depolymerization	0		biological process	2/230	93/17381	0.349183	0.603856	0.549201	1.62515	MICAL2/SPTAN1	2
GO:0051604	protein maturation	0		biological process	6/230	364/17381	0.351331	0.607234	0.552273	1.24565	A2M/CAPN2/CREBBP/ECE1/MYH9/PCSK5	6
GO:1900371	regulation of purine nucleotide biosynthetic process	0		biological process	3/230	159/17381	0.35175	0.607503	0.552518	1.42584	ADCY3/EDNRA/GUCY1A3	3
GO:0014020	primary neural tube formation	0		biological process	2/230	94/17381	0.353979	0.607503	0.552518	1.60786	ABL1/ARID1A	2
GO:0019233	sensory perception of pain	0		biological process	2/230	94/17381	0.353979	0.607503	0.552518	1.60786	ANO1/MAPK1	2
GO:0036503	ERAD pathway	0		biological process	2/230	94/17381	0.353979	0.607503	0.552518	1.60786	RNF5/UGGT1	2
GO:0043010	camera-type eye development	0		biological process	5/230	296/17381	0.354658	0.607503	0.552518	1.27651	ARID1A/ATP2B4/COL4A1/JAG1/PDGFRB	5
GO:0071214	cellular response to abiotic stimulus	0		biological process	5/230	296/17381	0.354658	0.607503	0.552518	1.27651	CHP1/CREBBP/TP53INP1/TSPYL5/YAP1	5
GO:0104004	cellular response to environmental stimulus	0		biological process	5/230	296/17381	0.354658	0.607503	0.552518	1.27651	CHP1/CREBBP/TP53INP1/TSPYL5/YAP1	5
GO:0030177	positive regulation of Wnt signaling pathway	0		biological process	3/230	160/17381	0.355362	0.607503	0.552518	1.41693	ABL1/ILK/MACF1	3
GO:0030808	regulation of nucleotide biosynthetic process	0		biological process	3/230	160/17381	0.355362	0.607503	0.552518	1.41693	ADCY3/EDNRA/GUCY1A3	3
GO:0003338	metanephros morphogenesis	0		biological process	1/230	33/17381	0.355968	0.607503	0.552518	2.28999	PDGFRB	1
GO:0006370	7-methylguanosine mRNA capping	0		biological process	1/230	33/17381	0.355968	0.607503	0.552518	2.28999	POLR2A	1
GO:0006409	tRNA export from nucleus	0		biological process	1/230	33/17381	0.355968	0.607503	0.552518	2.28999	NUP214	1
GO:0009154	purine ribonucleotide catabolic process	0		biological process	1/230	33/17381	0.355968	0.607503	0.552518	2.28999	PDE5A	1
GO:0015721	bile acid and bile salt transport	0		biological process	1/230	33/17381	0.355968	0.607503	0.552518	2.28999	ATP8B1	1
GO:0031062	positive regulation of histone methylation	0		biological process	1/230	33/17381	0.355968	0.607503	0.552518	2.28999	KMT2A	1
GO:0045746	negative regulation of Notch signaling pathway	0		biological process	1/230	33/17381	0.355968	0.607503	0.552518	2.28999	HEY2	1
GO:0048147	negative regulation of fibroblast proliferation	0		biological process	1/230	33/17381	0.355968	0.607503	0.552518	2.28999	TP53INP1	1
GO:0071431	tRNA-containing ribonucleoprotein complex export from nucleus	0		biological process	1/230	33/17381	0.355968	0.607503	0.552518	2.28999	NUP214	1
GO:0098751	bone cell development	0		biological process	1/230	33/17381	0.355968	0.607503	0.552518	2.28999	WASF2	1
GO:0098901	regulation of cardiac muscle cell action potential	0		biological process	1/230	33/17381	0.355968	0.607503	0.552518	2.28999	FLNA	1
GO:1901976	regulation of cell cycle checkpoint	0		biological process	1/230	33/17381	0.355968	0.607503	0.552518	2.28999	WDR76	1
GO:1902742	apoptotic process involved in development	0		biological process	1/230	33/17381	0.355968	0.607503	0.552518	2.28999	SLIT3	1
GO:2000008	regulation of protein localization to cell surface	0		biological process	1/230	33/17381	0.355968	0.607503	0.552518	2.28999	SNX33	1
GO:0051170	nuclear import	0		biological process	5/230	297/17381	0.35728	0.608747	0.553649	1.27221	CHP1/FLNA/MAPK1/NUP214/RBPMS	5
GO:0002285	lymphocyte activation involved in immune response	0		biological process	3/230	161/17381	0.358972	0.608747	0.553649	1.40813	ABL1/LGALS1/STAT6	3
GO:0008064	regulation of actin polymerization or depolymerization	0		biological process	3/230	161/17381	0.358972	0.608747	0.553649	1.40813	MYADM/MYO1C/SPTAN1	3
GO:0030307	positive regulation of cell growth	0		biological process	3/230	161/17381	0.358972	0.608747	0.553649	1.40813	ILK/MACF1/MAP1B	3
GO:0009416	response to light stimulus	0		biological process	5/230	299/17381	0.362527	0.608747	0.553649	1.26371	CREBBP/ITGB1/KMT2A/NPTN/TP53INP1	5
GO:0030832	regulation of actin filament length	0		biological process	3/230	162/17381	0.362579	0.608747	0.553649	1.39944	MYADM/MYO1C/SPTAN1	3
GO:0014706	striated muscle tissue development	0		biological process	6/230	369/17381	0.36311	0.608747	0.553649	1.22877	ARID1A/HEY2/ITGB1/MYL6/NR2F2/PDGFRB	6
GO:0030641	regulation of cellular pH	0		biological process	2/230	96/17381	0.363533	0.608747	0.553649	1.57437	CHP1/MAPK1	2
GO:0031279	regulation of cyclase activity	0		biological process	2/230	96/17381	0.363533	0.608747	0.553649	1.57437	ADCY3/EDNRA	2
GO:1903214	regulation of protein targeting to mitochondrion	0		biological process	2/230	96/17381	0.363533	0.608747	0.553649	1.57437	CSNK2A2/HUWE1	2
GO:0001953	negative regulation of cell-matrix adhesion	0		biological process	1/230	34/17381	0.364506	0.608747	0.553649	2.22263	PHLDB2	1
GO:0002701	negative regulation of production of molecular mediator of immune response	0		biological process	1/230	34/17381	0.364506	0.608747	0.553649	2.22263	PRKDC	1
GO:0002714	positive regulation of B cell mediated immunity	0		biological process	1/230	34/17381	0.364506	0.608747	0.553649	2.22263	STAT6	1
GO:0002891	positive regulation of immunoglobulin mediated immune response	0		biological process	1/230	34/17381	0.364506	0.608747	0.553649	2.22263	STAT6	1
GO:0006101	citrate metabolic process	0		biological process	1/230	34/17381	0.364506	0.608747	0.553649	2.22263	ACLY	1
GO:0006356	regulation of transcription from RNA polymerase I promoter	0		biological process	1/230	34/17381	0.364506	0.608747	0.553649	2.22263	FLNA	1
GO:0007435	salivary gland morphogenesis	0		biological process	1/230	34/17381	0.364506	0.608747	0.553649	2.22263	PLXND1	1
GO:0009225	nucleotide-sugar metabolic process	0		biological process	1/230	34/17381	0.364506	0.608747	0.553649	2.22263	UGGT1	1
GO:0009261	ribonucleotide catabolic process	0		biological process	1/230	34/17381	0.364506	0.608747	0.553649	2.22263	PDE5A	1
GO:0009452	7-methylguanosine RNA capping	0		biological process	1/230	34/17381	0.364506	0.608747	0.553649	2.22263	POLR2A	1
GO:0014037	Schwann cell differentiation	0		biological process	1/230	34/17381	0.364506	0.608747	0.553649	2.22263	ILK	1
GO:0019076	viral release from host cell	0		biological process	1/230	34/17381	0.364506	0.608747	0.553649	2.22263	PPIA	1
GO:0032212	positive regulation of telomere maintenance via telomerase	0		biological process	1/230	34/17381	0.364506	0.608747	0.553649	2.22263	MAPK1	1
GO:0035890	exit from host	0		biological process	1/230	34/17381	0.364506	0.608747	0.553649	2.22263	PPIA	1
GO:0035891	exit from host cell	0		biological process	1/230	34/17381	0.364506	0.608747	0.553649	2.22263	PPIA	1
GO:0036260	RNA capping	0		biological process	1/230	34/17381	0.364506	0.608747	0.553649	2.22263	POLR2A	1
GO:0038202	TORC1 signaling	0		biological process	1/230	34/17381	0.364506	0.608747	0.553649	2.22263	RNF152	1
GO:0043171	peptide catabolic process	0		biological process	1/230	34/17381	0.364506	0.608747	0.553649	2.22263	ECE1	1
GO:0043243	positive regulation of protein complex disassembly	0		biological process	1/230	34/17381	0.364506	0.608747	0.553649	2.22263	IGF1R	1
GO:0045070	positive regulation of viral genome replication	0		biological process	1/230	34/17381	0.364506	0.608747	0.553649	2.22263	PPIA	1
GO:0048048	embryonic eye morphogenesis	0		biological process	1/230	34/17381	0.364506	0.608747	0.553649	2.22263	ARID1A	1
GO:0050775	positive regulation of dendrite morphogenesis	0		biological process	1/230	34/17381	0.364506	0.608747	0.553649	2.22263	ILK	1
GO:0050931	pigment cell differentiation	0		biological process	1/230	34/17381	0.364506	0.608747	0.553649	2.22263	AP3D1	1
GO:0052126	movement in host environment	0		biological process	1/230	34/17381	0.364506	0.608747	0.553649	2.22263	PPIA	1
GO:0052192	movement in environment of other organism involved in symbiotic interaction	0		biological process	1/230	34/17381	0.364506	0.608747	0.553649	2.22263	PPIA	1
GO:0061384	heart trabecula morphogenesis	0		biological process	1/230	34/17381	0.364506	0.608747	0.553649	2.22263	HEY2	1
GO:0070670	response to interleukin-4	0		biological process	1/230	34/17381	0.364506	0.608747	0.553649	2.22263	STAT6	1
GO:1905332	positive regulation of morphogenesis of an epithelium	0		biological process	1/230	34/17381	0.364506	0.608747	0.553649	2.22263	ABL1	1
GO:2000249	regulation of actin cytoskeleton reorganization	0		biological process	1/230	34/17381	0.364506	0.608747	0.553649	2.22263	ABL1	1
GO:2001222	regulation of neuron migration	0		biological process	1/230	34/17381	0.364506	0.608747	0.553649	2.22263	FLNA	1
GO:0006612	protein targeting to membrane	0		biological process	3/230	163/17381	0.366183	0.610893	0.555601	1.39085	CHP1/ICMT/MYO1C	3
GO:0006665	sphingolipid metabolic process	0		biological process	3/230	163/17381	0.366183	0.610893	0.555601	1.39085	ESYT1/ESYT2/ORMDL2	3
GO:0043687	post-translational protein modification	0		biological process	7/230	441/17381	0.366766	0.611539	0.556188	1.19952	FBXL20/ICMT/KLHL42/LAMC1/LGALS1/QSOX1/RAB1B	7
GO:0002705	positive regulation of leukocyte mediated immunity	0		biological process	2/230	97/17381	0.368291	0.612443	0.557011	1.55814	GAB2/STAT6	2
GO:0043244	regulation of protein complex disassembly	0		biological process	2/230	97/17381	0.368291	0.612443	0.557011	1.55814	IGF1R/SPTAN1	2
GO:0043331	response to dsRNA	0		biological process	2/230	97/17381	0.368291	0.612443	0.557011	1.55814	AGO1/MAPK1	2
GO:0050905	neuromuscular process	0		biological process	2/230	97/17381	0.368291	0.612443	0.557011	1.55814	ABL1/ABR	2
GO:0051339	regulation of lyase activity	0		biological process	2/230	97/17381	0.368291	0.612443	0.557011	1.55814	ADCY3/EDNRA	2
GO:0031570	DNA integrity checkpoint	0		biological process	3/230	164/17381	0.369784	0.613383	0.557865	1.38237	PEA15/PRKDC/WDR76	3
GO:0051235	maintenance of location	0		biological process	5/230	302/17381	0.370402	0.613383	0.557865	1.25115	ABL1/AP3D1/FLNA/KDELR1/TLN1	5
GO:0048872	homeostasis of number of cells	0		biological process	4/230	233/17381	0.371638	0.613383	0.557865	1.29733	ABL1/AXL/CDK6/KMT2A	4
GO:0001662	behavioral fear response	0		biological process	1/230	35/17381	0.372932	0.613383	0.557865	2.15913	FBXL20	1
GO:0002209	behavioral defense response	0		biological process	1/230	35/17381	0.372932	0.613383	0.557865	2.15913	FBXL20	1
GO:0002369	T cell cytokine production	0		biological process	1/230	35/17381	0.372932	0.613383	0.557865	2.15913	KDELR1	1
GO:0003091	renal water homeostasis	0		biological process	1/230	35/17381	0.372932	0.613383	0.557865	2.15913	ADCY3	1
GO:0003230	cardiac atrium development	0		biological process	1/230	35/17381	0.372932	0.613383	0.557865	2.15913	HEY2	1
GO:0030261	chromosome condensation	0		biological process	1/230	35/17381	0.372932	0.613383	0.557865	2.15913	NCAPD2	1
GO:0043277	apoptotic cell clearance	0		biological process	1/230	35/17381	0.372932	0.613383	0.557865	2.15913	AXL	1
GO:0048333	mesodermal cell differentiation	0		biological process	1/230	35/17381	0.372932	0.613383	0.557865	2.15913	ITGB1	1
GO:0048566	embryonic digestive tract development	0		biological process	1/230	35/17381	0.372932	0.613383	0.557865	2.15913	PCSK5	1
GO:0051031	tRNA transport	0		biological process	1/230	35/17381	0.372932	0.613383	0.557865	2.15913	NUP214	1
GO:0060045	positive regulation of cardiac muscle cell proliferation	0		biological process	1/230	35/17381	0.372932	0.613383	0.557865	2.15913	HEY2	1
GO:0060306	regulation of membrane repolarization	0		biological process	1/230	35/17381	0.372932	0.613383	0.557865	2.15913	FLNA	1
GO:0072348	sulfur compound transport	0		biological process	1/230	35/17381	0.372932	0.613383	0.557865	2.15913	ABCC1	1
GO:0090279	regulation of calcium ion import	0		biological process	1/230	35/17381	0.372932	0.613383	0.557865	2.15913	PDGFRB	1
GO:0097421	liver regeneration	0		biological process	1/230	35/17381	0.372932	0.613383	0.557865	2.15913	CSNK2A2	1
GO:1903523	negative regulation of blood circulation	0		biological process	1/230	35/17381	0.372932	0.613383	0.557865	2.15913	PDE5A	1
GO:0071375	cellular response to peptide hormone stimulus	0		biological process	5/230	303/17381	0.373027	0.613383	0.557865	1.24702	ADCY3/IGF1R/MAPK1/MYO1C/PRKDC	5
GO:0002703	regulation of leukocyte mediated immunity	0		biological process	3/230	165/17381	0.37338	0.613383	0.557865	1.37399	ABR/GAB2/STAT6	3
GO:0031497	chromatin assembly	0		biological process	3/230	165/17381	0.37338	0.613383	0.557865	1.37399	HIST1H1C/HIST1H1E/TSPYL5	3
GO:0071222	cellular response to lipopolysaccharide	0		biological process	3/230	165/17381	0.37338	0.613383	0.557865	1.37399	ABL1/AXL/MAPK1	3
GO:0006338	chromatin remodeling	0		biological process	3/230	166/17381	0.376974	0.618627	0.562635	1.36572	ARID1A/CHD4/GATAD2B	3
GO:1901987	regulation of cell cycle phase transition	0		biological process	7/230	446/17381	0.377584	0.618627	0.562635	1.18607	ACTR1A/ATP2B4/CDK6/CTDSP2/DCTN2/DYNC1H1/PRKDC	7
GO:0006476	protein deacetylation	0		biological process	2/230	99/17381	0.377763	0.618627	0.562635	1.52666	CHD4/FRY	2
GO:0006637	acyl-CoA metabolic process	0		biological process	2/230	99/17381	0.377763	0.618627	0.562635	1.52666	ACLY/PDK3	2
GO:0010324	membrane invagination	0		biological process	2/230	99/17381	0.377763	0.618627	0.562635	1.52666	MYH9/SNX33	2
GO:0035383	thioester metabolic process	0		biological process	2/230	99/17381	0.377763	0.618627	0.562635	1.52666	ACLY/PDK3	2
GO:0043112	receptor metabolic process	0		biological process	3/230	167/17381	0.380562	0.619129	0.563092	1.35754	ECE1/ITGB1/NSF	3
GO:0016485	protein processing	0		biological process	5/230	306/17381	0.380903	0.619129	0.563092	1.2348	A2M/CAPN2/ECE1/MYH9/PCSK5	5
GO:0006298	mismatch repair	0		biological process	1/230	36/17381	0.381247	0.619129	0.563092	2.09915	ABL1	1
GO:0006458	'de novo' protein folding	0		biological process	1/230	36/17381	0.381247	0.619129	0.563092	2.09915	UGGT1	1
GO:0014911	positive regulation of smooth muscle cell migration	0		biological process	1/230	36/17381	0.381247	0.619129	0.563092	2.09915	PDGFRB	1
GO:0021587	cerebellum morphogenesis	0		biological process	1/230	36/17381	0.381247	0.619129	0.563092	2.09915	ABL1	1
GO:0033572	transferrin transport	0		biological process	1/230	36/17381	0.381247	0.619129	0.563092	2.09915	ARHGAP1	1
GO:0045684	positive regulation of epidermis development	0		biological process	1/230	36/17381	0.381247	0.619129	0.563092	2.09915	NUMA1	1
GO:0045747	positive regulation of Notch signaling pathway	0		biological process	1/230	36/17381	0.381247	0.619129	0.563092	2.09915	JAG1	1
GO:0045823	positive regulation of heart contraction	0		biological process	1/230	36/17381	0.381247	0.619129	0.563092	2.09915	HEY2	1
GO:0050919	negative chemotaxis	0		biological process	1/230	36/17381	0.381247	0.619129	0.563092	2.09915	SLIT3	1
GO:0051693	actin filament capping	0		biological process	1/230	36/17381	0.381247	0.619129	0.563092	2.09915	SPTAN1	1
GO:0060416	response to growth hormone	0		biological process	1/230	36/17381	0.381247	0.619129	0.563092	2.09915	MAPK1	1
GO:1901381	positive regulation of potassium ion transmembrane transport	0		biological process	1/230	36/17381	0.381247	0.619129	0.563092	2.09915	FLNA	1
GO:1904358	positive regulation of telomere maintenance via telomere lengthening	0		biological process	1/230	36/17381	0.381247	0.619129	0.563092	2.09915	MAPK1	1
GO:2000142	regulation of DNA-templated transcription, initiation	0		biological process	1/230	36/17381	0.381247	0.619129	0.563092	2.09915	HEY2	1
GO:0042752	regulation of circadian rhythm	0		biological process	2/230	100/17381	0.382478	0.620482	0.564322	1.51139	PRKDC/ZFHX3	2
GO:0071887	leukocyte apoptotic process	0		biological process	2/230	100/17381	0.382478	0.620482	0.564322	1.51139	AXL/KDELR1	2
GO:0061448	connective tissue development	0		biological process	4/230	237/17381	0.383635	0.622036	0.565735	1.27544	ACTA2/CD44/CREB3L2/PDGFRB	4
GO:1904018	positive regulation of vasculature development	0		biological process	3/230	168/17381	0.384147	0.622542	0.566195	1.34946	ABL1/ITGA5/RRAS	3
GO:0050804	modulation of chemical synaptic transmission	0		biological process	5/230	308/17381	0.386153	0.623363	0.566942	1.22678	ABL1/KMT2A/MAPK1/NPTN/SIPA1L1	5
GO:0021761	limbic system development	0		biological process	2/230	101/17381	0.387177	0.623363	0.566942	1.49643	ATP2B4/CDK6	2
GO:0050868	negative regulation of T cell activation	0		biological process	2/230	101/17381	0.387177	0.623363	0.566942	1.49643	LRRC32/PDE5A	2
GO:0051899	membrane depolarization	0		biological process	2/230	101/17381	0.387177	0.623363	0.566942	1.49643	ABL1/KMT2A	2
GO:1990266	neutrophil migration	0		biological process	2/230	101/17381	0.387177	0.623363	0.566942	1.49643	ITGA1/PECAM1	2
GO:0055001	muscle cell development	0		biological process	3/230	169/17381	0.387727	0.623363	0.566942	1.34147	HEY2/ITGB1/PDGFRB	3
GO:1903708	positive regulation of hemopoiesis	0		biological process	3/230	169/17381	0.387727	0.623363	0.566942	1.34147	AP3D1/AXL/JAG1	3
GO:0010876	lipid localization	0		biological process	6/230	380/17381	0.38909	0.623363	0.566942	1.1932	ABCC1/ATP8B1/ATP8B2/ESYT1/ESYT2/LRP10	6
GO:0009112	nucleobase metabolic process	0		biological process	1/230	37/17381	0.389452	0.623363	0.566942	2.04242	MAPK1	1
GO:0010613	positive regulation of cardiac muscle hypertrophy	0		biological process	1/230	37/17381	0.389452	0.623363	0.566942	2.04242	PDE5A	1
GO:0014742	positive regulation of muscle hypertrophy	0		biological process	1/230	37/17381	0.389452	0.623363	0.566942	2.04242	PDE5A	1
GO:0015695	organic cation transport	0		biological process	1/230	37/17381	0.389452	0.623363	0.566942	2.04242	SLC44A2	1
GO:0031076	embryonic camera-type eye development	0		biological process	1/230	37/17381	0.389452	0.623363	0.566942	2.04242	ARID1A	1
GO:0034405	response to fluid shear stress	0		biological process	1/230	37/17381	0.389452	0.623363	0.566942	2.04242	PDGFRB	1
GO:0035329	hippo signaling	0		biological process	1/230	37/17381	0.389452	0.623363	0.566942	2.04242	YAP1	1
GO:0042092	type 2 immune response	0		biological process	1/230	37/17381	0.389452	0.623363	0.566942	2.04242	STAT6	1
GO:0042596	fear response	0		biological process	1/230	37/17381	0.389452	0.623363	0.566942	2.04242	FBXL20	1
GO:0043536	positive regulation of blood vessel endothelial cell migration	0		biological process	1/230	37/17381	0.389452	0.623363	0.566942	2.04242	ABL1	1
GO:0043954	cellular component maintenance	0		biological process	1/230	37/17381	0.389452	0.623363	0.566942	2.04242	IGF1R	1
GO:0045601	regulation of endothelial cell differentiation	0		biological process	1/230	37/17381	0.389452	0.623363	0.566942	2.04242	JAG1	1
GO:0060119	inner ear receptor cell development	0		biological process	1/230	37/17381	0.389452	0.623363	0.566942	2.04242	ATP8B1	1
GO:1901998	toxin transport	0		biological process	1/230	37/17381	0.389452	0.623363	0.566942	2.04242	ARID1A	1
GO:1902229	regulation of intrinsic apoptotic signaling pathway in response to DNA damage	0		biological process	1/230	37/17381	0.389452	0.623363	0.566942	2.04242	CD44	1
GO:1904036	negative regulation of epithelial cell apoptotic process	0		biological process	1/230	37/17381	0.389452	0.623363	0.566942	2.04242	ABL1	1
GO:0018205	peptidyl-lysine modification	0		biological process	6/230	381/17381	0.391453	0.625933	0.56928	1.19007	CREBBP/HIST1H1C/HIST1H1E/KMT2A/NUP214/TRRAP	6
GO:0001841	neural tube formation	0		biological process	2/230	102/17381	0.391861	0.625933	0.56928	1.48176	ABL1/ARID1A	2
GO:0032609	interferon-gamma production	0		biological process	2/230	102/17381	0.391861	0.625933	0.56928	1.48176	ABL1/AXL	2
GO:0033138	positive regulation of peptidyl-serine phosphorylation	0		biological process	2/230	102/17381	0.391861	0.625933	0.56928	1.48176	ATP2B4/CD44	2
GO:0017157	regulation of exocytosis	0		biological process	3/230	171/17381	0.394872	0.627941	0.571106	1.32578	ABR/GAB2/NSF	3
GO:0030324	lung development	0		biological process	3/230	171/17381	0.394872	0.627941	0.571106	1.32578	MAPK1/NUMA1/PDGFRB	3
GO:0006885	regulation of pH	0		biological process	2/230	103/17381	0.396528	0.627941	0.571106	1.46737	CHP1/MAPK1	2
GO:0019933	cAMP-mediated signaling	0		biological process	2/230	103/17381	0.396528	0.627941	0.571106	1.46737	ADCY3/CRTC3	2
GO:0051249	regulation of lymphocyte activation	0		biological process	7/230	455/17381	0.397089	0.627941	0.571106	1.16261	ABL1/AP3D1/AXL/LGALS1/LRRC32/PDE5A/STAT6	7
GO:0002686	negative regulation of leukocyte migration	0		biological process	1/230	38/17381	0.397548	0.627941	0.571106	1.98867	ABR	1
GO:0007431	salivary gland development	0		biological process	1/230	38/17381	0.397548	0.627941	0.571106	1.98867	PLXND1	1
GO:0010831	positive regulation of myotube differentiation	0		biological process	1/230	38/17381	0.397548	0.627941	0.571106	1.98867	EHD2	1
GO:0033003	regulation of mast cell activation	0		biological process	1/230	38/17381	0.397548	0.627941	0.571106	1.98867	GAB2	1
GO:0040019	positive regulation of embryonic development	0		biological process	1/230	38/17381	0.397548	0.627941	0.571106	1.98867	PHLDB2	1
GO:0045022	early endosome to late endosome transport	0		biological process	1/230	38/17381	0.397548	0.627941	0.571106	1.98867	MAPK1	1
GO:0050850	positive regulation of calcium-mediated signaling	0		biological process	1/230	38/17381	0.397548	0.627941	0.571106	1.98867	CDH13	1
GO:0051281	positive regulation of release of sequestered calcium ion into cytosol	0		biological process	1/230	38/17381	0.397548	0.627941	0.571106	1.98867	ABL1	1
GO:0060323	head morphogenesis	0		biological process	1/230	38/17381	0.397548	0.627941	0.571106	1.98867	RRAS	1
GO:0060412	ventricular septum morphogenesis	0		biological process	1/230	38/17381	0.397548	0.627941	0.571106	1.98867	HEY2	1
GO:0060428	lung epithelium development	0		biological process	1/230	38/17381	0.397548	0.627941	0.571106	1.98867	NUMA1	1
GO:0061001	regulation of dendritic spine morphogenesis	0		biological process	1/230	38/17381	0.397548	0.627941	0.571106	1.98867	SIPA1L1	1
GO:0071364	cellular response to epidermal growth factor stimulus	0		biological process	1/230	38/17381	0.397548	0.627941	0.571106	1.98867	CBL	1
GO:0072350	tricarboxylic acid metabolic process	0		biological process	1/230	38/17381	0.397548	0.627941	0.571106	1.98867	ACLY	1
GO:0090311	regulation of protein deacetylation	0		biological process	1/230	38/17381	0.397548	0.627941	0.571106	1.98867	FRY	1
GO:0099622	cardiac muscle cell membrane repolarization	0		biological process	1/230	38/17381	0.397548	0.627941	0.571106	1.98867	FLNA	1
GO:1902042	negative regulation of extrinsic apoptotic signaling pathway via death domain receptors	0		biological process	1/230	38/17381	0.397548	0.627941	0.571106	1.98867	PEA15	1
GO:0042594	response to starvation	0		biological process	3/230	172/17381	0.398436	0.628958	0.572031	1.31807	CBL/MAPK1/RNF152	3
GO:0065004	protein-DNA complex assembly	0		biological process	4/230	242/17381	0.398596	0.628958	0.572031	1.24908	HEY2/HIST1H1C/HIST1H1E/TSPYL5	4
GO:0070838	divalent metal ion transport	0		biological process	7/230	456/17381	0.399257	0.629364	0.572401	1.16006	ABL1/ANXA6/ATP2B4/CNNM2/DENND5A/GNAO1/PDGFRB	7
GO:0072507	divalent inorganic cation homeostasis	0		biological process	7/230	456/17381	0.399257	0.629364	0.572401	1.16006	ABL1/ANXA6/AP3D1/ATP2B4/CNNM2/EDNRA/NPTN	7
GO:0061025	membrane fusion	0		biological process	4/230	243/17381	0.401581	0.631111	0.573989	1.24394	CHP1/NSF/PPIA/VPS39	4
GO:0071219	cellular response to molecule of bacterial origin	0		biological process	3/230	173/17381	0.401995	0.631111	0.573989	1.31045	ABL1/AXL/MAPK1	3
GO:0002768	immune response-regulating cell surface receptor signaling pathway	0		biological process	7/230	458/17381	0.403593	0.631111	0.573989	1.15499	ABL1/CREBBP/ELMO2/GAB2/MAPK1/MYO1C/WASF2	7
GO:0000413	protein peptidyl-prolyl isomerization	0		biological process	1/230	39/17381	0.405538	0.631111	0.573989	1.93768	PPIA	1
GO:0002639	positive regulation of immunoglobulin production	0		biological process	1/230	39/17381	0.405538	0.631111	0.573989	1.93768	STAT6	1
GO:0003197	endocardial cushion development	0		biological process	1/230	39/17381	0.405538	0.631111	0.573989	1.93768	JAG1	1
GO:0015682	ferric iron transport	0		biological process	1/230	39/17381	0.405538	0.631111	0.573989	1.93768	ARHGAP1	1
GO:0030049	muscle filament sliding	0		biological process	1/230	39/17381	0.405538	0.631111	0.573989	1.93768	MYL6	1
GO:0030835	negative regulation of actin filament depolymerization	0		biological process	1/230	39/17381	0.405538	0.631111	0.573989	1.93768	SPTAN1	1
GO:0032965	regulation of collagen biosynthetic process	0		biological process	1/230	39/17381	0.405538	0.631111	0.573989	1.93768	PDGFRB	1
GO:0033146	regulation of intracellular estrogen receptor signaling pathway	0		biological process	1/230	39/17381	0.405538	0.631111	0.573989	1.93768	YAP1	1
GO:0033275	actin-myosin filament sliding	0		biological process	1/230	39/17381	0.405538	0.631111	0.573989	1.93768	MYL6	1
GO:0035337	fatty-acyl-CoA metabolic process	0		biological process	1/230	39/17381	0.405538	0.631111	0.573989	1.93768	ACLY	1
GO:0043616	keratinocyte proliferation	0		biological process	1/230	39/17381	0.405538	0.631111	0.573989	1.93768	CDH13	1
GO:0045026	plasma membrane fusion	0		biological process	1/230	39/17381	0.405538	0.631111	0.573989	1.93768	NSF	1
GO:0045616	regulation of keratinocyte differentiation	0		biological process	1/230	39/17381	0.405538	0.631111	0.573989	1.93768	NUMA1	1
GO:0045777	positive regulation of blood pressure	0		biological process	1/230	39/17381	0.405538	0.631111	0.573989	1.93768	NR2F2	1
GO:0046461	neutral lipid catabolic process	0		biological process	1/230	39/17381	0.405538	0.631111	0.573989	1.93768	ABHD2	1
GO:0046464	acylglycerol catabolic process	0		biological process	1/230	39/17381	0.405538	0.631111	0.573989	1.93768	ABHD2	1
GO:0051150	regulation of smooth muscle cell differentiation	0		biological process	1/230	39/17381	0.405538	0.631111	0.573989	1.93768	HEY2	1
GO:0051646	mitochondrion localization	0		biological process	1/230	39/17381	0.405538	0.631111	0.573989	1.93768	MAP1B	1
[truncated: 1,119 more rows]

## Sheet: Down gene GO-CC
goID	goDescription	goType	geneRatio	bgRatio	pvalue	padj	qvalue	enrichScore	overlapGeneList	overlapGeneCount
GO:0005925	focal adhesion	cellular component	33/231	394/18511	4.03381e-18	1.02843e-15	7.76223e-16	6.71175	ACTN1/ACTN4/ANXA6/CAPN2/CBL/CD151/CD44/CDH13/CHP1/CSPG4/CSRP1/ENAH/FLNA/ILK/ITGA1/ITGA5/ITGB1/LASP1/LPP/MAPK1/MYH9/NUP214/PARVA/PDGFRB/PGM5/PHLDB2/PI4KA/PPIA/RRAS/TGFB1I1/TLN1/TNS1/VCL	33
GO:0005924	cell-substrate adherens junction	cellular component	33/231	397/18511	5.0728e-18	1.02843e-15	7.76223e-16	6.66103	ACTN1/ACTN4/ANXA6/CAPN2/CBL/CD151/CD44/CDH13/CHP1/CSPG4/CSRP1/ENAH/FLNA/ILK/ITGA1/ITGA5/ITGB1/LASP1/LPP/MAPK1/MYH9/NUP214/PARVA/PDGFRB/PGM5/PHLDB2/PI4KA/PPIA/RRAS/TGFB1I1/TLN1/TNS1/VCL	33
GO:0030055	cell-substrate junction	cellular component	33/231	402/18511	7.39878e-18	1.02843e-15	7.76223e-16	6.57818	ACTN1/ACTN4/ANXA6/CAPN2/CBL/CD151/CD44/CDH13/CHP1/CSPG4/CSRP1/ENAH/FLNA/ILK/ITGA1/ITGA5/ITGB1/LASP1/LPP/MAPK1/MYH9/NUP214/PARVA/PDGFRB/PGM5/PHLDB2/PI4KA/PPIA/RRAS/TGFB1I1/TLN1/TNS1/VCL	33
GO:0015629	actin cytoskeleton	cellular component	26/231	457/18511	1.21835e-10	1.27013e-08	9.58649e-09	4.55906	ABL1/ACTA2/ACTN1/ACTN4/ACTR1A/CALD1/CAPN2/CDC42BPB/DAAM1/DCTN2/FLNA/ILK/LASP1/MYADM/MYH10/MYH9/MYL6/MYL9/MYO1C/NOTCH3/PGM5/PLS3/SPTAN1/STK38L/VCL/WASF2	26
GO:0031252	cell leading edge	cellular component	22/231	369/18511	1.48934e-09	1.24211e-07	9.37503e-08	4.77765	ABL1/ACTA2/ACTN1/BMX/CD44/CDC42BPB/CDK6/CSPG4/ENAH/ILK/ITGA5/ITGB1/MACF1/MYADM/MYH10/MYH9/MYO1C/PHLDB2/PLXND1/RAPH1/TLN1/WASF2	22
GO:0032432	actin filament bundle	cellular component	8/231	58/18511	5.83592e-07	4.05597e-05	3.0613e-05	11.053	ACTN1/ACTN4/DAAM1/ILK/MYH10/MYH9/PGM5/PLS3	8
GO:0044448	cell cortex part	cellular component	11/231	134/18511	9.63498e-07	5.7397e-05	4.33212e-05	6.57818	ACTN4/ACTR1A/CALD1/CAPN2/FLNA/LASP1/MYADM/MYH9/NUMA1/PHLDB2/SPTAN1	11
GO:0030863	cortical cytoskeleton	cellular component	9/231	85/18511	1.13527e-06	5.85501e-05	4.41915e-05	8.4848	ACTN4/CALD1/CAPN2/FLNA/LASP1/MYADM/MYH9/NUMA1/SPTAN1	9
GO:0042641	actomyosin	cellular component	8/231	64/18511	1.26367e-06	5.85501e-05	4.41915e-05	10.0168	ACTN1/ACTN4/CDC42BPB/DAAM1/ILK/MYH10/MYH9/PGM5	8
GO:0001725	stress fiber	cellular component	7/231	52/18511	3.571e-06	0.000135373	0.000102175	10.7873	ACTN1/ACTN4/DAAM1/ILK/MYH10/MYH9/PGM5	7
GO:0097517	contractile actin filament bundle	cellular component	7/231	52/18511	3.571e-06	0.000135373	0.000102175	10.7873	ACTN1/ACTN4/DAAM1/ILK/MYH10/MYH9/PGM5	7
GO:0001726	ruffle	cellular component	11/231	162/18511	6.16755e-06	0.000214322	0.000161763	5.44121	ACTN1/BMX/CDK6/ITGA5/ITGB1/MACF1/MYADM/MYH9/MYO1C/TLN1/WASF2	11
GO:0099568	cytoplasmic region	cellular component	15/231	309/18511	8.32969e-06	0.000267191	0.000201666	3.89001	ACTN4/ACTR1A/AP3D1/CALD1/CAPN2/FLNA/FRY/LASP1/MAPK1/MYADM/MYH10/MYH9/NUMA1/PHLDB2/SPTAN1	15
GO:0034774	secretory granule lumen	cellular component	15/231	321/18511	1.30978e-05	0.000390126	0.000294454	3.74459	A2M/ACLY/ACTN1/ACTN4/DYNC1H1/FRK/HUWE1/ISLR/MAGED2/MAPK1/PPIA/QSOX1/SPTAN1/TRAPPC1/VCL	15
GO:0005938	cell cortex	cellular component	13/231	247/18511	1.43758e-05	0.000399648	0.00030164	4.21759	ACTN4/ACTR1A/CALD1/CAPN2/FLNA/FRY/LASP1/MYADM/MYH10/MYH9/NUMA1/PHLDB2/SPTAN1	13
GO:0030027	lamellipodium	cellular component	11/231	185/18511	2.16098e-05	0.000544264	0.000410791	4.76474	ACTA2/CD44/CDC42BPB/CSPG4/ENAH/ILK/ITGB1/MYH10/PLXND1/RAPH1/WASF2	11
GO:0060205	cytoplasmic vesicle lumen	cellular component	15/231	338/18511	2.39633e-05	0.000544264	0.000410791	3.55625	A2M/ACLY/ACTN1/ACTN4/DYNC1H1/FRK/HUWE1/ISLR/MAGED2/MAPK1/PPIA/QSOX1/SPTAN1/TRAPPC1/VCL	15
GO:0005911	cell-cell junction	cellular component	17/231	423/18511	2.45387e-05	0.000544264	0.000410791	3.22052	ACTN1/ACTN4/ARHGAP17/CDC42BPB/FLNA/ILK/ITGA5/ITGB1/MYADM/MYH9/PDZD11/PGM5/TLN1/TMEM47/UBA1/VCL/WASF2	17
GO:0031983	vesicle lumen	cellular component	15/231	339/18511	2.47986e-05	0.000544264	0.000410791	3.54576	A2M/ACLY/ACTN1/ACTN4/DYNC1H1/FRK/HUWE1/ISLR/MAGED2/MAPK1/PPIA/QSOX1/SPTAN1/TRAPPC1/VCL	15
GO:0031143	pseudopodium	cellular component	4/231	17/18511	4.94948e-05	0.00103197	0.000778892	18.8551	ACTN1/ACTN4/CAPN2/MAPK1	4
GO:0098589	membrane region	cellular component	15/231	378/18511	8.54913e-05	0.00169761	0.0012813	3.17993	ATP2B4/CAPN2/CBL/CDH13/EHD2/HIP1/ITGA1/ITGB1/LRP10/MAPK1/MYADM/MYO1C/PECAM1/SGIP1/STAT6	15
GO:0030864	cortical actin cytoskeleton	cellular component	6/231	59/18511	9.17859e-05	0.00173976	0.00131311	8.14924	CALD1/CAPN2/LASP1/MYADM/MYH9/SPTAN1	6
GO:0031256	leading edge membrane	cellular component	9/231	149/18511	0.000107899	0.00195626	0.00147652	4.84032	BMX/CD44/CSPG4/ITGA5/ITGB1/MACF1/MYO1C/PLXND1/TLN1	9
GO:0043292	contractile fiber	cellular component	11/231	224/18511	0.000122353	0.00212588	0.00160454	3.93516	ACTA2/ACTN1/ACTN4/ATP2B4/CALD1/FLNA/ILK/MYL9/PARVA/PGM5/VCL	11
GO:0031091	platelet alpha granule	cellular component	7/231	90/18511	0.00013352	0.00222711	0.00168094	6.23266	A2M/ACTN1/ACTN4/ISLR/MAGED2/PECAM1/QSOX1	7
GO:0031093	platelet alpha granule lumen	cellular component	6/231	67/18511	0.000187114	0.00300102	0.00226506	7.1762	A2M/ACTN1/ACTN4/ISLR/MAGED2/QSOX1	6
GO:0044449	contractile fiber part	cellular component	10/231	209/18511	0.000305645	0.00472051	0.00356288	3.83417	ACTA2/ACTN1/ACTN4/ATP2B4/FLNA/ILK/MYL9/PARVA/PGM5/VCL	10
GO:0045121	membrane raft	cellular component	12/231	301/18511	0.000418604	0.00620048	0.0046799	3.19472	ATP2B4/CAPN2/CBL/CDH13/EHD2/ITGA1/ITGB1/MAPK1/MYADM/MYO1C/PECAM1/STAT6	12
GO:0098857	membrane microdomain	cellular component	12/231	302/18511	0.000431208	0.00620048	0.0046799	3.18414	ATP2B4/CAPN2/CBL/CDH13/EHD2/ITGA1/ITGB1/MAPK1/MYADM/MYO1C/PECAM1/STAT6	12
GO:0030128	clathrin coat of endocytic vesicle	cellular component	3/231	14/18511	0.000630731	0.00868613	0.00655598	17.1716	EPN2/HIP1/SGIP1	3
GO:0008305	integrin complex	cellular component	4/231	32/18511	0.000645731	0.00868613	0.00655598	10.0168	ITGA1/ITGA5/ITGB1/MYH9	4
GO:0098858	actin-based cell projection	cellular component	9/231	191/18511	0.000679239	0.00885133	0.00668067	3.77596	ACTA2/AOC3/ATP8B1/DYNC1H1/ENAH/ITGB1/KIF13B/MYO1C/RAPH1	9
GO:0032587	ruffle membrane	cellular component	6/231	88/18511	0.000817872	0.0103349	0.00780044	5.4637	BMX/ITGA5/ITGB1/MACF1/MYO1C/TLN1	6
GO:0098636	protein complex involved in cell adhesion	cellular component	4/231	35/18511	0.000913118	0.0110421	0.00833419	9.15819	ITGA1/ITGA5/ITGB1/MYH9	4
GO:0098797	plasma membrane protein complex	cellular component	10/231	241/18511	0.000926795	0.0110421	0.00833419	3.32507	CBL/GNAO1/HIP1/IGF1R/ITGA1/ITGA5/ITGB1/MYH9/PGM5/SGIP1	10
GO:0008074	guanylate cyclase complex, soluble	cellular component	3/231	17/18511	0.00114616	0.0132763	0.0100205	14.1413	ADCY3/GUCY1A3/GUCY1B3	3
GO:0030117	membrane coat	cellular component	6/231	95/18511	0.00122037	0.013392	0.0101078	5.06111	AP3D1/EPN2/HIP1/SEC24C/SGIP1/VPS39	6
GO:0048475	coated membrane	cellular component	6/231	95/18511	0.00122037	0.013392	0.0101078	5.06111	AP3D1/EPN2/HIP1/SEC24C/SGIP1/VPS39	6
GO:0005903	brush border	cellular component	6/231	97/18511	0.00135928	0.0145339	0.0109697	4.95675	ACTN1/ACTN4/ATP8B1/MYH9/MYL6/MYO1C	6
GO:0030016	myofibril	cellular component	9/231	213/18511	0.00146143	0.0152354	0.0114992	3.38595	ACTN1/ACTN4/ATP2B4/CALD1/FLNA/ILK/PARVA/PGM5/VCL	9
GO:0043034	costamere	cellular component	3/231	19/18511	0.00160349	0.0163086	0.0123092	12.6528	ILK/PGM5/VCL	3
GO:0019898	extrinsic component of membrane	cellular component	10/231	261/18511	0.00168359	0.0167157	0.0126164	3.07028	ABL1/BMX/EHD2/ESYT2/FRK/GNAO1/HIP1/NUMA1/SNX33/WDFY3	10
GO:0016459	myosin complex	cellular component	5/231	71/18511	0.0019326	0.0187417	0.0141456	5.64325	MYH10/MYH9/MYL6/MYL9/MYO1C	5
GO:0005587	collagen type IV trimer	cellular component	2/231	6/18511	0.00225024	0.0213261	0.0160962	26.7114	COL4A1/COL4A2	2
GO:0031234	extrinsic component of cytoplasmic side of plasma membrane	cellular component	6/231	108/18511	0.00235081	0.0217842	0.0164419	4.4519	ABL1/BMX/ESYT2/FRK/GNAO1/HIP1	6
GO:0031258	lamellipodium membrane	cellular component	3/231	22/18511	0.00247908	0.0221949	0.016752	10.9274	CD44/CSPG4/PLXND1	3
GO:0030119	AP-type membrane coat adaptor complex	cellular component	4/231	46/18511	0.00255715	0.0221949	0.016752	6.96819	AP3D1/HIP1/SGIP1/VPS39	4
GO:0005875	microtubule associated complex	cellular component	7/231	148/18511	0.00260065	0.0221949	0.016752	3.79013	ACTR1A/DCTN2/DYNC1H1/KIF13B/MAP1A/MAP1B/PEA15	7
GO:0005901	caveola	cellular component	5/231	76/18511	0.00260804	0.0221949	0.016752	5.27199	ATP2B4/CBL/CDH13/EHD2/MAPK1	5
GO:0045178	basal part of cell	cellular component	4/231	47/18511	0.00276804	0.0230855	0.0174241	6.81993	ITGA1/MYO1C/PHLDB2/SLC23A2	4
GO:0030137	COPI-coated vesicle	cellular component	3/231	23/18511	0.00282489	0.0230977	0.0174333	10.4523	ACTR1A/KDELR1/PACS1	3
GO:0019897	extrinsic component of plasma membrane	cellular component	7/231	151/18511	0.00290919	0.0233295	0.0176082	3.71483	ABL1/BMX/ESYT2/FRK/GNAO1/HIP1/NUMA1	7
GO:0098642	network-forming collagen trimer	cellular component	2/231	7/18511	0.00312445	0.0241277	0.0182107	22.8955	COL4A1/COL4A2	2
GO:0098645	collagen network	cellular component	2/231	7/18511	0.00312445	0.0241277	0.0182107	22.8955	COL4A1/COL4A2	2
GO:0014704	intercalated disc	cellular component	4/231	50/18511	0.00347161	0.0263211	0.0198662	6.41074	ACTN1/ITGB1/PGM5/VCL	4
GO:0030125	clathrin vesicle coat	cellular component	3/231	25/18511	0.00360203	0.0268223	0.0202445	9.6161	EPN2/HIP1/SGIP1	3
GO:0030120	vesicle coat	cellular component	4/231	51/18511	0.00373076	0.0272935	0.0206001	6.28504	EPN2/HIP1/SEC24C/SGIP1	4
GO:0030018	Z disc	cellular component	6/231	119/18511	0.00380842	0.0273812	0.0206664	4.04038	ACTN1/ACTN4/ATP2B4/FLNA/PARVA/PGM5	6
GO:0044420	extracellular matrix component	cellular component	6/231	120/18511	0.00396804	0.0277893	0.0209744	4.00671	CD151/COL4A1/COL4A2/FBLN5/LAMA4/LAMC1	6
GO:0099738	cell cortex region	cellular component	3/231	26/18511	0.00403473	0.0277893	0.0209744	9.24625	ACTR1A/NUMA1/PHLDB2	3
GO:0005869	dynactin complex	cellular component	2/231	8/18511	0.00413175	0.0277893	0.0209744	20.0335	ACTR1A/DCTN2	2
GO:0098651	basement membrane collagen trimer	cellular component	2/231	8/18511	0.00413175	0.0277893	0.0209744	20.0335	COL4A1/COL4A2	2
GO:0005775	vacuolar lumen	cellular component	7/231	170/18511	0.00556155	0.036237	0.0273504	3.29964	ACLY/CSPG4/DYNC1H1/FRK/MAPK1/PDGFRB/TRAPPC1	7
GO:0009898	cytoplasmic side of plasma membrane	cellular component	7/231	170/18511	0.00556155	0.036237	0.0273504	3.29964	ABL1/BMX/ESYT2/FRK/GNAO1/HIP1/PGM5	7
GO:0035578	azurophil granule lumen	cellular component	5/231	91/18511	0.00564972	0.0362451	0.0273565	4.40298	ACLY/DYNC1H1/FRK/MAPK1/TRAPPC1	5
GO:0031253	cell projection membrane	cellular component	10/231	312/18511	0.00597959	0.0377801	0.0285151	2.5684	ATP8B1/BMX/CD44/CSPG4/ITGA5/ITGB1/MACF1/MYO1C/PLXND1/TLN1	10
GO:0005604	basement membrane	cellular component	5/231	93/18511	0.00618907	0.0383636	0.0289555	4.30829	CD151/COL4A1/COL4A2/LAMA4/LAMC1	5
GO:0031674	I band	cellular component	6/231	132/18511	0.0062914	0.0383636	0.0289555	3.64246	ACTN1/ACTN4/ATP2B4/FLNA/PARVA/PGM5	6
GO:0005916	fascia adherens	cellular component	2/231	10/18511	0.00653193	0.0383636	0.0289555	16.0268	ACTN1/VCL	2
GO:0016461	unconventional myosin complex	cellular component	2/231	10/18511	0.00653193	0.0383636	0.0289555	16.0268	MYL6/MYO1C	2
GO:0030123	AP-3 adaptor complex	cellular component	2/231	10/18511	0.00653193	0.0383636	0.0289555	16.0268	AP3D1/VPS39	2
GO:0030175	filopodium	cellular component	5/231	96/18511	0.00706446	0.0403545	0.0304582	4.17366	ACTA2/DYNC1H1/ENAH/ITGB1/RAPH1	5
GO:0044853	plasma membrane raft	cellular component	5/231	96/18511	0.00706446	0.0403545	0.0304582	4.17366	ATP2B4/CBL/CDH13/EHD2/MAPK1	5
GO:0035580	specific granule lumen	cellular component	4/231	62/18511	0.00748867	0.0421997	0.0318508	5.16995	FRK/QSOX1/SPTAN1/VCL	4
GO:0016460	myosin II complex	cellular component	3/231	33/18511	0.00794213	0.0441582	0.0333291	7.28493	MYH10/MYH9/MYL9	3
GO:0098862	cluster of actin-based cell projections	cellular component	6/231	142/18511	0.00887843	0.0487145	0.036768	3.38595	ACTN1/ACTN4/ATP8B1/MYH9/MYL6/MYO1C	6
GO:0033643	host cell part	cellular component	2/231	12/18511	0.00942411	0.0510371	0.038521	13.3557	AXL/PI4KA	2
GO:0098562	cytoplasmic side of membrane	cellular component	7/231	189/18511	0.00971209	0.0519223	0.0391891	2.96793	ABL1/BMX/ESYT2/FRK/GNAO1/HIP1/PGM5	7
GO:0044291	cell-cell contact zone	cellular component	4/231	68/18511	0.0103192	0.0544698	0.0411119	4.71378	ACTN1/ITGB1/PGM5/VCL	4
GO:0030017	sarcomere	cellular component	7/231	192/18511	0.0105315	0.0548954	0.0414331	2.92156	ACTN1/ACTN4/ATP2B4/FLNA/ILK/PARVA/PGM5	7
GO:0043198	dendritic shaft	cellular component	3/231	37/18511	0.010906	0.0561456	0.0423767	6.49737	FLNA/ILK/NSF	3
GO:0030122	AP-2 adaptor complex	cellular component	2/231	13/18511	0.0110466	0.0561762	0.0423998	12.3283	HIP1/SGIP1	2
GO:0005774	vacuolar membrane	cellular component	11/231	398/18511	0.0116404	0.0584823	0.0441404	2.21476	ANXA6/AP3D1/ECE1/NSF/RAB5C/RNF152/SIDT2/SLC44A2/UBA1/VPS39/WDFY3	11
GO:0005765	lysosomal membrane	cellular component	10/231	349/18511	0.0125567	0.0616015	0.0464946	2.29611	ANXA6/AP3D1/ECE1/NSF/RAB5C/RNF152/SIDT2/SLC44A2/UBA1/VPS39	10
GO:0098852	lytic vacuole membrane	cellular component	10/231	349/18511	0.0125567	0.0616015	0.0464946	2.29611	ANXA6/AP3D1/ECE1/NSF/RAB5C/RNF152/SIDT2/SLC44A2/UBA1/VPS39	10
GO:0005766	primary lysosome	cellular component	6/231	155/18511	0.0132788	0.0636469	0.0480384	3.10197	ACLY/DYNC1H1/FRK/MAPK1/RAB5C/TRAPPC1	6
GO:0042582	azurophil granule	cellular component	6/231	155/18511	0.0132788	0.0636469	0.0480384	3.10197	ACLY/DYNC1H1/FRK/MAPK1/RAB5C/TRAPPC1	6
GO:0005793	endoplasmic reticulum-Golgi intermediate compartment	cellular component	5/231	114/18511	0.0141873	0.0672285	0.0507417	3.51466	CHP1/KDELR1/RAB1B/RAB6B/UGGT1	5
GO:0042581	specific granule	cellular component	6/231	160/18511	0.0153185	0.0717733	0.0541719	3.00503	FRK/QSOX1/SLC44A2/SPTAN1/UBR4/VCL	6
GO:0044232	organelle membrane contact site	cellular component	2/231	16/18511	0.0165828	0.0768336	0.0579913	10.0168	ESYT1/ESYT2	2
GO:0030135	coated vesicle	cellular component	8/231	262/18511	0.0173679	0.0795871	0.0600695	2.44685	ACTR1A/ECE1/EPN2/HIP1/KDELR1/PACS1/SEC24C/SGIP1	8
GO:0098552	side of membrane	cellular component	12/231	482/18511	0.0182818	0.0828642	0.062543	1.99504	ABL1/BMX/CDH13/ECE1/ESYT2/FRK/GNAO1/HIP1/ITGA1/ITGA5/ITGB1/PGM5	12
GO:1904813	ficolin-1-rich granule lumen	cellular component	5/231	124/18511	0.0197093	0.0883739	0.0667015	3.23122	ACLY/HUWE1/MAPK1/PPIA/VCL	5
GO:0030132	clathrin coat of coated pit	cellular component	2/231	18/18511	0.0208008	0.0913045	0.0689134	8.9038	HIP1/SGIP1	2
GO:0035371	microtubule plus-end	cellular component	2/231	18/18511	0.0208008	0.0913045	0.0689134	8.9038	MAPRE2/NUMA1	2
GO:0030425	dendrite	cellular component	12/231	495/18511	0.0219654	0.0954121	0.0720137	1.94265	ABL1/CAPN2/FLNA/GNAO1/ILK/ITGB1/MAP1B/MAPK1/NPTN/NSF/NUMA1/SIPA1L1	12
GO:0030118	clathrin coat	cellular component	3/231	49/18511	0.0231962	0.0997197	0.0752649	4.90618	EPN2/HIP1/SGIP1	3
GO:0005884	actin filament	cellular component	4/231	88/18511	0.0244024	0.102786	0.077579	3.64246	ACTN1/FLNA/MYO1C/PLS3	4
GO:0005913	cell-cell adherens junction	cellular component	4/231	88/18511	0.0244024	0.102786	0.077579	3.64246	ACTN1/MYH9/PGM5/VCL	4
GO:0098644	complex of collagen trimers	cellular component	2/231	20/18511	0.0254137	0.105975	0.0799864	8.01342	COL4A1/COL4A2	2
GO:0030669	clathrin-coated endocytic vesicle membrane	cellular component	3/231	51/18511	0.0257505	0.106316	0.0802438	4.71378	EPN2/HIP1/SGIP1	3
GO:0005874	microtubule	cellular component	10/231	393/18511	0.0261977	0.107102	0.080837	2.03904	DCTN2/DYNC1H1/KIF13B/MACF1/MAP1A/MAP1B/MAPRE2/NAV1/NUMA1/TPGS2	10
GO:0032154	cleavage furrow	cellular component	3/231	52/18511	0.027082	0.108588	0.0819586	4.62313	ITGB1/MYH10/MYH9	3
GO:0097610	cell surface furrow	cellular component	3/231	52/18511	0.027082	0.108588	0.0819586	4.62313	ITGB1/MYH10/MYH9	3
GO:0000790	nuclear chromatin	cellular component	9/231	340/18511	0.0273582	0.108651	0.0820061	2.1212	ARID1A/CHD4/CREBBP/GATAD2B/HEY2/HIST1H1C/HIST1H1E/STAT6/TRRAP	9
GO:0005605	basal lamina	cellular component	2/231	21/18511	0.0278614	0.109606	0.0827265	7.63183	LAMA4/LAMC1	2
GO:0101002	ficolin-1-rich granule	cellular component	6/231	185/18511	0.0288077	0.112269	0.084737	2.59895	ACLY/HUWE1/MAPK1/PPIA/UBR4/VCL	6
GO:0032982	myosin filament	cellular component	2/231	22/18511	0.0303997	0.117376	0.0885916	7.28493	MYH10/MYH9	2
GO:0016328	lateral plasma membrane	cellular component	3/231	57/18511	0.03428	0.131145	0.0989833	4.21759	MYO1C/NUMA1/VANGL1	3
GO:0032153	cell division site	cellular component	3/231	61/18511	0.0406798	0.152801	0.115329	3.94103	ITGB1/MYH10/MYH9	3
GO:0032155	cell division site part	cellular component	3/231	61/18511	0.0406798	0.152801	0.115329	3.94103	ITGB1/MYH10/MYH9	3
GO:0044322	endoplasmic reticulum quality control compartment	cellular component	2/231	26/18511	0.0414065	0.152801	0.115329	6.16417	RNF5/UGGT1	2
GO:1990752	microtubule end	cellular component	2/231	26/18511	0.0414065	0.152801	0.115329	6.16417	MAPRE2/NUMA1	2
GO:0042470	melanosome	cellular component	4/231	106/18511	0.0438288	0.158927	0.119953	3.02393	ANXA6/GANAB/ITGB1/RAB5C	4
GO:0048770	pigment granule	cellular component	4/231	106/18511	0.0438288	0.158927	0.119953	3.02393	ANXA6/GANAB/ITGB1/RAB5C	4
GO:0016323	basolateral plasma membrane	cellular component	6/231	207/18511	0.045738	0.16442	0.124098	2.32273	ABCC1/ATP2B4/CNNM2/MYO1C/PDZD11/SLC23A2	6
GO:0070461	SAGA-type complex	cellular component	2/231	28/18511	0.0473875	0.168894	0.127475	5.72387	ATXN7L3/TRRAP	2
GO:0005798	Golgi-associated vesicle	cellular component	5/231	158/18511	0.0482627	0.170556	0.128729	2.53589	ACTR1A/KDELR1/PACS1/PI4KA/SEC24C	5
GO:0010008	endosome membrane	cellular component	10/231	442/18511	0.051277	0.179685	0.13562	1.81299	ANXA6/AP3D1/ARHGAP1/ECE1/EHD2/PARM1/RAB5C/UBA1/VPS25/VPS39	10
GO:0018995	host	cellular component	3/231	68/18511	0.0532143	0.181925	0.137311	3.53533	AXL/NUP214/PI4KA	3
GO:0043657	host cell	cellular component	3/231	68/18511	0.0532143	0.181925	0.137311	3.53533	AXL/NUP214/PI4KA	3
GO:0009925	basal plasma membrane	cellular component	2/231	30/18511	0.0536615	0.181925	0.137311	5.34228	MYO1C/SLC23A2	2
GO:0030131	clathrin adaptor complex	cellular component	2/231	30/18511	0.0536615	0.181925	0.137311	5.34228	HIP1/SGIP1	2
GO:0031941	filamentous actin	cellular component	2/231	31/18511	0.0569027	0.187481	0.141504	5.16995	FLNA/MYO1C	2
GO:0005905	clathrin-coated pit	cellular component	3/231	70/18511	0.0570986	0.187481	0.141504	3.43432	HIP1/LRP10/SGIP1	3
GO:0045334	clathrin-coated endocytic vesicle	cellular component	3/231	70/18511	0.0570986	0.187481	0.141504	3.43432	EPN2/HIP1/SGIP1	3
GO:0070603	SWI/SNF superfamily-type complex	cellular component	3/231	70/18511	0.0570986	0.187481	0.141504	3.43432	ARID1A/CHD4/TRRAP	3
GO:0000125	PCAF complex	cellular component	1/231	5/18511	0.0608638	0.188316	0.142134	16.0268	TRRAP	1
GO:0033093	Weibel-Palade body	cellular component	1/231	5/18511	0.0608638	0.188316	0.142134	16.0268	ECE1	1
GO:0033647	host intracellular organelle	cellular component	1/231	5/18511	0.0608638	0.188316	0.142134	16.0268	PI4KA	1
GO:0033648	host intracellular membrane-bounded organelle	cellular component	1/231	5/18511	0.0608638	0.188316	0.142134	16.0268	PI4KA	1
GO:0042272	nuclear RNA export factor complex	cellular component	1/231	5/18511	0.0608638	0.188316	0.142134	16.0268	ATXN1	1
GO:0045180	basal cortex	cellular component	1/231	5/18511	0.0608638	0.188316	0.142134	16.0268	PHLDB2	1
GO:0098826	endoplasmic reticulum tubular network membrane	cellular component	1/231	5/18511	0.0608638	0.188316	0.142134	16.0268	ATL3	1
GO:0030662	coated vesicle membrane	cellular component	5/231	169/18511	0.0609656	0.188316	0.142134	2.37083	EPN2/HIP1/KDELR1/SEC24C/SGIP1	5
GO:0044215	other organism	cellular component	3/231	74/18511	0.065257	0.19719	0.148832	3.24868	AXL/NUP214/PI4KA	3
GO:0044216	other organism cell	cellular component	3/231	74/18511	0.065257	0.19719	0.148832	3.24868	AXL/NUP214/PI4KA	3
GO:0044217	other organism part	cellular component	3/231	74/18511	0.065257	0.19719	0.148832	3.24868	AXL/NUP214/PI4KA	3
GO:0042383	sarcolemma	cellular component	4/231	122/18511	0.0666707	0.200012	0.150962	2.62735	ATP2B4/ITGB1/PGM5/VCL	4
GO:0000235	astral microtubule	cellular component	1/231	6/18511	0.0725865	0.203145	0.153326	13.3557	NUMA1	1
GO:0002177	manchette	cellular component	1/231	6/18511	0.0725865	0.203145	0.153326	13.3557	ACTR1A	1
GO:0005818	aster	cellular component	1/231	6/18511	0.0725865	0.203145	0.153326	13.3557	NUMA1	1
GO:0035748	myelin sheath abaxonal region	cellular component	1/231	6/18511	0.0725865	0.203145	0.153326	13.3557	ITGB1	1
GO:0044613	nuclear pore central transport channel	cellular component	1/231	6/18511	0.0725865	0.203145	0.153326	13.3557	NUP214	1
GO:0044615	nuclear pore nuclear basket	cellular component	1/231	6/18511	0.0725865	0.203145	0.153326	13.3557	NUP214	1
GO:0071438	invadopodium membrane	cellular component	1/231	6/18511	0.0725865	0.203145	0.153326	13.3557	ITGB1	1
GO:0097427	microtubule bundle	cellular component	1/231	6/18511	0.0725865	0.203145	0.153326	13.3557	NUMA1	1
GO:0097443	sorting endosome	cellular component	1/231	6/18511	0.0725865	0.203145	0.153326	13.3557	ARHGAP1	1
GO:0097524	sperm plasma membrane	cellular component	1/231	6/18511	0.0725865	0.203145	0.153326	13.3557	ABHD2	1
GO:0016234	inclusion body	cellular component	3/231	78/18511	0.0739185	0.204644	0.154458	3.08208	ATXN1/KLF8/WDFY3	3
GO:0016324	apical plasma membrane	cellular component	7/231	292/18511	0.0741038	0.204644	0.154458	1.92103	ANO1/ATP8B1/CD44/CSPG4/JAG1/PDGFRB/SLC23A2	7
GO:0034399	nuclear periphery	cellular component	4/231	130/18511	0.0800098	0.219501	0.165671	2.46567	ATF7/ATXN1/NUMA1/TGFB1I1	4
GO:0005902	microvillus	cellular component	3/231	81/18511	0.0807321	0.220034	0.166074	2.96793	AOC3/KIF13B/MYO1C	3
GO:0005788	endoplasmic reticulum lumen	cellular component	7/231	299/18511	0.0816486	0.221087	0.166869	1.87605	COL4A1/COL4A2/GANAB/LAMC1/LGALS1/QSOX1/UGGT1	7
GO:0044440	endosomal part	cellular component	10/231	484/18511	0.0826428	0.222336	0.167811	1.65567	ANXA6/AP3D1/ARHGAP1/ECE1/EHD2/PARM1/RAB5C/UBA1/VPS25/VPS39	10
GO:0000796	condensin complex	cellular component	1/231	7/18511	0.0841635	0.224976	0.169804	11.4477	NCAPD2	1
GO:0000123	histone acetyltransferase complex	cellular component	3/231	83/18511	0.0854203	0.22624	0.170758	2.89642	ATXN7L3/CREBBP/TRRAP	3
GO:0045177	apical part of cell	cellular component	8/231	363/18511	0.0857215	0.22624	0.170758	1.76604	ANO1/ATP8B1/CD44/CSPG4/JAG1/NUMA1/PDGFRB/SLC23A2	8
GO:0008091	spectrin	cellular component	1/231	8/18511	0.0955966	0.243072	0.183462	10.0168	SPTAN1	1
GO:0017059	serine C-palmitoyltransferase complex	cellular component	1/231	8/18511	0.0955966	0.243072	0.183462	10.0168	ORMDL2	1
GO:0031209	SCAR complex	cellular component	1/231	8/18511	0.0955966	0.243072	0.183462	10.0168	WASF2	1
GO:0031211	endoplasmic reticulum palmitoyltransferase complex	cellular component	1/231	8/18511	0.0955966	0.243072	0.183462	10.0168	ORMDL2	1
GO:0036449	microtubule minus-end	cellular component	1/231	8/18511	0.0955966	0.243072	0.183462	10.0168	NUMA1	1
GO:0043256	laminin complex	cellular component	1/231	8/18511	0.0955966	0.243072	0.183462	10.0168	LAMC1	1
GO:0005776	autophagosome	cellular component	3/231	88/18511	0.0976303	0.246738	0.186229	2.73185	PIP4K2C/TP53INP1/WDFY3	3
GO:0030173	integral component of Golgi membrane	cellular component	2/231	44/18511	0.104353	0.253251	0.191145	3.64246	GALNT2/QSOX1	2
GO:0032420	stereocilium	cellular component	2/231	44/18511	0.104353	0.253251	0.191145	3.64246	ATP8B1/MYO1C	2
GO:0045171	intercellular bridge	cellular component	2/231	44/18511	0.104353	0.253251	0.191145	3.64246	EHD2/QSOX1	2
GO:0000812	Swr1 complex	cellular component	1/231	9/18511	0.106888	0.253251	0.191145	8.9038	TRRAP	1
GO:0016600	flotillin complex	cellular component	1/231	9/18511	0.106888	0.253251	0.191145	8.9038	CBL	1
GO:0031095	platelet dense tubular network membrane	cellular component	1/231	9/18511	0.106888	0.253251	0.191145	8.9038	MRVI1	1
GO:0033646	host intracellular part	cellular component	1/231	9/18511	0.106888	0.253251	0.191145	8.9038	PI4KA	1
GO:0035068	micro-ribonucleoprotein complex	cellular component	1/231	9/18511	0.106888	0.253251	0.191145	8.9038	AGO1	1
GO:0043656	intracellular region of host	cellular component	1/231	9/18511	0.106888	0.253251	0.191145	8.9038	PI4KA	1
GO:0070419	nonhomologous end joining complex	cellular component	1/231	9/18511	0.106888	0.253251	0.191145	8.9038	PRKDC	1
GO:0070578	RISC-loading complex	cellular component	1/231	9/18511	0.106888	0.253251	0.191145	8.9038	AGO1	1
GO:0031248	protein acetyltransferase complex	cellular component	3/231	93/18511	0.110501	0.258871	0.195386	2.58497	ATXN7L3/CREBBP/TRRAP	3
GO:1902493	acetyltransferase complex	cellular component	3/231	93/18511	0.110501	0.258871	0.195386	2.58497	ATXN7L3/CREBBP/TRRAP	3
GO:1904949	ATPase complex	cellular component	3/231	94/18511	0.11315	0.26269	0.198269	2.55747	ARID1A/CHD4/TRRAP	3
GO:0043235	receptor complex	cellular component	7/231	325/18511	0.113391	0.26269	0.198269	1.72597	CD44/IGF1R/ITGA1/ITGA5/ITGB1/MYH9/NOTCH3	7
GO:0016442	RISC complex	cellular component	1/231	10/18511	0.118038	0.27045	0.204126	8.01342	AGO1	1
GO:0070938	contractile ring	cellular component	1/231	10/18511	0.118038	0.27045	0.204126	8.01342	MYH9	1
GO:0031228	intrinsic component of Golgi membrane	cellular component	2/231	49/18511	0.124698	0.284148	0.214465	3.27078	GALNT2/QSOX1	2
GO:0030286	dynein complex	cellular component	2/231	50/18511	0.128875	0.286244	0.216047	3.20537	DCTN2/DYNC1H1	2
GO:0002178	palmitoyltransferase complex	cellular component	1/231	11/18511	0.12905	0.286244	0.216047	7.28493	ORMDL2	1
GO:0031094	platelet dense tubular network	cellular component	1/231	11/18511	0.12905	0.286244	0.216047	7.28493	MRVI1	1
GO:0031332	RNAi effector complex	cellular component	1/231	11/18511	0.12905	0.286244	0.216047	7.28493	AGO1	1
GO:0097038	perinuclear endoplasmic reticulum	cellular component	1/231	11/18511	0.12905	0.286244	0.216047	7.28493	CAPN2	1
GO:0032421	stereocilium bundle	cellular component	2/231	51/18511	0.133084	0.29363	0.221622	3.14252	ATP8B1/MYO1C	2
GO:0005796	Golgi lumen	cellular component	3/231	103/18511	0.138029	0.294691	0.222423	2.33401	CSPG4/PCSK5/SOD3	3
GO:0000124	SAGA complex	cellular component	1/231	12/18511	0.139925	0.294691	0.222423	6.67785	ATXN7L3	1
GO:0030914	STAGA complex	cellular component	1/231	12/18511	0.139925	0.294691	0.222423	6.67785	TRRAP	1
GO:0031616	spindle pole centrosome	cellular component	1/231	12/18511	0.139925	0.294691	0.222423	6.67785	NUMA1	1
GO:0033270	paranode region of axon	cellular component	1/231	12/18511	0.139925	0.294691	0.222423	6.67785	KIF13B	1
GO:0036513	Derlin-1 retrotranslocation complex	cellular component	1/231	12/18511	0.139925	0.294691	0.222423	6.67785	RNF5	1
GO:0043194	axon initial segment	cellular component	1/231	12/18511	0.139925	0.294691	0.222423	6.67785	NAV1	1
GO:0071564	npBAF complex	cellular component	1/231	12/18511	0.139925	0.294691	0.222423	6.67785	ARID1A	1
GO:1990023	mitotic spindle midzone	cellular component	1/231	12/18511	0.139925	0.294691	0.222423	6.67785	NUMA1	1
GO:0016363	nuclear matrix	cellular component	3/231	105/18511	0.143792	0.299178	0.225809	2.28955	ATXN1/NUMA1/TGFB1I1	3
GO:0043209	myelin sheath	cellular component	4/231	162/18511	0.144873	0.299178	0.225809	1.97862	ACTR1A/GNAO1/ITGB1/NSF	4
GO:0030660	Golgi-associated vesicle membrane	cellular component	3/231	107/18511	0.149635	0.299178	0.225809	2.24675	KDELR1/PI4KA/SEC24C	3
GO:0030665	clathrin-coated vesicle membrane	cellular component	3/231	107/18511	0.149635	0.299178	0.225809	2.24675	EPN2/HIP1/SGIP1	3
GO:0031594	neuromuscular junction	cellular component	2/231	55/18511	0.150216	0.299178	0.225809	2.91397	ITGB1/MYH9	2
GO:1904724	tertiary granule lumen	cellular component	2/231	55/18511	0.150216	0.299178	0.225809	2.91397	QSOX1/SPTAN1	2
GO:0000974	Prp19 complex	cellular component	1/231	13/18511	0.150665	0.299178	0.225809	6.16417	POLR2A	1
GO:0001931	uropod	cellular component	1/231	13/18511	0.150665	0.299178	0.225809	6.16417	MYH9	1
GO:0016580	Sin3 complex	cellular component	1/231	13/18511	0.150665	0.299178	0.225809	6.16417	HEY2	1
GO:0030127	COPII vesicle coat	cellular component	1/231	13/18511	0.150665	0.299178	0.225809	6.16417	SEC24C	1
GO:0031254	cell trailing edge	cellular component	1/231	13/18511	0.150665	0.299178	0.225809	6.16417	MYH9	1
GO:0042405	nuclear inclusion body	cellular component	1/231	13/18511	0.150665	0.299178	0.225809	6.16417	ATXN1	1
GO:0030008	TRAPP complex	cellular component	1/231	14/18511	0.161272	0.312792	0.236084	5.72387	TRAPPC1	1
GO:0030897	HOPS complex	cellular component	1/231	14/18511	0.161272	0.312792	0.236084	5.72387	VPS39	1
GO:0033276	transcription factor TFTC complex	cellular component	1/231	14/18511	0.161272	0.312792	0.236084	5.72387	TRRAP	1
GO:0071565	nBAF complex	cellular component	1/231	14/18511	0.161272	0.312792	0.236084	5.72387	ARID1A	1
GO:0097440	apical dendrite	cellular component	1/231	14/18511	0.161272	0.312792	0.236084	5.72387	FLNA	1
GO:0001669	acrosomal vesicle	cellular component	3/231	112/18511	0.164563	0.316234	0.238682	2.14645	ABHD2/CSNK2A2/ITGA1	3
GO:0044815	DNA packaging complex	cellular component	3/231	112/18511	0.164563	0.316234	0.238682	2.14645	HIST1H1C/HIST1H1E/NCAPD2	3
GO:0043204	perikaryon	cellular component	3/231	114/18511	0.170655	0.324859	0.245192	2.10879	ITGA1/MAPK1/WDFY3	3
GO:0016514	SWI/SNF complex	cellular component	1/231	15/18511	0.171746	0.324859	0.245192	5.34228	ARID1A	1
GO:0060077	inhibitory synapse	cellular component	1/231	15/18511	0.171746	0.324859	0.245192	5.34228	NPTN	1
GO:0000118	histone deacetylase complex	cellular component	2/231	60/18511	0.172194	0.324859	0.245192	2.67114	CHD4/HEY2	2
GO:0005578	proteinaceous extracellular matrix	cellular component	7/231	365/18511	0.172946	0.324859	0.245192	1.53682	CD151/COL4A1/COL4A2/FBLN5/LAMA4/LAMC1/LGALS1	7
GO:0044297	cell body	cellular component	9/231	500/18511	0.174502	0.326311	0.246288	1.44242	ABL1/ACTA2/FLNA/GNAO1/ILK/ITGA1/MAPK1/NUMA1/WDFY3	9
GO:0030136	clathrin-coated vesicle	cellular component	4/231	177/18511	0.180627	0.327292	0.247028	1.81094	ECE1/EPN2/HIP1/SGIP1	4
GO:0098802	plasma membrane receptor complex	cellular component	4/231	177/18511	0.180627	0.327292	0.247028	1.81094	ITGA1/ITGA5/ITGB1/MYH9	4
GO:0043195	terminal bouton	cellular component	2/231	62/18511	0.181129	0.327292	0.247028	2.58497	AP3D1/ILK	2
GO:0016581	NuRD complex	cellular component	1/231	16/18511	0.18209	0.327292	0.247028	5.00839	CHD4	1
GO:0030663	COPI-coated vesicle membrane	cellular component	1/231	16/18511	0.18209	0.327292	0.247028	5.00839	KDELR1	1
GO:0034045	pre-autophagosomal structure membrane	cellular component	1/231	16/18511	0.18209	0.327292	0.247028	5.00839	RAB1B	1
GO:0070822	Sin3-type complex	cellular component	1/231	16/18511	0.18209	0.327292	0.247028	5.00839	HEY2	1
GO:0071437	invadopodium	cellular component	1/231	16/18511	0.18209	0.327292	0.247028	5.00839	ITGB1	1
GO:0090545	CHD-type complex	cellular component	1/231	16/18511	0.18209	0.327292	0.247028	5.00839	CHD4	1
GO:0044304	main axon	cellular component	2/231	63/18511	0.185622	0.332207	0.250738	2.54394	KIF13B/NAV1	2
GO:0031300	intrinsic component of organelle membrane	cellular component	4/231	180/18511	0.188108	0.335218	0.253011	1.78076	ECE1/GALNT2/QSOX1/RNF152	4
GO:0033267	axon part	cellular component	4/231	181/18511	0.190624	0.338256	0.255303	1.77092	AP3D1/ILK/KIF13B/NAV1	4
GO:0031092	platelet alpha granule membrane	cellular component	1/231	17/18511	0.192306	0.339795	0.256465	4.71378	PECAM1	1
GO:0097223	sperm part	cellular component	4/231	182/18511	0.19315	0.339846	0.256504	1.76119	ABHD2/ATP2B4/CSNK2A2/ITGA1	4
GO:0032838	cell projection cytoplasm	cellular component	2/231	65/18511	0.194654	0.341054	0.257415	2.46567	AP3D1/MAPK1	2
GO:0005665	DNA-directed RNA polymerase II, core complex	cellular component	1/231	18/18511	0.202394	0.353132	0.266531	4.4519	POLR2A	1
GO:0005819	spindle	cellular component	6/231	318/18511	0.207516	0.360424	0.272035	1.51197	FRY/KLHL42/MAP7D3/MAPK1/MYH9/NUMA1	6
GO:0033116	endoplasmic reticulum-Golgi intermediate compartment membrane	cellular component	2/231	68/18511	0.208303	0.360424	0.272035	2.35689	KDELR1/RAB1B	2
GO:0035267	NuA4 histone acetyltransferase complex	cellular component	1/231	19/18511	0.212357	0.364416	0.275048	4.21759	TRRAP	1
GO:0043189	H4/H2A histone acetyltransferase complex	cellular component	1/231	19/18511	0.212357	0.364416	0.275048	4.21759	TRRAP	1
GO:0042734	presynaptic membrane	cellular component	2/231	71/18511	0.222047	0.375125	0.283131	2.2573	HIP1/NPTN	2
GO:0099023	tethering complex	cellular component	2/231	71/18511	0.222047	0.375125	0.283131	2.2573	TRAPPC1/VPS39	2
GO:0005685	U1 snRNP	cellular component	1/231	20/18511	0.222197	0.375125	0.283131	4.00671	RBPMS	1
GO:0071782	endoplasmic reticulum tubular network	cellular component	1/231	20/18511	0.222197	0.375125	0.283131	4.00671	ATL3	1
GO:0005769	early endosome	cellular component	6/231	329/18511	0.229364	0.383761	0.28965	1.46141	AOC3/MAPK1/PARM1/RAB5C/TMEM127/WASF2	6
GO:0000792	heterochromatin	cellular component	2/231	73/18511	0.23125	0.383761	0.28965	2.19546	HIST1H1E/UBA1	2
GO:0016010	dystrophin-associated glycoprotein complex	cellular component	1/231	21/18511	0.231913	0.383761	0.28965	3.81591	PGM5	1
GO:0030904	retromer complex	cellular component	1/231	21/18511	0.231913	0.383761	0.28965	3.81591	DENND5A	1
GO:0090665	glycoprotein complex	cellular component	1/231	21/18511	0.231913	0.383761	0.28965	3.81591	PGM5	1
GO:0043197	dendritic spine	cellular component	3/231	134/18511	0.234581	0.386642	0.291823	1.79405	ITGB1/MAP1B/SIPA1L1	3
GO:0005643	nuclear pore	cellular component	2/231	75/18511	0.240476	0.388839	0.293482	2.13691	MYO1C/NUP214	2
GO:0044309	neuron spine	cellular component	3/231	136/18511	0.241208	0.388839	0.293482	1.76767	ITGB1/MAP1B/SIPA1L1	3
GO:0005868	cytoplasmic dynein complex	cellular component	1/231	22/18511	0.241509	0.388839	0.293482	3.64246	DYNC1H1	1
GO:0042629	mast cell granule	cellular component	1/231	22/18511	0.241509	0.388839	0.293482	3.64246	CBL	1
GO:0097228	sperm principal piece	cellular component	1/231	22/18511	0.241509	0.388839	0.293482	3.64246	ATP2B4	1
GO:0097346	INO80-type complex	cellular component	1/231	22/18511	0.241509	0.388839	0.293482	3.64246	TRRAP	1
GO:0032993	protein-DNA complex	cellular component	4/231	201/18511	0.242936	0.389631	0.29408	1.59471	CHD4/HIST1H1C/HIST1H1E/PRKDC	4
GO:0030424	axon	cellular component	7/231	407/18511	0.24703	0.394679	0.29789	1.37823	AP3D1/CBL/ILK/KIF13B/MAPK1/NAV1/WDFY3	7
GO:0009897	external side of plasma membrane	cellular component	5/231	270/18511	0.248518	0.395061	0.298178	1.48397	CDH13/ECE1/ITGA1/ITGA5/ITGB1	5
GO:0030867	rough endoplasmic reticulum membrane	cellular component	1/231	23/18511	0.250986	0.395061	0.298178	3.4841	UBA1	1
GO:0035327	transcriptionally active chromatin	cellular component	1/231	23/18511	0.250986	0.395061	0.298178	3.4841	HIST1H1C	1
GO:0014069	postsynaptic density	cellular component	4/231	204/18511	0.251058	0.395061	0.298178	1.57126	MAP1B/NPTN/NSF/SIPA1L1	4
GO:0099572	postsynaptic specialization	cellular component	4/231	205/18511	0.253778	0.39784	0.300276	1.56359	MAP1B/NPTN/NSF/SIPA1L1	4
GO:0036126	sperm flagellum	cellular component	2/231	79/18511	0.258975	0.402957	0.304138	2.02871	ABHD2/ATP2B4	2
GO:0097729	9+2 motile cilium	cellular component	2/231	79/18511	0.258975	0.402957	0.304138	2.02871	ABHD2/ATP2B4	2
GO:0032839	dendrite cytoplasm	cellular component	1/231	24/18511	0.260344	0.403582	0.30461	3.33892	MAPK1	1
GO:0032279	asymmetric synapse	cellular component	4/231	209/18511	0.26472	0.408845	0.308582	1.53367	MAP1B/NPTN/NSF/SIPA1L1	4
GO:0072686	mitotic spindle	cellular component	2/231	81/18511	0.268234	0.410283	0.309667	1.97862	MAPK1/NUMA1	2
GO:0005719	nuclear euchromatin	cellular component	1/231	25/18511	0.269587	0.410283	0.309667	3.20537	HIST1H1C	1
GO:0030057	desmosome	cellular component	1/231	25/18511	0.269587	0.410283	0.309667	3.20537	UBA1	1
GO:0097431	mitotic spindle pole	cellular component	1/231	25/18511	0.269587	0.410283	0.309667	3.20537	NUMA1	1
GO:0098984	neuron to neuron synapse	cellular component	4/231	212/18511	0.272983	0.413942	0.312429	1.51197	MAP1B/NPTN/NSF/SIPA1L1	4
GO:0031514	motile cilium	cellular component	3/231	146/18511	0.274752	0.415114	0.313313	1.64659	ABHD2/ATP2B4/DAAM1	3
GO:0000932	P-body	cellular component	2/231	83/18511	0.277492	0.415708	0.313762	1.93094	AGO1/RBPMS	2
GO:0017053	transcriptional repressor complex	cellular component	2/231	83/18511	0.277492	0.415708	0.313762	1.93094	CHD4/HEY2	2
GO:0031227	intrinsic component of endoplasmic reticulum membrane	cellular component	3/231	147/18511	0.278136	0.415708	0.313762	1.63539	ESYT1/ESYT2/EXT1	3
GO:0098794	postsynapse	cellular component	7/231	424/18511	0.279512	0.416273	0.314188	1.32297	ABL1/HIP1/ITGB1/MAP1B/NPTN/NSF/SIPA1L1	7
GO:0000314	organellar small ribosomal subunit	cellular component	1/231	27/18511	0.287727	0.423966	0.319994	2.96793	MRPS6	1
GO:0005763	mitochondrial small ribosomal subunit	cellular component	1/231	27/18511	0.287727	0.423966	0.319994	2.96793	MRPS6	1
GO:0005859	muscle myosin complex	cellular component	1/231	27/18511	0.287727	0.423966	0.319994	2.96793	MYL9	1
GO:0036452	ESCRT complex	cellular component	1/231	28/18511	0.296629	0.432497	0.326434	2.86194	VPS25	1
GO:0044665	MLL1/2 complex	cellular component	1/231	28/18511	0.296629	0.432497	0.326434	2.86194	KMT2A	1
GO:0071339	MLL1 complex	cellular component	1/231	28/18511	0.296629	0.432497	0.326434	2.86194	KMT2A	1
GO:0005581	collagen trimer	cellular component	2/231	88/18511	0.300593	0.43675	0.329643	1.82123	COL4A1/COL4A2	2
GO:0043025	neuronal cell body	cellular component	7/231	436/18511	0.303064	0.437663	0.330333	1.28656	ABL1/FLNA/ILK/ITGA1/MAPK1/NUMA1/WDFY3	7
GO:0090568	nuclear transcriptional repressor complex	cellular component	1/231	29/18511	0.30542	0.437663	0.330333	2.76325	CHD4	1
GO:1902555	endoribonuclease complex	cellular component	1/231	29/18511	0.30542	0.437663	0.330333	2.76325	AGO1	1
GO:1905348	endonuclease complex	cellular component	1/231	29/18511	0.30542	0.437663	0.330333	2.76325	AGO1	1
GO:0030427	site of polarized growth	cellular component	3/231	156/18511	0.308738	0.440903	0.332778	1.54104	CBL/DCTN2/FRY	3
GO:0035579	specific granule membrane	cellular component	2/231	91/18511	0.314399	0.447455	0.337723	1.76119	SLC44A2/UBR4	2
GO:0000421	autophagosome membrane	cellular component	1/231	31/18511	0.322674	0.454306	0.342894	2.58497	WDFY3	1
GO:0051233	spindle midzone	cellular component	1/231	31/18511	0.322674	0.454306	0.342894	2.58497	NUMA1	1
GO:0030667	secretory granule membrane	cellular component	5/231	301/18511	0.322938	0.454306	0.342894	1.33113	CD44/PECAM1/RAB5C/SLC44A2/UBR4	5
GO:0043202	lysosomal lumen	cellular component	2/231	93/18511	0.323571	0.454306	0.342894	1.72332	CSPG4/PDGFRB	2
GO:0005770	late endosome	cellular component	4/231	232/18511	0.32897	0.458756	0.346253	1.38162	ANXA6/MAPK1/PARM1/VPS39	4
GO:0000407	pre-autophagosomal structure	cellular component	1/231	32/18511	0.331141	0.458756	0.346253	2.50419	RAB1B	1
GO:0002102	podosome	cellular component	1/231	32/18511	0.331141	0.458756	0.346253	2.50419	VCL	1
GO:0031312	extrinsic component of organelle membrane	cellular component	1/231	32/18511	0.331141	0.458756	0.346253	2.50419	WDFY3	1
GO:0070820	tertiary granule	cellular component	3/231	164/18511	0.336041	0.464004	0.350214	1.46587	QSOX1/SPTAN1/UBR4	3
GO:0000791	euchromatin	cellular component	1/231	33/18511	0.339502	0.465698	0.351493	2.42831	HIST1H1C	1
GO:0001772	immunological synapse	cellular component	1/231	33/18511	0.339502	0.465698	0.351493	2.42831	MYH9	1
GO:0016605	PML body	cellular component	2/231	97/18511	0.341816	0.467237	0.352654	1.65225	TP53INP1/WDFY3	2
GO:0031301	integral component of organelle membrane	cellular component	3/231	166/18511	0.342864	0.467237	0.352654	1.44821	GALNT2/QSOX1/RNF152	3
GO:0030666	endocytic vesicle membrane	cellular component	3/231	169/18511	0.353089	0.479602	0.361987	1.4225	EPN2/HIP1/SGIP1	3
GO:0005720	nuclear heterochromatin	cellular component	1/231	35/18511	0.355913	0.48031	0.362521	2.28955	HIST1H1E	1
GO:0008180	COP9 signalosome	cellular component	1/231	35/18511	0.355913	0.48031	0.362521	2.28955	MYH9	1
GO:0005834	heterotrimeric G-protein complex	cellular component	1/231	36/18511	0.363966	0.488019	0.36834	2.22595	GNAO1	1
GO:1905360	GTPase complex	cellular component	1/231	36/18511	0.363966	0.488019	0.36834	2.22595	GNAO1	1
GO:0005813	centrosome	cellular component	7/231	469/18511	0.369556	0.493926	0.372798	1.19603	ACTR1A/CDK6/CHD4/DCTN2/DYNC1H1/NUMA1/UBR4	7
GO:1902562	H4 histone acetyltransferase complex	cellular component	1/231	37/18511	0.371919	0.495496	0.373983	2.16579	TRRAP	1
GO:0000786	nucleosome	cellular component	2/231	105/18511	0.377811	0.501742	0.378697	1.52637	HIST1H1C/HIST1H1E	2
GO:0016591	DNA-directed RNA polymerase II, holoenzyme	cellular component	2/231	107/18511	0.386686	0.509777	0.384761	1.49784	POLR2A/TRRAP	2
GO:0016235	aggresome	cellular component	1/231	39/18511	0.387528	0.509777	0.384761	2.05472	KLF8	1
GO:1904115	axon cytoplasm	cellular component	1/231	39/18511	0.387528	0.509777	0.384761	2.05472	AP3D1	1
GO:0000788	nuclear nucleosome	cellular component	1/231	40/18511	0.395187	0.518217	0.391132	2.00335	HIST1H1E	1
GO:0000307	cyclin-dependent protein kinase holoenzyme complex	cellular component	1/231	41/18511	0.402751	0.524835	0.396127	1.95449	CDK6	1
GO:0032589	neuron projection membrane	cellular component	1/231	41/18511	0.402751	0.524835	0.396127	1.95449	MYO1C	1
GO:0005801	cis-Golgi network	cellular component	1/231	43/18511	0.417598	0.542486	0.40945	1.86359	KDELR1	1
GO:0043679	axon terminus	cellular component	2/231	115/18511	0.421606	0.545157	0.411465	1.39364	AP3D1/ILK	2
GO:0010494	cytoplasmic stress granule	cellular component	1/231	44/18511	0.424882	0.545157	0.411465	1.82123	RBPMS	1
GO:0030315	T-tubule	cellular component	1/231	44/18511	0.424882	0.545157	0.411465	1.82123	ATP2B4	1
GO:1990391	DNA repair complex	cellular component	1/231	44/18511	0.424882	0.545157	0.411465	1.82123	PRKDC	1
GO:0031519	PcG protein complex	cellular component	1/231	46/18511	0.439181	0.561774	0.424007	1.74205	CSNK2A2	1
GO:0098793	presynapse	cellular component	5/231	354/18511	0.453439	0.578239	0.436434	1.13184	AP3D1/HIP1/ILK/NPTN/PDZD11	5
GO:0030139	endocytic vesicle	cellular component	4/231	277/18511	0.455348	0.578903	0.436936	1.15717	EPN2/HIP1/RAB5C/SGIP1	4
GO:0031902	late endosome membrane	cellular component	2/231	124/18511	0.459641	0.581232	0.438693	1.29249	ANXA6/VPS39	2
GO:0034707	chloride channel complex	cellular component	1/231	49/18511	0.459967	0.581232	0.438693	1.63539	ANO1	1
GO:0005844	polysome	cellular component	1/231	50/18511	0.466724	0.586217	0.442456	1.60268	AGO1	1
GO:0005881	cytoplasmic microtubule	cellular component	1/231	50/18511	0.466724	0.586217	0.442456	1.60268	NUMA1	1
GO:0031526	brush border membrane	cellular component	1/231	51/18511	0.473397	0.592813	0.447434	1.57126	ATP8B1	1
GO:0005876	spindle microtubule	cellular component	1/231	52/18511	0.479987	0.597664	0.451096	1.54104	NUMA1	1
GO:0005795	Golgi stack	cellular component	2/231	129/18511	0.480138	0.597664	0.451096	1.24239	GALNT2/NSF	2
GO:0044306	neuron projection terminus	cellular component	2/231	130/18511	0.48418	0.600902	0.45354	1.23283	AP3D1/ILK	2
GO:0090575	RNA polymerase II transcription factor complex	cellular component	2/231	131/18511	0.488203	0.604097	0.455951	1.22342	TRRAP/YAP1	2
GO:0055029	nuclear DNA-directed RNA polymerase complex	cellular component	2/231	133/18511	0.49619	0.612163	0.462039	1.20503	POLR2A/TRRAP	2
GO:0005871	kinesin complex	cellular component	1/231	55/18511	0.499267	0.613424	0.462991	1.45699	KIF13B	1
GO:0000428	DNA-directed RNA polymerase complex	cellular component	2/231	134/18511	0.500154	0.613424	0.462991	1.19603	POLR2A/TRRAP	2
GO:0097060	synaptic membrane	cellular component	4/231	295/18511	0.503971	0.616293	0.465156	1.08657	HIP1/ITGB1/NPTN/SIPA1L1	4
GO:0030880	RNA polymerase complex	cellular component	2/231	136/18511	0.508021	0.61943	0.467524	1.17844	POLR2A/TRRAP	2
GO:0035577	azurophil granule membrane	cellular component	1/231	58/18511	0.517836	0.629556	0.475166	1.38162	RAB5C	1
GO:0012507	ER to Golgi transport vesicle membrane	cellular component	1/231	59/18511	0.523872	0.635042	0.479307	1.35821	SEC24C	1
GO:0030176	integral component of endoplasmic reticulum membrane	cellular component	2/231	143/18511	0.534916	0.643789	0.485909	1.12076	ESYT1/EXT1	2
GO:0016529	sarcoplasmic reticulum	cellular component	1/231	61/18511	0.535719	0.643789	0.485909	1.31368	MRVI1	1
GO:0101003	ficolin-1-rich granule membrane	cellular component	1/231	61/18511	0.535719	0.643789	0.485909	1.31368	UBR4	1
GO:0097525	spliceosomal snRNP complex	cellular component	1/231	62/18511	0.541532	0.648904	0.48977	1.29249	RBPMS	1
GO:0005667	transcription factor complex	cellular component	4/231	315/18511	0.555655	0.66392	0.501103	1.01758	PRKDC/TRRAP/YAP1/ZFHX3	4
GO:0000922	spindle pole	cellular component	2/231	150/18511	0.560791	0.668142	0.50429	1.06846	FRY/NUMA1	2
GO:0030426	growth cone	cellular component	2/231	151/18511	0.564403	0.67053	0.506092	1.06138	CBL/DCTN2	2
GO:0055038	recycling endosome membrane	cellular component	1/231	67/18511	0.569527	0.674696	0.509236	1.19603	EHD2	1
GO:0035097	histone methyltransferase complex	cellular component	1/231	68/18511	0.574919	0.679153	0.512601	1.17844	KMT2A	1
GO:0044445	cytosolic part	cellular component	3/231	240/18511	0.578534	0.681494	0.514367	1.00168	ADCY3/GUCY1A3/GUCY1B3	3
GO:0030532	small nuclear ribonucleoprotein complex	cellular component	1/231	69/18511	0.580243	0.681581	0.514433	1.16137	RBPMS	1
GO:0044798	nuclear transcription factor complex	cellular component	2/231	156/18511	0.582142	0.681891	0.514668	1.02736	TRRAP/YAP1	2
GO:0016528	sarcoplasm	cellular component	1/231	70/18511	0.585501	0.681994	0.514745	1.14477	MRVI1	1
GO:0031463	Cul3-RING ubiquitin ligase complex	cellular component	1/231	70/18511	0.585501	0.681994	0.514745	1.14477	KLHL42	1
GO:0005791	rough endoplasmic reticulum	cellular component	1/231	71/18511	0.590693	0.686125	0.517863	1.12865	UBA1	1
GO:0005811	lipid droplet	cellular component	1/231	72/18511	0.59582	0.688247	0.519464	1.11297	RAB5C	1
GO:0015935	small ribosomal subunit	cellular component	1/231	72/18511	0.59582	0.688247	0.519464	1.11297	MRPS6	1
GO:0055037	recycling endosome	cellular component	2/231	161/18511	0.599347	0.690271	0.520992	0.995456	EHD2/ITGB1	2
GO:0070821	tertiary granule membrane	cellular component	1/231	73/18511	0.600884	0.690271	0.520992	1.09773	UBR4	1
GO:0032580	Golgi cisterna membrane	cellular component	1/231	76/18511	0.615698	0.705347	0.532371	1.0544	GALNT2	1
GO:0030134	COPII-coated ER to Golgi transport vesicle	cellular component	1/231	78/18511	0.625269	0.714349	0.539165	1.02736	SEC24C	1
GO:0001750	photoreceptor outer segment	cellular component	1/231	80/18511	0.634603	0.723031	0.545718	1.00168	MAP1B	1
GO:0061695	transferase complex, transferring phosphorus-containing groups	cellular component	3/231	263/18511	0.640421	0.727671	0.549221	0.914078	CDK6/POLR2A/TRRAP	3
GO:0005635	nuclear envelope	cellular component	5/231	440/18511	0.645304	0.731228	0.551905	0.910616	ABL1/MYO1C/NUP214/STAT6/WDFY3	5
GO:0030133	transport vesicle	cellular component	4/231	354/18511	0.647518	0.731748	0.552298	0.905471	CHP1/KDELR1/RAB1B/SEC24C	4
GO:0000313	organellar ribosome	cellular component	1/231	85/18511	0.656936	0.736404	0.555812	0.942755	MRPS6	1
GO:0005761	mitochondrial ribosome	cellular component	1/231	85/18511	0.656936	0.736404	0.555812	0.942755	MRPS6	1
GO:1902554	serine/threonine protein kinase complex	cellular component	1/231	85/18511	0.656936	0.736404	0.555812	0.942755	CDK6	1
GO:1905368	peptidase complex	cellular component	1/231	89/18511	0.67382	0.752067	0.567634	0.900384	ATXN7L3	1
GO:0036464	cytoplasmic ribonucleoprotein granule	cellular component	2/231	185/18511	0.674516	0.752067	0.567634	0.866316	AGO1/RBPMS	2
GO:0034708	methyltransferase complex	cellular component	1/231	90/18511	0.67791	0.753836	0.568969	0.89038	KMT2A	1
GO:0000775	chromosome, centromeric region	cellular component	2/231	191/18511	0.691428	0.766823	0.578771	0.839102	DCTN2/NCAPD2	2
GO:0000794	condensed nuclear chromosome	cellular component	1/231	95/18511	0.697607	0.771624	0.582395	0.843518	NCAPD2	1
GO:0035770	ribonucleoprotein granule	cellular component	2/231	196/18511	0.704965	0.775847	0.585582	0.817696	AGO1/RBPMS	2
GO:0031985	Golgi cisterna	cellular component	1/231	97/18511	0.705146	0.775847	0.585582	0.826126	GALNT2	1
GO:1902911	protein kinase complex	cellular component	1/231	99/18511	0.712498	0.781716	0.590012	0.809436	CDK6	1
GO:0097731	9+0 non-motile cilium	cellular component	1/231	100/18511	0.716105	0.781716	0.590012	0.801342	MAP1B	1
GO:0097733	photoreceptor cell cilium	cellular component	1/231	100/18511	0.716105	0.781716	0.590012	0.801342	MAP1B	1
GO:0031965	nuclear membrane	cellular component	3/231	298/18511	0.721869	0.785952	0.593209	0.80672	ABL1/STAT6/WDFY3	3
GO:0036064	ciliary basal body	cellular component	1/231	107/18511	0.740123	0.803728	0.606625	0.748918	DAAM1	1
GO:0000779	condensed chromosome, centromeric region	cellular component	1/231	116/18511	0.768054	0.831893	0.627883	0.690812	NCAPD2	1
GO:0045211	postsynaptic membrane	cellular component	2/231	225/18511	0.774027	0.83619	0.631127	0.712304	HIP1/SIPA1L1	2
GO:0005923	bicellular tight junction	cellular component	1/231	120/18511	0.779489	0.839914	0.633937	0.667785	ARHGAP17	1
GO:0070160	occluding junction	cellular component	1/231	123/18511	0.787694	0.846568	0.63896	0.651498	ARHGAP17	1
GO:0005814	centriole	cellular component	1/231	124/18511	0.790361	0.847251	0.639475	0.646244	ACTR1A	1
GO:0001650	fibrillar center	cellular component	1/231	128/18511	0.8007	0.853944	0.644526	0.626048	SELENBP1	1
GO:0097730	non-motile cilium	cellular component	1/231	128/18511	0.8007	0.853944	0.644526	0.626048	MAP1B	1
GO:0000784	nuclear chromosome, telomeric region	cellular component	1/231	132/18511	0.810531	0.860029	0.64912	0.607077	PRKDC	1
GO:0031901	early endosome membrane	cellular component	1/231	132/18511	0.810531	0.860029	0.64912	0.607077	RAB5C	1
GO:0000776	kinetochore	cellular component	1/231	133/18511	0.812913	0.860367	0.649375	0.602513	DCTN2	1
GO:0098687	chromosomal region	cellular component	3/231	352/18511	0.818492	0.864079	0.652176	0.682962	DCTN2/NCAPD2/PRKDC	3
GO:0043296	apical junction complex	cellular component	1/231	137/18511	0.822144	0.865742	0.653432	0.584921	ARHGAP17	1
GO:0031225	anchored component of membrane	cellular component	1/231	156/18511	0.860164	0.903497	0.681928	0.513681	CDH13	1
GO:0030496	midbody	cellular component	1/231	160/18511	0.867072	0.908465	0.685677	0.500839	MYH10	1
GO:0044450	microtubule organizing center part	cellular component	1/231	166/18511	0.876802	0.915684	0.691126	0.482736	ACTR1A	1
GO:0000781	chromosome, telomeric region	cellular component	1/231	167/18511	0.878354	0.915684	0.691126	0.479846	PRKDC	1
GO:0000151	ubiquitin ligase complex	cellular component	2/231	297/18511	0.887884	0.921607	0.695596	0.539624	KLHL42/TRAF7	2
GO:0044452	nucleolar part	cellular component	1/231	176/18511	0.891469	0.921607	0.695596	0.455308	SELENBP1	1
GO:0031461	cullin-RING ubiquitin ligase complex	cellular component	1/231	177/18511	0.892836	0.921607	0.695596	0.452736	KLHL42	1
GO:0044441	ciliary part	cellular component	3/231	414/18511	0.892875	0.921607	0.695596	0.580683	ATP2B4/DAAM1/MAP1B	3
GO:0072562	blood microparticle	cellular component	1/231	181/18511	0.898136	0.924747	0.697967	0.44273	A2M	1
GO:0030658	transport vesicle membrane	cellular component	1/231	183/18511	0.900687	0.92509	0.698225	0.437892	SEC24C	1
GO:0044391	ribosomal subunit	cellular component	1/231	185/18511	0.903175	0.925366	0.698434	0.433158	MRPS6	1
GO:0005802	trans-Golgi network	cellular component	1/231	197/18511	0.916851	0.937075	0.707271	0.406773	DENND5A	1
GO:0000793	condensed chromosome	cellular component	1/231	216/18511	0.934677	0.952959	0.71926	0.370992	NCAPD2	1
GO:0045111	intermediate filament cytoskeleton	cellular component	1/231	233/18511	0.947373	0.960208	0.724731	0.343924	PHLDB2	1
GO:0016607	nuclear speck	cellular component	2/231	372/18511	0.948265	0.960208	0.724731	0.430829	GATAD2B/MAML2	2
GO:0005840	ribosome	cellular component	1/231	235/18511	0.948695	0.960208	0.724731	0.340997	MRPS6	1
GO:0034702	ion channel complex	cellular component	1/231	288/18511	0.973881	0.983313	0.74217	0.278244	ANO1	1
GO:0005759	mitochondrial matrix	cellular component	2/231	452/18511	0.978107	0.985195	0.74359	0.354576	MRPS6/PDK3	2
GO:1902495	transmembrane transporter complex	cellular component	1/231	325/18511	0.983716	0.987478	0.745314	0.246567	ANO1	1
GO:1990351	transporter complex	cellular component	1/231	332/18511	0.98511	0.987478	0.745314	0.241368	ANO1	1
GO:0005743	mitochondrial inner membrane	cellular component	1/231	480/18511	0.997774	0.997774	0.753084	0.166946	MRPS6	1

## Sheet: Down gene GO-MF
goID	goDescription	goType	geneRatio	bgRatio	pvalue	padj	qvalue	enrichScore	overlapGeneList	overlapGeneCount
GO:0050839	cell adhesion molecule binding	molecular function	28/228	463/17354	1.70461e-11	9.40942e-09	8.54097e-09	4.60301	ACTN1/ACTN4/ARHGAP1/CALD1/CBL/CD151/CDH13/COBLL1/EPN2/ESYT2/FBLN5/FLNA/ILK/ITGA5/ITGB1/LASP1/MACF1/MYH9/NOTCH3/NPTN/PARVA/PHLDB2/PI4KA/SPTAN1/TAGLN2/TLN1/VCL/WASF2	28
GO:0003779	actin binding	molecular function	25/228	403/17354	1.30963e-10	3.61457e-08	3.28096e-08	4.72171	ABL1/ACTN1/ACTN4/CALD1/COBLL1/DAAM1/ENAH/FLNA/HIP1/ITGB1/LASP1/MACF1/MICAL2/MYH10/MYH9/MYO1C/PARVA/PLS3/SPTAN1/STK38L/TAGLN/TLN1/TNS1/VCL/WASF2	25
GO:0045296	cadherin binding	molecular function	21/228	304/17354	6.19531e-10	1.13994e-07	1.03472e-07	5.25788	ARHGAP1/CALD1/CBL/CDH13/COBLL1/EPN2/ESYT2/FLNA/ITGB1/LASP1/MACF1/MYH9/NOTCH3/PARVA/PHLDB2/PI4KA/SPTAN1/TAGLN2/TLN1/VCL/WASF2	21
GO:0051015	actin filament binding	molecular function	13/228	156/17354	1.46589e-07	2.02293e-05	1.83622e-05	6.34284	ABL1/ACTN1/ACTN4/FLNA/HIP1/LASP1/MACF1/MYH10/MYH9/MYO1C/PLS3/TAGLN/TLN1	13
GO:0030898	actin-dependent ATPase activity	molecular function	4/228	12/17354	1.32247e-05	0.00146001	0.00132526	25.3713	MYH10/MYH9/MYL6/MYO1C	4
GO:0017124	SH3 domain binding	molecular function	9/228	125/17354	4.06789e-05	0.00374246	0.00339705	5.48021	ABL1/ARHGAP1/ARHGAP17/CBL/ELMO2/ENAH/ILK/SGIP1/WASF2	9
GO:0005178	integrin binding	molecular function	8/228	111/17354	0.000108511	0.00855689	0.00776713	5.4857	ACTN1/ACTN4/CD151/FBLN5/ILK/ITGA5/ITGB1/TLN1	8
GO:0043548	phosphatidylinositol 3-kinase binding	molecular function	4/228	29/17354	0.000532475	0.0367408	0.0333497	10.4985	AXL/CBL/IGF1R/PDGFRB	4
GO:0004383	guanylate cyclase activity	molecular function	3/228	17/17354	0.00132822	0.0726806	0.0659725	13.4319	ADCY3/GUCY1A3/GUCY1B3	3
GO:0005543	phospholipid binding	molecular function	13/228	375/17354	0.00142647	0.0726806	0.0659725	2.63862	ANXA6/ATP8B1/AXL/ESYT2/GAB2/HIP1/JAG1/NUMA1/SGIP1/SNX33/TLN1/WDFY3/ZCCHC14	13
GO:0048495	Roundabout binding	molecular function	2/228	5/17354	0.00167431	0.0726806	0.0659725	30.4456	SLIT3/TGFB1I1	2
GO:0098639	collagen binding involved in cell-matrix adhesion	molecular function	2/228	5/17354	0.00167431	0.0726806	0.0659725	30.4456	ITGA1/ITGB1	2
GO:0001882	nucleoside binding	molecular function	13/228	385/17354	0.00180083	0.0726806	0.0659725	2.57008	ACTN4/ANXA6/ARL17B/ATL3/EHD2/GNAO1/GUCY1A3/GUCY1B3/HIST1H1E/RAB1B/RAB5C/RAB6B/RRAS	13
GO:0032561	guanyl ribonucleotide binding	molecular function	13/228	389/17354	0.00197175	0.0726806	0.0659725	2.54366	ANXA6/ARL17B/ATL3/EHD2/GNAO1/GUCY1A3/GUCY1B3/HIST1H1E/PDE5A/RAB1B/RAB5C/RAB6B/RRAS	13
GO:0019001	guanyl nucleotide binding	molecular function	13/228	390/17354	0.00201651	0.0726806	0.0659725	2.53713	ANXA6/ARL17B/ATL3/EHD2/GNAO1/GUCY1A3/GUCY1B3/HIST1H1E/PDE5A/RAB1B/RAB5C/RAB6B/RRAS	13
GO:0004012	phospholipid-translocating ATPase activity	molecular function	3/228	20/17354	0.00216298	0.0726806	0.0659725	11.4171	ABCC1/ATP8B1/ATP8B2	3
GO:0003774	motor activity	molecular function	7/228	137/17354	0.00223835	0.0726806	0.0659725	3.88904	DCTN2/DYNC1H1/KIF13B/MYH10/MYH9/MYL6/MYO1C	7
GO:0008017	microtubule binding	molecular function	9/228	222/17354	0.0027312	0.0753341	0.068381	3.0857	CHP1/KIF13B/MACF1/MAP1A/MAP1B/MAP7D3/MAPRE2/NUMA1/SGIP1	9
GO:0000146	microfilament motor activity	molecular function	3/228	22/17354	0.00286597	0.0753341	0.068381	10.3792	MYH10/MYH9/MYO1C	3
GO:0009975	cyclase activity	molecular function	3/228	22/17354	0.00286597	0.0753341	0.068381	10.3792	ADCY3/GUCY1A3/GUCY1B3	3
GO:0016849	phosphorus-oxygen lyase activity	molecular function	3/228	22/17354	0.00286597	0.0753341	0.068381	10.3792	ADCY3/GUCY1A3/GUCY1B3	3
GO:0090482	vitamin transmembrane transporter activity	molecular function	2/228	7/17354	0.00345548	0.0785967	0.0713426	21.7469	ABCC1/SLC23A2	2
GO:0098634	cell-matrix adhesion mediator activity	molecular function	2/228	7/17354	0.00345548	0.0785967	0.0713426	21.7469	ITGA1/ITGB1	2
GO:0005201	extracellular matrix structural constituent	molecular function	5/228	78/17354	0.00363311	0.0785967	0.0713426	4.8791	COL4A1/COL4A2/LAMA4/LAMC1/TINAGL1	5
GO:0019956	chemokine binding	molecular function	3/228	24/17354	0.00369467	0.0785967	0.0713426	9.51425	A2M/ITGB1/PLP2	3
GO:0005525	GTP binding	molecular function	12/228	370/17354	0.00370202	0.0785967	0.0713426	2.46856	ANXA6/ARL17B/ATL3/EHD2/GNAO1/GUCY1A3/GUCY1B3/HIST1H1E/RAB1B/RAB5C/RAB6B/RRAS	12
GO:0005516	calmodulin binding	molecular function	8/228	192/17354	0.00393521	0.0794918	0.072155	3.17142	ADCY3/ATP2B4/CALD1/MYH10/MYH9/MYO1C/SPTAN1/UBR4	8
GO:0032550	purine ribonucleoside binding	molecular function	12/228	374/17354	0.00403219	0.0794918	0.072155	2.44216	ANXA6/ARL17B/ATL3/EHD2/GNAO1/GUCY1A3/GUCY1B3/HIST1H1E/RAB1B/RAB5C/RAB6B/RRAS	12
GO:0001883	purine nucleoside binding	molecular function	12/228	377/17354	0.00429505	0.0806963	0.0732484	2.42273	ANXA6/ARL17B/ATL3/EHD2/GNAO1/GUCY1A3/GUCY1B3/HIST1H1E/RAB1B/RAB5C/RAB6B/RRAS	12
GO:0032549	ribonucleoside binding	molecular function	12/228	378/17354	0.00438567	0.0806963	0.0732484	2.41632	ANXA6/ARL17B/ATL3/EHD2/GNAO1/GUCY1A3/GUCY1B3/HIST1H1E/RAB1B/RAB5C/RAB6B/RRAS	12
GO:0035612	AP-2 adaptor complex binding	molecular function	2/228	8/17354	0.00456752	0.0813313	0.0738247	19.0285	HIP1/SIDT2	2
GO:0000287	magnesium ion binding	molecular function	8/228	198/17354	0.00473131	0.0816151	0.0740824	3.07531	ABL1/ATP8B1/ATP8B2/CDC42BPB/MAST4/PGM5/SIK3/STK38L	8
GO:0016887	ATPase activity	molecular function	13/228	436/17354	0.00518743	0.0867715	0.0787628	2.26946	ABCC1/ATP2B4/ATP8B1/ATP8B2/CHD4/DYNC1H1/KIF13B/MACF1/MYH10/MYH9/MYL6/MYO1C/NSF	13
GO:0046875	ephrin receptor binding	molecular function	3/228	28/17354	0.00575403	0.091819	0.0833444	8.15508	ABL1/CBL/SIPA1L1	3
GO:0031628	opioid receptor binding	molecular function	2/228	9/17354	0.00582185	0.091819	0.0833444	16.9142	FLNA/GNAO1	2
GO:0043236	laminin binding	molecular function	3/228	29/17354	0.00635651	0.0974665	0.0884708	7.87387	ITGB1/LGALS1/TINAGL1	3
GO:0003713	transcription coactivator activity	molecular function	10/228	301/17354	0.00662061	0.0987723	0.089656	2.52871	ACTN1/ACTN4/ARID1A/ATXN7L3/CREBBP/MAML2/MTF1/RBPMS/TGFB1I1/YAP1	10
GO:0017166	vinculin binding	molecular function	2/228	10/17354	0.0072146	0.102114	0.0926896	15.2228	ACTN1/TLN1	2
GO:0051011	microtubule minus-end binding	molecular function	2/228	10/17354	0.0072146	0.102114	0.0926896	15.2228	MACF1/NUMA1	2
GO:0042623	ATPase activity, coupled	molecular function	11/228	357/17354	0.0077682	0.107201	0.0973069	2.34525	ABCC1/ATP2B4/ATP8B1/ATP8B2/CHD4/DYNC1H1/MYH10/MYH9/MYL6/MYO1C/NSF	11
GO:0048407	platelet-derived growth factor binding	molecular function	2/228	11/17354	0.00874193	0.114585	0.104009	13.8389	COL4A1/PDGFRB	2
GO:0004714	transmembrane receptor protein tyrosine kinase activity	molecular function	4/228	62/17354	0.00892997	0.114585	0.104009	4.91058	AXL/CRIM1/IGF1R/PDGFRB	4
GO:0035091	phosphatidylinositol binding	molecular function	8/228	221/17354	0.00897337	0.114585	0.104009	2.75526	ESYT2/GAB2/HIP1/NUMA1/SNX33/TLN1/WDFY3/ZCCHC14	8
GO:0005154	epidermal growth factor receptor binding	molecular function	3/228	33/17354	0.00913361	0.114585	0.104009	6.91946	CBL/HIP1/ITGA5	3
GO:0004713	protein tyrosine kinase activity	molecular function	7/228	179/17354	0.0095372	0.11699	0.106192	2.97653	ABL1/AXL/BMX/CRIM1/FRK/IGF1R/PDGFRB	7
GO:0042562	hormone binding	molecular function	4/228	65/17354	0.0105138	0.126166	0.114521	4.68394	ABHD2/CDH13/ECE1/IGF1R	4
GO:0001784	phosphotyrosine residue binding	molecular function	3/228	35/17354	0.0107486	0.126239	0.114588	6.52406	ABL1/CBL/MAPK1	3
GO:0031490	chromatin DNA binding	molecular function	5/228	103/17354	0.0115874	0.130836	0.11876	3.69486	ACTN4/CHD4/GATAD2B/HIST1H1C/HIST1H1E	5
GO:0043531	ADP binding	molecular function	3/228	36/17354	0.011614	0.130836	0.11876	6.34284	HIST1H1E/MYH10/MYH9	3
GO:0005161	platelet-derived growth factor receptor binding	molecular function	2/228	15/17354	0.0161233	0.178001	0.161572	10.1485	ITGA5/PDGFRB	2
GO:0005088	Ras guanyl-nucleotide exchange factor activity	molecular function	8/228	248/17354	0.0170032	0.184035	0.167049	2.45529	ABR/ARHGEF17/DENND5A/PDGFRB/SPTAN1/ST5/TRAPPC1/TRIO	8
GO:0044325	ion channel binding	molecular function	5/228	115/17354	0.0179244	0.190272	0.17271	3.30931	ACTN1/ACTN4/FLNA/NPTN/PACS1	5
GO:0017160	Ral GTPase binding	molecular function	2/228	16/17354	0.0182688	0.190272	0.17271	9.51425	FLNA/MYO1C	2
GO:0015631	tubulin binding	molecular function	9/228	302/17354	0.0186717	0.190866	0.17325	2.2683	CHP1/KIF13B/MACF1/MAP1A/MAP1B/MAP7D3/MAPRE2/NUMA1/SGIP1	9
GO:0017048	Rho GTPase binding	molecular function	6/228	161/17354	0.019729	0.196207	0.178098	2.83655	ABR/ARHGEF17/CDC42BPB/DAAM1/FLNA/TRIO	6
GO:0045309	protein phosphorylated amino acid binding	molecular function	3/228	44/17354	0.0199591	0.196207	0.178098	5.18959	ABL1/CBL/MAPK1	3
GO:0019199	transmembrane receptor protein kinase activity	molecular function	4/228	79/17354	0.0202605	0.196207	0.178098	3.85388	AXL/CRIM1/IGF1R/PDGFRB	4
GO:0017112	Rab guanyl-nucleotide exchange factor activity	molecular function	3/228	50/17354	0.0279014	0.2573	0.233552	4.56684	DENND5A/ST5/TRAPPC1	3
GO:0004198	calcium-dependent cysteine-type endopeptidase activity	molecular function	2/228	20/17354	0.0279502	0.2573	0.233552	7.6114	CAPN2/CAPNS1	2
GO:0019838	growth factor binding	molecular function	5/228	130/17354	0.0286098	0.2573	0.233552	2.92746	A2M/COL4A1/CRIM1/IGF1R/PDGFRB	5
GO:0004715	non-membrane spanning protein tyrosine kinase activity	molecular function	3/228	51/17354	0.0293657	0.2573	0.233552	4.4773	ABL1/BMX/FRK	3
GO:0030374	ligand-dependent nuclear receptor transcription coactivator activity	molecular function	3/228	51/17354	0.0293657	0.2573	0.233552	4.4773	ACTN1/ACTN4/ATXN7L3	3
GO:0050840	extracellular matrix binding	molecular function	3/228	51/17354	0.0293657	0.2573	0.233552	4.4773	ITGB1/LGALS1/TINAGL1	3
GO:0070851	growth factor receptor binding	molecular function	5/228	132/17354	0.0302829	0.257793	0.234	2.88311	CBL/HIP1/ITGA5/NPTN/PDGFRB	5
GO:0017137	Rab GTPase binding	molecular function	6/228	178/17354	0.0303561	0.257793	0.234	2.56564	ARHGAP1/DENND5A/NSF/ST5/TMEM127/TRAPPC1	6
GO:0070717	poly-purine tract binding	molecular function	2/228	22/17354	0.0334056	0.279392	0.253605	6.91946	ATXN1/RBPMS	2
GO:0004674	protein serine/threonine kinase activity	molecular function	11/228	450/17354	0.0360099	0.296679	0.269297	1.86057	CDC42BPB/CDK6/CSNK2A2/ILK/MAPK1/MAST4/PDK3/PRKDC/SIK3/STK38L/TRIO	11
GO:0005548	phospholipid transporter activity	molecular function	3/228	56/17354	0.0372835	0.298268	0.270739	4.07754	ABCC1/ATP8B1/ATP8B2	3
GO:0030971	receptor tyrosine kinase binding	molecular function	3/228	56/17354	0.0372835	0.298268	0.270739	4.07754	CBL/ELMO2/GAB2	3
GO:0043325	phosphatidylinositol-3,4-bisphosphate binding	molecular function	2/228	24/17354	0.0392382	0.305063	0.276907	6.34284	GAB2/HIP1	2
GO:0051183	vitamin transporter activity	molecular function	2/228	24/17354	0.0392382	0.305063	0.276907	6.34284	ABCC1/SLC23A2	2
GO:0017022	myosin binding	molecular function	3/228	59/17354	0.0425053	0.318154	0.28879	3.87021	AXL/CALD1/RAB6B	3
GO:0048306	calcium-dependent protein binding	molecular function	3/228	59/17354	0.0425053	0.318154	0.28879	3.87021	A2M/ANXA6/CHP1	3
GO:0008194	UDP-glycosyltransferase activity	molecular function	5/228	145/17354	0.0426511	0.318154	0.28879	2.62462	EXT1/GALNT2/UGGT1/WDFY3/XYLT1	5
GO:0003785	actin monomer binding	molecular function	2/228	27/17354	0.0486437	0.353307	0.320698	5.63808	ABL1/COBLL1	2
GO:0051019	mitogen-activated protein kinase binding	molecular function	2/228	27/17354	0.0486437	0.353307	0.320698	5.63808	ABL1/ATF7	2
GO:0005520	insulin-like growth factor binding	molecular function	2/228	28/17354	0.0519429	0.367968	0.334006	5.43672	CRIM1/IGF1R	2
GO:0005518	collagen binding	molecular function	3/228	65/17354	0.0539802	0.367968	0.334006	3.51296	CD44/ITGA1/ITGB1	3
GO:0031491	nucleosome binding	molecular function	3/228	65/17354	0.0539802	0.367968	0.334006	3.51296	ARID1A/CHD4/GATAD2B	3
GO:0003725	double-stranded RNA binding	molecular function	3/228	66/17354	0.0560231	0.367968	0.334006	3.45973	ACTN1/AGO1/SIDT2	3
GO:0033613	activating transcription factor binding	molecular function	3/228	66/17354	0.0560231	0.367968	0.334006	3.45973	CREBBP/HEY2/YAP1	3
GO:1990782	protein tyrosine kinase binding	molecular function	3/228	67/17354	0.0581024	0.367968	0.334006	3.40809	CBL/ELMO2/GAB2	3
GO:0001046	core promoter sequence-specific DNA binding	molecular function	4/228	112/17354	0.0602764	0.367968	0.334006	2.71836	KMT2A/MTF1/STAT6/ZFHX3	4
GO:0000987	core promoter proximal region sequence-specific DNA binding	molecular function	9/228	376/17354	0.0608807	0.367968	0.334006	1.82188	AGO1/CHD4/CREB3L2/CREBBP/GATAD2B/KLF8/MTF1/NFAT5/ZFHX3	9
GO:0005085	guanyl-nucleotide exchange factor activity	molecular function	8/228	320/17354	0.0611854	0.367968	0.334006	1.90285	ABR/ARHGEF17/DENND5A/PDGFRB/SPTAN1/ST5/TRAPPC1/TRIO	8
GO:0001159	core promoter proximal region DNA binding	molecular function	9/228	379/17354	0.0633343	0.367968	0.334006	1.80746	AGO1/CHD4/CREB3L2/CREBBP/GATAD2B/KLF8/MTF1/NFAT5/ZFHX3	9
GO:0004839	ubiquitin activating enzyme activity	molecular function	1/228	5/17354	0.0639945	0.367968	0.334006	15.2228	UBA1	1
GO:0015198	oligopeptide transporter activity	molecular function	1/228	5/17354	0.0639945	0.367968	0.334006	15.2228	ABCC1	1
GO:0015247	aminophospholipid transporter activity	molecular function	1/228	5/17354	0.0639945	0.367968	0.334006	15.2228	ATP8B1	1
GO:0019960	C-X3-C chemokine binding	molecular function	1/228	5/17354	0.0639945	0.367968	0.334006	15.2228	ITGB1	1
GO:0030023	extracellular matrix constituent conferring elasticity	molecular function	1/228	5/17354	0.0639945	0.367968	0.334006	15.2228	COL4A1	1
GO:0032552	deoxyribonucleotide binding	molecular function	1/228	5/17354	0.0639945	0.367968	0.334006	15.2228	HIST1H1E	1
GO:0043426	MRF binding	molecular function	1/228	5/17354	0.0639945	0.367968	0.334006	15.2228	CREBBP	1
GO:0043559	insulin binding	molecular function	1/228	5/17354	0.0639945	0.367968	0.334006	15.2228	IGF1R	1
GO:0046912	transferase activity, transferring acyl groups, acyl groups converted into alkyl on transfer	molecular function	1/228	5/17354	0.0639945	0.367968	0.334006	15.2228	ACLY	1
GO:0046923	ER retention sequence binding	molecular function	1/228	5/17354	0.0639945	0.367968	0.334006	15.2228	KDELR1	1
GO:0001047	core promoter binding	molecular function	5/228	168/17354	0.0710387	0.376028	0.341322	2.2653	AGO1/KMT2A/MTF1/STAT6/ZFHX3	5
GO:0001618	virus receptor activity	molecular function	3/228	73/17354	0.0713235	0.376028	0.341322	3.12797	AXL/ITGA5/ITGB1	3
GO:0104005	hijacked molecular function	molecular function	3/228	73/17354	0.0713235	0.376028	0.341322	3.12797	AXL/ITGA5/ITGB1	3
GO:0017046	peptide hormone binding	molecular function	2/228	34/17354	0.0732783	0.376028	0.341322	4.4773	ECE1/IGF1R	2
GO:0004430	1-phosphatidylinositol 4-kinase activity	molecular function	1/228	6/17354	0.0762955	0.376028	0.341322	12.6857	PI4KA	1
GO:0004565	beta-galactosidase activity	molecular function	1/228	6/17354	0.0762955	0.376028	0.341322	12.6857	GLB1L	1
GO:0008131	primary amine oxidase activity	molecular function	1/228	6/17354	0.0762955	0.376028	0.341322	12.6857	AOC3	1
GO:0008420	CTD phosphatase activity	molecular function	1/228	6/17354	0.0762955	0.376028	0.341322	12.6857	CTDSP2	1
GO:0010340	carboxyl-O-methyltransferase activity	molecular function	1/228	6/17354	0.0762955	0.376028	0.341322	12.6857	ICMT	1
GO:0015220	choline transmembrane transporter activity	molecular function	1/228	6/17354	0.0762955	0.376028	0.341322	12.6857	SLC44A2	1
GO:0019958	C-X-C chemokine binding	molecular function	1/228	6/17354	0.0762955	0.376028	0.341322	12.6857	A2M	1
GO:0030235	nitric-oxide synthase regulator activity	molecular function	1/228	6/17354	0.0762955	0.376028	0.341322	12.6857	ATP2B4	1
GO:0034481	chondroitin sulfotransferase activity	molecular function	1/228	6/17354	0.0762955	0.376028	0.341322	12.6857	CHST3	1
GO:0051429	corticotropin-releasing hormone receptor binding	molecular function	1/228	6/17354	0.0762955	0.376028	0.341322	12.6857	GNAO1	1
GO:0051998	protein carboxyl O-methyltransferase activity	molecular function	1/228	6/17354	0.0762955	0.376028	0.341322	12.6857	ICMT	1
GO:0090599	alpha-glucosidase activity	molecular function	1/228	6/17354	0.0762955	0.376028	0.341322	12.6857	GANAB	1
GO:0005089	Rho guanyl-nucleotide exchange factor activity	molecular function	3/228	77/17354	0.0808196	0.378499	0.343565	2.96548	ABR/ARHGEF17/TRIO	3
GO:0051219	phosphoprotein binding	molecular function	3/228	77/17354	0.0808196	0.378499	0.343565	2.96548	ABL1/CBL/MAPK1	3
GO:0035591	signaling adaptor activity	molecular function	3/228	79/17354	0.0857626	0.378499	0.343565	2.89041	ARHGAP1/GAB2/LASP1	3
GO:0001517	N-acetylglucosamine 6-O-sulfotransferase activity	molecular function	1/228	7/17354	0.0884354	0.378499	0.343565	10.8734	CHST3	1
GO:0003696	satellite DNA binding	molecular function	1/228	7/17354	0.0884354	0.378499	0.343565	10.8734	HEY2	1
GO:0008430	selenium binding	molecular function	1/228	7/17354	0.0884354	0.378499	0.343565	10.8734	SELENBP1	1
GO:0008559	xenobiotic transmembrane transporting ATPase activity	molecular function	1/228	7/17354	0.0884354	0.378499	0.343565	10.8734	ABCC1	1
GO:0016670	oxidoreductase activity, acting on a sulfur group of donors, oxygen as acceptor	molecular function	1/228	7/17354	0.0884354	0.378499	0.343565	10.8734	QSOX1	1
GO:0030274	LIM domain binding	molecular function	1/228	7/17354	0.0884354	0.378499	0.343565	10.8734	TLN1	1
GO:0030346	protein phosphatase 2B binding	molecular function	1/228	7/17354	0.0884354	0.378499	0.343565	10.8734	ATP2B4	1
GO:0030619	U1 snRNA binding	molecular function	1/228	7/17354	0.0884354	0.378499	0.343565	10.8734	RBPMS	1
GO:0031821	G-protein coupled serotonin receptor binding	molecular function	1/228	7/17354	0.0884354	0.378499	0.343565	10.8734	GNAO1	1
GO:0032051	clathrin light chain binding	molecular function	1/228	7/17354	0.0884354	0.378499	0.343565	10.8734	HIP1	1
GO:0034046	poly(G) binding	molecular function	1/228	7/17354	0.0884354	0.378499	0.343565	10.8734	ATXN1	1
GO:0043184	vascular endothelial growth factor receptor 2 binding	molecular function	1/228	7/17354	0.0884354	0.378499	0.343565	10.8734	ITGA5	1
GO:0035254	glutamate receptor binding	molecular function	2/228	38/17354	0.0887914	0.378499	0.343565	4.006	HIP1/NSF	2
GO:0098631	cell adhesion mediator activity	molecular function	2/228	38/17354	0.0887914	0.378499	0.343565	4.006	ITGA1/ITGB1	2
GO:0008022	protein C-terminus binding	molecular function	5/228	180/17354	0.0891394	0.378499	0.343565	2.11428	ABL1/ATXN1/FBLN5/MYO1C/NUMA1	5
GO:0043492	ATPase activity, coupled to movement of substances	molecular function	4/228	129/17354	0.0903957	0.379839	0.344782	2.36013	ABCC1/ATP2B4/ATP8B1/ATP8B2	4
GO:0003727	single-stranded RNA binding	molecular function	3/228	81/17354	0.0908311	0.379839	0.344782	2.81904	AGO1/ATXN1/RBPMS	3
GO:0001102	RNA polymerase II activating transcription factor binding	molecular function	2/228	39/17354	0.0928102	0.382322	0.347036	3.90328	CREBBP/HEY2	2
GO:0001786	phosphatidylserine binding	molecular function	2/228	39/17354	0.0928102	0.382322	0.347036	3.90328	AXL/TLN1	2
GO:0003831	beta-N-acetylglucosaminylglycopeptide beta-1,4-galactosyltransferase activity	molecular function	1/228	8/17354	0.100417	0.38493	0.349403	9.51425	WDFY3	1
GO:0005049	nuclear export signal receptor activity	molecular function	1/228	8/17354	0.100417	0.38493	0.349403	9.51425	NUP214	1
GO:0008140	cAMP response element binding protein binding	molecular function	1/228	8/17354	0.100417	0.38493	0.349403	9.51425	CRTC3	1
GO:0015205	nucleobase transmembrane transporter activity	molecular function	1/228	8/17354	0.100417	0.38493	0.349403	9.51425	SLC23A2	1
GO:0015925	galactosidase activity	molecular function	1/228	8/17354	0.100417	0.38493	0.349403	9.51425	GLB1L	1
GO:0042910	xenobiotic transmembrane transporter activity	molecular function	1/228	8/17354	0.100417	0.38493	0.349403	9.51425	ABCC1	1
GO:0046624	sphingolipid transporter activity	molecular function	1/228	8/17354	0.100417	0.38493	0.349403	9.51425	ABCC1	1
GO:0046790	virion binding	molecular function	1/228	8/17354	0.100417	0.38493	0.349403	9.51425	PPIA	1
GO:0070181	small ribosomal subunit rRNA binding	molecular function	1/228	8/17354	0.100417	0.38493	0.349403	9.51425	MRPS6	1
GO:1901612	cardiolipin binding	molecular function	1/228	8/17354	0.100417	0.38493	0.349403	9.51425	ATP8B1	1
GO:0030165	PDZ domain binding	molecular function	3/228	86/17354	0.104028	0.39438	0.35798	2.65514	ATP2B4/CRIM1/NSF	3
GO:0000978	RNA polymerase II core promoter proximal region sequence-specific DNA binding	molecular function	8/228	361/17354	0.104311	0.39438	0.35798	1.68674	AGO1/CHD4/CREB3L2/GATAD2B/KLF8/MTF1/NFAT5/ZFHX3	8
GO:0002162	dystroglycan binding	molecular function	1/228	9/17354	0.112241	0.404948	0.367573	8.45712	VCL	1
GO:0003680	AT DNA binding	molecular function	1/228	9/17354	0.112241	0.404948	0.367573	8.45712	KMT2A	1
GO:0008429	phosphatidylethanolamine binding	molecular function	1/228	9/17354	0.112241	0.404948	0.367573	8.45712	ESYT2	1
GO:0019966	interleukin-1 binding	molecular function	1/228	9/17354	0.112241	0.404948	0.367573	8.45712	A2M	1
GO:0035251	UDP-glucosyltransferase activity	molecular function	1/228	9/17354	0.112241	0.404948	0.367573	8.45712	UGGT1	1
GO:0035252	UDP-xylosyltransferase activity	molecular function	1/228	9/17354	0.112241	0.404948	0.367573	8.45712	XYLT1	1
GO:0042285	xylosyltransferase activity	molecular function	1/228	9/17354	0.112241	0.404948	0.367573	8.45712	XYLT1	1
GO:0031492	nucleosomal DNA binding	molecular function	2/228	45/17354	0.117943	0.422214	0.383245	3.38285	CHD4/GATAD2B	2
GO:0005048	signal sequence binding	molecular function	2/228	46/17354	0.122284	0.422214	0.383245	3.30931	KDELR1/NUP214	2
GO:0008307	structural constituent of muscle	molecular function	2/228	46/17354	0.122284	0.422214	0.383245	3.30931	MYL6/MYL9	2
GO:0004016	adenylate cyclase activity	molecular function	1/228	10/17354	0.123911	0.422214	0.383245	7.6114	ADCY3	1
GO:0008641	ubiquitin-like modifier activating enzyme activity	molecular function	1/228	10/17354	0.123911	0.422214	0.383245	7.6114	UBA1	1
GO:0016018	cyclosporin A binding	molecular function	1/228	10/17354	0.123911	0.422214	0.383245	7.6114	PPIA	1
GO:0036312	phosphatidylinositol 3-kinase regulatory subunit binding	molecular function	1/228	10/17354	0.123911	0.422214	0.383245	7.6114	CBL	1
GO:0045294	alpha-catenin binding	molecular function	1/228	10/17354	0.123911	0.422214	0.383245	7.6114	VCL	1
GO:0047372	acylglycerol lipase activity	molecular function	1/228	10/17354	0.123911	0.422214	0.383245	7.6114	ABHD2	1
GO:0005544	calcium-dependent phospholipid binding	molecular function	2/228	47/17354	0.126663	0.424749	0.385547	3.2389	ANXA6/ESYT2	2
GO:0042277	peptide binding	molecular function	6/228	260/17354	0.128601	0.424749	0.385547	1.75648	ECE1/IGF1R/KDELR1/NUP214/PCSK5/PPIA	6
GO:0015459	potassium channel regulator activity	molecular function	2/228	48/17354	0.131079	0.424749	0.385547	3.17142	CHP1/FLNA	2
GO:0001055	RNA polymerase II activity	molecular function	1/228	11/17354	0.135427	0.424749	0.385547	6.91946	POLR2A	1
GO:0005068	transmembrane receptor protein tyrosine kinase adaptor activity	molecular function	1/228	11/17354	0.135427	0.424749	0.385547	6.91946	GAB2	1
GO:0005172	vascular endothelial growth factor receptor binding	molecular function	1/228	11/17354	0.135427	0.424749	0.385547	6.91946	ITGA5	1
GO:0016208	AMP binding	molecular function	1/228	11/17354	0.135427	0.424749	0.385547	6.91946	HIST1H1E	1
GO:0017154	semaphorin receptor activity	molecular function	1/228	11/17354	0.135427	0.424749	0.385547	6.91946	PLXND1	1
GO:0032036	myosin heavy chain binding	molecular function	1/228	11/17354	0.135427	0.424749	0.385547	6.91946	AXL	1
GO:0035615	clathrin adaptor activity	molecular function	1/228	11/17354	0.135427	0.424749	0.385547	6.91946	HIP1	1
GO:0043560	insulin receptor substrate binding	molecular function	1/228	11/17354	0.135427	0.424749	0.385547	6.91946	IGF1R	1
GO:0070411	I-SMAD binding	molecular function	1/228	11/17354	0.135427	0.424749	0.385547	6.91946	TGFB1I1	1
GO:0098748	endocytic adaptor activity	molecular function	1/228	11/17354	0.135427	0.424749	0.385547	6.91946	HIP1	1
GO:1901611	phosphatidylglycerol binding	molecular function	1/228	11/17354	0.135427	0.424749	0.385547	6.91946	ATP8B1	1
GO:0016758	transferase activity, transferring hexosyl groups	molecular function	5/228	209/17354	0.141556	0.438	0.397574	1.82091	EXT1/GALNT2/UGGT1/WDFY3/XYLT1	5
GO:0030145	manganese ion binding	molecular function	2/228	51/17354	0.144531	0.438	0.397574	2.98486	ABL1/GALNT2	2
GO:0005247	voltage-gated chloride channel activity	molecular function	1/228	12/17354	0.146793	0.438	0.397574	6.34284	ANO1	1
GO:0031994	insulin-like growth factor I binding	molecular function	1/228	12/17354	0.146793	0.438	0.397574	6.34284	IGF1R	1
GO:0038191	neuropilin binding	molecular function	1/228	12/17354	0.146793	0.438	0.397574	6.34284	ABL1	1
GO:0043495	protein membrane anchor	molecular function	1/228	12/17354	0.146793	0.438	0.397574	6.34284	MYH9	1
GO:0051010	microtubule plus-end binding	molecular function	1/228	12/17354	0.146793	0.438	0.397574	6.34284	NUMA1	1
GO:0070492	oligosaccharide binding	molecular function	1/228	12/17354	0.146793	0.438	0.397574	6.34284	LGALS1	1
GO:0072349	modified amino acid transmembrane transporter activity	molecular function	1/228	12/17354	0.146793	0.438	0.397574	6.34284	ABCC1	1
GO:0019955	cytokine binding	molecular function	3/228	101/17354	0.147623	0.438106	0.39767	2.26081	A2M/ITGB1/PLP2	3
GO:0008375	acetylglucosaminyltransferase activity	molecular function	2/228	52/17354	0.149077	0.440057	0.399442	2.92746	EXT1/XYLT1	2
GO:0019902	phosphatase binding	molecular function	4/228	159/17354	0.157333	0.447292	0.406009	1.91482	ATP2B4/ITGA1/MAPK1/STAT6	4
GO:0008253	5'-nucleotidase activity	molecular function	1/228	13/17354	0.158011	0.447292	0.406009	5.85493	NT5DC2	1
GO:0015926	glucosidase activity	molecular function	1/228	13/17354	0.158011	0.447292	0.406009	5.85493	GANAB	1
GO:0035497	cAMP response element binding	molecular function	1/228	13/17354	0.158011	0.447292	0.406009	5.85493	CREB3L2	1
GO:0035613	RNA stem-loop binding	molecular function	1/228	13/17354	0.158011	0.447292	0.406009	5.85493	RBPMS	1
GO:0043225	ATPase-coupled anion transmembrane transporter activity	molecular function	1/228	13/17354	0.158011	0.447292	0.406009	5.85493	ABCC1	1
GO:0050998	nitric-oxide synthase binding	molecular function	1/228	13/17354	0.158011	0.447292	0.406009	5.85493	ATP2B4	1
GO:1904264	ubiquitin protein ligase activity involved in ERAD pathway	molecular function	1/228	13/17354	0.158011	0.447292	0.406009	5.85493	RNF5	1
GO:0047485	protein N-terminus binding	molecular function	3/228	105/17354	0.160119	0.450947	0.409326	2.17469	ACTN4/CSNK2A2/VPS25	3
GO:0005507	copper ion binding	molecular function	2/228	55/17354	0.162882	0.453072	0.411256	2.76778	AOC3/SOD3	2
GO:0005200	structural constituent of cytoskeleton	molecular function	3/228	106/17354	0.163292	0.453072	0.411256	2.15417	HIP1/SPTAN1/TLN1	3
GO:0004707	MAP kinase activity	molecular function	1/228	14/17354	0.169081	0.453072	0.411256	5.43672	MAPK1	1
GO:0005041	low-density lipoprotein receptor activity	molecular function	1/228	14/17354	0.169081	0.453072	0.411256	5.43672	LRP10	1
GO:0005388	calcium-transporting ATPase activity	molecular function	1/228	14/17354	0.169081	0.453072	0.411256	5.43672	ATP2B4	1
GO:0005523	tropomyosin binding	molecular function	1/228	14/17354	0.169081	0.453072	0.411256	5.43672	CALD1	1
GO:0030169	low-density lipoprotein particle binding	molecular function	1/228	14/17354	0.169081	0.453072	0.411256	5.43672	CDH13	1
GO:0030553	cGMP binding	molecular function	1/228	14/17354	0.169081	0.453072	0.411256	5.43672	PDE5A	1
GO:0032794	GTPase activating protein binding	molecular function	1/228	14/17354	0.169081	0.453072	0.411256	5.43672	GNAO1	1
GO:0047555	3',5'-cyclic-GMP phosphodiesterase activity	molecular function	1/228	14/17354	0.169081	0.453072	0.411256	5.43672	PDE5A	1
GO:0003924	GTPase activity	molecular function	6/228	284/17354	0.171644	0.454828	0.412849	1.60804	ATL3/GNAO1/RAB1B/RAB5C/RAB6B/RRAS	6
GO:0005096	GTPase activator activity	molecular function	6/228	284/17354	0.171644	0.454828	0.412849	1.60804	A2M/ABR/AGAP11/ARHGAP1/ARHGAP17/SIPA1L1	6
GO:0005070	SH3/SH2 adaptor activity	molecular function	2/228	57/17354	0.172208	0.454828	0.412849	2.67067	ARHGAP1/LASP1	2
GO:0000979	RNA polymerase II core promoter sequence-specific DNA binding	molecular function	2/228	58/17354	0.176904	0.457782	0.415531	2.62462	MTF1/STAT6	2
GO:0016667	oxidoreductase activity, acting on a sulfur group of donors	molecular function	2/228	58/17354	0.176904	0.457782	0.415531	2.62462	QSOX1/SH3BGRL3	2
GO:0030674	protein binding, bridging	molecular function	4/228	167/17354	0.177649	0.457782	0.415531	1.82309	ARHGAP1/GAB2/HIP1/LASP1	4
GO:0004708	MAP kinase kinase activity	molecular function	1/228	15/17354	0.180007	0.457782	0.415531	5.07427	MAPK1	1
GO:0005545	1-phosphatidylinositol binding	molecular function	1/228	15/17354	0.180007	0.457782	0.415531	5.07427	WDFY3	1
GO:0008143	poly(A) binding	molecular function	1/228	15/17354	0.180007	0.457782	0.415531	5.07427	RBPMS	1
GO:0008252	nucleotidase activity	molecular function	1/228	15/17354	0.180007	0.457782	0.415531	5.07427	NT5DC2	1
GO:0070742	C2H2 zinc finger domain binding	molecular function	1/228	15/17354	0.180007	0.457782	0.415531	5.07427	EBF1	1
GO:0003707	steroid hormone receptor activity	molecular function	2/228	59/17354	0.18162	0.457782	0.415531	2.58014	ABHD2/NR2F2	2
GO:0019003	GDP binding	molecular function	2/228	59/17354	0.18162	0.457782	0.415531	2.58014	RAB5C/RRAS	2
GO:0019903	protein phosphatase binding	molecular function	3/228	113/17354	0.186008	0.458768	0.416426	2.02073	ATP2B4/ITGA1/STAT6	3
GO:0005001	transmembrane receptor protein tyrosine phosphatase activity	molecular function	1/228	16/17354	0.190789	0.458768	0.416426	4.75713	PTPRG	1
GO:0005229	intracellular calcium activated chloride channel activity	molecular function	1/228	16/17354	0.190789	0.458768	0.416426	4.75713	ANO1	1
GO:0008353	RNA polymerase II carboxy-terminal domain kinase activity	molecular function	1/228	16/17354	0.190789	0.458768	0.416426	4.75713	MAPK1	1
GO:0016641	oxidoreductase activity, acting on the CH-NH2 group of donors, oxygen as acceptor	molecular function	1/228	16/17354	0.190789	0.458768	0.416426	4.75713	AOC3	1
GO:0019198	transmembrane receptor protein phosphatase activity	molecular function	1/228	16/17354	0.190789	0.458768	0.416426	4.75713	PTPRG	1
GO:0031435	mitogen-activated protein kinase kinase kinase binding	molecular function	1/228	16/17354	0.190789	0.458768	0.416426	4.75713	MAPK1	1
GO:0046527	glucosyltransferase activity	molecular function	1/228	16/17354	0.190789	0.458768	0.416426	4.75713	UGGT1	1
GO:0048038	quinone binding	molecular function	1/228	16/17354	0.190789	0.458768	0.416426	4.75713	AOC3	1
GO:0061778	intracellular chloride channel activity	molecular function	1/228	16/17354	0.190789	0.458768	0.416426	4.75713	ANO1	1
GO:0033218	amide binding	molecular function	6/228	294/17354	0.191153	0.458768	0.416426	1.55335	ECE1/IGF1R/KDELR1/NUP214/PCSK5/PPIA	6
GO:0001085	RNA polymerase II transcription factor binding	molecular function	3/228	116/17354	0.195987	0.468332	0.425107	1.96847	CHD4/CREBBP/HEY2	3
GO:0015095	magnesium ion transmembrane transporter activity	molecular function	1/228	17/17354	0.201431	0.469155	0.425854	4.4773	CNNM2	1
GO:0016307	phosphatidylinositol phosphate kinase activity	molecular function	1/228	17/17354	0.201431	0.469155	0.425854	4.4773	PIP4K2C	1
GO:0030228	lipoprotein particle receptor activity	molecular function	1/228	17/17354	0.201431	0.469155	0.425854	4.4773	LRP10	1
GO:0031489	myosin V binding	molecular function	1/228	17/17354	0.201431	0.469155	0.425854	4.4773	RAB6B	1
GO:0042800	histone methyltransferase activity (H3-K4 specific)	molecular function	1/228	17/17354	0.201431	0.469155	0.425854	4.4773	KMT2A	1
GO:0097493	structural molecule activity conferring elasticity	molecular function	1/228	17/17354	0.201431	0.469155	0.425854	4.4773	COL4A1	1
GO:0000149	SNARE binding	molecular function	3/228	119/17354	0.206094	0.477999	0.433881	1.91884	ABL1/NSF/SEC24C	3
GO:0001972	retinoic acid binding	molecular function	1/228	18/17354	0.211933	0.483417	0.4388	4.22856	NR2F2	1
GO:0008308	voltage-gated anion channel activity	molecular function	1/228	18/17354	0.211933	0.483417	0.4388	4.22856	ANO1	1
GO:0008569	ATP-dependent microtubule motor activity, minus-end-directed	molecular function	1/228	18/17354	0.211933	0.483417	0.4388	4.22856	DYNC1H1	1
GO:0070064	proline-rich region binding	molecular function	1/228	18/17354	0.211933	0.483417	0.4388	4.22856	ABL1	1
GO:0004842	ubiquitin-protein transferase activity	molecular function	8/228	437/17354	0.218002	0.494791	0.449124	1.39339	CBL/FBXL20/HUWE1/KLHL42/RNF152/RNF5/TRAF7/UBR4	8
GO:0004653	polypeptide N-acetylgalactosaminyltransferase activity	molecular function	1/228	19/17354	0.222297	0.494791	0.449124	4.006	GALNT2	1
GO:0015238	drug transmembrane transporter activity	molecular function	1/228	19/17354	0.222297	0.494791	0.449124	4.006	ABCC1	1
GO:0017075	syntaxin-1 binding	molecular function	1/228	19/17354	0.222297	0.494791	0.449124	4.006	NSF	1
GO:0070577	lysine-acetylated histone binding	molecular function	1/228	19/17354	0.222297	0.494791	0.449124	4.006	KMT2A	1
GO:0140033	acetylation-dependent protein binding	molecular function	1/228	19/17354	0.222297	0.494791	0.449124	4.006	KMT2A	1
GO:0038024	cargo receptor activity	molecular function	2/228	68/17354	0.224751	0.495577	0.449837	2.23865	LRP10/TINAGL1	2
GO:0060090	molecular adaptor activity	molecular function	4/228	185/17354	0.226226	0.495577	0.449837	1.64571	ARHGAP1/GAB2/HIP1/LASP1	4
GO:0030695	GTPase regulator activity	molecular function	6/228	313/17354	0.230372	0.495577	0.449837	1.45905	A2M/ABR/AGAP11/ARHGAP1/ARHGAP17/SIPA1L1	6
GO:0001871	pattern binding	molecular function	1/228	20/17354	0.232526	0.495577	0.449837	3.8057	TINAGL1	1
GO:0003756	protein disulfide isomerase activity	molecular function	1/228	20/17354	0.232526	0.495577	0.449837	3.8057	QSOX1	1
GO:0008266	poly(U) RNA binding	molecular function	1/228	20/17354	0.232526	0.495577	0.449837	3.8057	ATXN1	1
GO:0016864	intramolecular oxidoreductase activity, transposing S-S bonds	molecular function	1/228	20/17354	0.232526	0.495577	0.449837	3.8057	QSOX1	1
GO:0030247	polysaccharide binding	molecular function	1/228	20/17354	0.232526	0.495577	0.449837	3.8057	TINAGL1	1
GO:0031683	G-protein beta/gamma-subunit complex binding	molecular function	1/228	20/17354	0.232526	0.495577	0.449837	3.8057	GNAO1	1
GO:0051428	peptide hormone receptor binding	molecular function	1/228	20/17354	0.232526	0.495577	0.449837	3.8057	GNAO1	1
GO:0071949	FAD binding	molecular function	1/228	20/17354	0.232526	0.495577	0.449837	3.8057	MICAL2	1
GO:0072341	modified amino acid binding	molecular function	2/228	71/17354	0.239312	0.507298	0.460477	2.14406	AXL/TLN1	2
GO:0005112	Notch binding	molecular function	1/228	21/17354	0.242621	0.507298	0.460477	3.62448	JAG1	1
GO:0016638	oxidoreductase activity, acting on the CH-NH2 group of donors	molecular function	1/228	21/17354	0.242621	0.507298	0.460477	3.62448	AOC3	1
GO:0016922	ligand-dependent nuclear receptor binding	molecular function	1/228	21/17354	0.242621	0.507298	0.460477	3.62448	ARID1A	1
GO:0022884	macromolecule transmembrane transporter activity	molecular function	1/228	21/17354	0.242621	0.507298	0.460477	3.62448	SIDT2	1
GO:0000980	RNA polymerase II distal enhancer sequence-specific DNA binding	molecular function	2/228	72/17354	0.244177	0.508626	0.461682	2.11428	CHD4/GATAD2B	2
GO:0016247	channel regulator activity	molecular function	3/228	132/17354	0.251083	0.514488	0.467003	1.72986	ATP2B4/CHP1/FLNA	3
GO:0022853	active ion transmembrane transporter activity	molecular function	3/228	132/17354	0.251083	0.514488	0.467003	1.72986	ABCC1/ATP2B4/SLC23A2	3
GO:0005540	hyaluronic acid binding	molecular function	1/228	22/17354	0.252584	0.514488	0.467003	3.45973	CD44	1
GO:0008171	O-methyltransferase activity	molecular function	1/228	22/17354	0.252584	0.514488	0.467003	3.45973	ICMT	1
GO:0015101	organic cation transmembrane transporter activity	molecular function	1/228	22/17354	0.252584	0.514488	0.467003	3.45973	SLC44A2	1
GO:0017056	structural constituent of nuclear pore	molecular function	1/228	22/17354	0.252584	0.514488	0.467003	3.45973	NUP214	1
GO:0046332	SMAD binding	molecular function	2/228	74/17354	0.253919	0.51481	0.467295	2.05714	FLNA/TGFB1I1	2
GO:0001078	transcriptional repressor activity, RNA polymerase II core promoter proximal region sequence-specific binding	molecular function	3/228	133/17354	0.254607	0.51481	0.467295	1.71686	CREBBP/KLF8/ZFHX3	3
GO:0019787	ubiquitin-like protein transferase activity	molecular function	8/228	460/17354	0.259323	0.517334	0.469586	1.32372	CBL/FBXL20/HUWE1/KLHL42/RNF152/RNF5/TRAF7/UBR4	8
GO:0000983	transcription factor activity, RNA polymerase II core promoter sequence-specific	molecular function	1/228	23/17354	0.262416	0.517334	0.469586	3.30931	HEY2	1
GO:0015035	protein disulfide oxidoreductase activity	molecular function	1/228	23/17354	0.262416	0.517334	0.469586	3.30931	SH3BGRL3	1
GO:0031210	phosphatidylcholine binding	molecular function	1/228	23/17354	0.262416	0.517334	0.469586	3.30931	ESYT2	1
GO:0050997	quaternary ammonium group binding	molecular function	1/228	23/17354	0.262416	0.517334	0.469586	3.30931	ESYT2	1
GO:0070840	dynein complex binding	molecular function	1/228	23/17354	0.262416	0.517334	0.469586	3.30931	NUMA1	1
GO:0090484	drug transporter activity	molecular function	1/228	23/17354	0.262416	0.517334	0.469586	3.30931	ABCC1	1
GO:0042625	ATPase coupled ion transmembrane transporter activity	molecular function	2/228	77/17354	0.268544	0.517965	0.470159	1.97699	ABCC1/ATP2B4	2
GO:0004114	3',5'-cyclic-nucleotide phosphodiesterase activity	molecular function	1/228	24/17354	0.272119	0.517965	0.470159	3.17142	PDE5A	1
GO:0008187	poly-pyrimidine tract binding	molecular function	1/228	24/17354	0.272119	0.517965	0.470159	3.17142	ATXN1	1
GO:0015145	monosaccharide transmembrane transporter activity	molecular function	1/228	24/17354	0.272119	0.517965	0.470159	3.17142	SLC23A2	1
GO:0035198	miRNA binding	molecular function	1/228	24/17354	0.272119	0.517965	0.470159	3.17142	AGO1	1
GO:0035255	ionotropic glutamate receptor binding	molecular function	1/228	24/17354	0.272119	0.517965	0.470159	3.17142	NSF	1
GO:0045503	dynein light chain binding	molecular function	1/228	24/17354	0.272119	0.517965	0.470159	3.17142	DYNC1H1	1
GO:0070566	adenylyltransferase activity	molecular function	1/228	24/17354	0.272119	0.517965	0.470159	3.17142	ABL1	1
GO:0071813	lipoprotein particle binding	molecular function	1/228	24/17354	0.272119	0.517965	0.470159	3.17142	CDH13	1
GO:0071814	protein-lipid complex binding	molecular function	1/228	24/17354	0.272119	0.517965	0.470159	3.17142	CDH13	1
GO:0004112	cyclic-nucleotide phosphodiesterase activity	molecular function	1/228	25/17354	0.281695	0.528898	0.480082	3.04456	PDE5A	1
GO:0042974	retinoic acid receptor binding	molecular function	1/228	25/17354	0.281695	0.528898	0.480082	3.04456	ACTN4	1
GO:0071889	14-3-3 protein binding	molecular function	1/228	25/17354	0.281695	0.528898	0.480082	3.04456	KIF13B	1
GO:0080025	phosphatidylinositol-3,5-bisphosphate binding	molecular function	1/228	25/17354	0.281695	0.528898	0.480082	3.04456	HIP1	1
GO:0005319	lipid transporter activity	molecular function	3/228	141/17354	0.283023	0.529589	0.48071	1.61945	ABCC1/ATP8B1/ATP8B2	3
GO:0016209	antioxidant activity	molecular function	2/228	81/17354	0.288035	0.537147	0.487571	1.87936	SOD3/TP53INP1	2
GO:0005104	fibroblast growth factor receptor binding	molecular function	1/228	26/17354	0.291146	0.537501	0.487892	2.92746	NPTN	1
GO:0005343	organic acid:sodium symporter activity	molecular function	1/228	26/17354	0.291146	0.537501	0.487892	2.92746	SLC23A2	1
GO:0030507	spectrin binding	molecular function	1/228	26/17354	0.291146	0.537501	0.487892	2.92746	DCTN2	1
GO:0004197	cysteine-type endopeptidase activity	molecular function	2/228	83/17354	0.297762	0.543807	0.493616	1.83407	CAPN2/CAPNS1	2
GO:0019905	syntaxin binding	molecular function	2/228	83/17354	0.297762	0.543807	0.493616	1.83407	ABL1/NSF	2
GO:0001968	fibronectin binding	molecular function	1/228	27/17354	0.300473	0.543807	0.493616	2.81904	ITGB1	1
GO:0004435	phosphatidylinositol phospholipase C activity	molecular function	1/228	27/17354	0.300473	0.543807	0.493616	2.81904	EDNRA	1
GO:0035035	histone acetyltransferase binding	molecular function	1/228	27/17354	0.300473	0.543807	0.493616	2.81904	MTF1	1
GO:0045505	dynein intermediate chain binding	molecular function	1/228	27/17354	0.300473	0.543807	0.493616	2.81904	DYNC1H1	1
GO:0003777	microtubule motor activity	molecular function	2/228	84/17354	0.302618	0.5459	0.495516	1.81224	DYNC1H1/KIF13B	2
GO:0016757	transferase activity, transferring glycosyl groups	molecular function	5/228	280/17354	0.307722	0.549654	0.498923	1.35918	EXT1/GALNT2/UGGT1/WDFY3/XYLT1	5
GO:0008139	nuclear localization sequence binding	molecular function	1/228	28/17354	0.309678	0.549654	0.498923	2.71836	NUP214	1
GO:0008519	ammonium transmembrane transporter activity	molecular function	1/228	28/17354	0.309678	0.549654	0.498923	2.71836	SLC44A2	1
GO:0043425	bHLH transcription factor binding	molecular function	1/228	28/17354	0.309678	0.549654	0.498923	2.71836	CREBBP	1
GO:1904680	peptide transmembrane transporter activity	molecular function	1/228	28/17354	0.309678	0.549654	0.498923	2.71836	ABCC1	1
GO:0060589	nucleoside-triphosphatase regulator activity	molecular function	6/228	350/17354	0.312753	0.553332	0.502261	1.30481	A2M/ABR/AGAP11/ARHGAP1/ARHGAP17/SIPA1L1	6
GO:0001103	RNA polymerase II repressing transcription factor binding	molecular function	1/228	29/17354	0.318762	0.558351	0.506817	2.62462	CHD4	1
GO:0051959	dynein light intermediate chain binding	molecular function	1/228	29/17354	0.318762	0.558351	0.506817	2.62462	DYNC1H1	1
GO:0071855	neuropeptide receptor binding	molecular function	1/228	29/17354	0.318762	0.558351	0.506817	2.62462	GNAO1	1
GO:0008276	protein methyltransferase activity	molecular function	2/228	88/17354	0.321978	0.558351	0.506817	1.72986	ICMT/KMT2A	2
GO:0046982	protein heterodimerization activity	molecular function	8/228	495/17354	0.326152	0.558351	0.506817	1.23013	AOC3/AXL/CAPN2/EXT1/HEY2/HIP1/ITGB1/YAP1	8
GO:1902936	phosphatidylinositol bisphosphate binding	molecular function	2/228	89/17354	0.326799	0.558351	0.506817	1.71043	GAB2/HIP1	2
GO:0004629	phospholipase C activity	molecular function	1/228	30/17354	0.327728	0.558351	0.506817	2.53713	EDNRA	1
GO:0004693	cyclin-dependent protein serine/threonine kinase activity	molecular function	1/228	30/17354	0.327728	0.558351	0.506817	2.53713	CDK6	1
GO:0005227	calcium activated cation channel activity	molecular function	1/228	30/17354	0.327728	0.558351	0.506817	2.53713	ANO1	1
GO:0035250	UDP-galactosyltransferase activity	molecular function	1/228	30/17354	0.327728	0.558351	0.506817	2.53713	WDFY3	1
GO:0097718	disordered domain specific binding	molecular function	1/228	30/17354	0.327728	0.558351	0.506817	2.53713	NUMA1	1
GO:1901682	sulfur compound transmembrane transporter activity	molecular function	1/228	30/17354	0.327728	0.558351	0.506817	2.53713	ABCC1	1
GO:0008081	phosphoric diester hydrolase activity	molecular function	2/228	90/17354	0.33161	0.562999	0.511036	1.69142	EDNRA/PDE5A	2
GO:0005158	insulin receptor binding	molecular function	1/228	31/17354	0.336575	0.562999	0.511036	2.45529	IGF1R	1
GO:0005487	nucleocytoplasmic transporter activity	molecular function	1/228	31/17354	0.336575	0.562999	0.511036	2.45529	NUP214	1
GO:0030332	cyclin binding	molecular function	1/228	31/17354	0.336575	0.562999	0.511036	2.45529	CDK6	1
GO:0050699	WW domain binding	molecular function	1/228	31/17354	0.336575	0.562999	0.511036	2.45529	ENAH	1
GO:0097472	cyclin-dependent protein kinase activity	molecular function	1/228	31/17354	0.336575	0.562999	0.511036	2.45529	CDK6	1
GO:0001158	enhancer sequence-specific DNA binding	molecular function	2/228	92/17354	0.341203	0.569016	0.516498	1.65465	CHD4/GATAD2B	2
GO:0005501	retinoid binding	molecular function	1/228	32/17354	0.345307	0.570099	0.517481	2.37856	NR2F2	1
GO:0042169	SH2 domain binding	molecular function	1/228	32/17354	0.345307	0.570099	0.517481	2.37856	ABL1	1
GO:0061630	ubiquitin protein ligase activity	molecular function	4/228	226/17354	0.345757	0.570099	0.517481	1.34715	CBL/HUWE1/RNF152/RNF5	4
GO:0099106	ion channel regulator activity	molecular function	2/228	93/17354	0.345984	0.570099	0.517481	1.63686	CHP1/FLNA	2
GO:0032266	phosphatidylinositol-3-phosphate binding	molecular function	1/228	33/17354	0.353924	0.580598	0.527011	2.30649	HIP1	1
GO:0051427	hormone receptor binding	molecular function	3/228	161/17354	0.354814	0.580598	0.527011	1.41827	ACTN4/GNAO1/TGFB1I1	3
GO:0004867	serine-type endopeptidase inhibitor activity	molecular function	2/228	95/17354	0.355511	0.580598	0.527011	1.6024	A2M/CRIM1	2
GO:0061659	ubiquitin-like protein ligase activity	molecular function	4/228	231/17354	0.36067	0.581572	0.527895	1.31799	CBL/HUWE1/RNF152/RNF5	4
GO:0008376	acetylgalactosaminyltransferase activity	molecular function	1/228	34/17354	0.362429	0.581572	0.527895	2.23865	GALNT2	1
GO:0015020	glucuronosyltransferase activity	molecular function	1/228	34/17354	0.362429	0.581572	0.527895	2.23865	EXT1	1
GO:0016709	oxidoreductase activity, acting on paired donors, with incorporation or reduction of molecular oxygen, NAD(P)H as one donor, and incorporation of one atom of oxygen	molecular function	1/228	34/17354	0.362429	0.581572	0.527895	2.23865	MICAL2	1
GO:0019840	isoprenoid binding	molecular function	1/228	34/17354	0.362429	0.581572	0.527895	2.23865	NR2F2	1
GO:0042887	amide transmembrane transporter activity	molecular function	1/228	34/17354	0.362429	0.581572	0.527895	2.23865	ABCC1	1
GO:0004003	ATP-dependent DNA helicase activity	molecular function	1/228	35/17354	0.370822	0.5916	0.536998	2.17469	CHD4	1
GO:0008378	galactosyltransferase activity	molecular function	1/228	35/17354	0.370822	0.5916	0.536998	2.17469	WDFY3	1
GO:0015932	nucleobase-containing compound transmembrane transporter activity	molecular function	1/228	36/17354	0.379105	0.599616	0.544274	2.11428	SIDT2	1
GO:0017080	sodium channel regulator activity	molecular function	1/228	36/17354	0.379105	0.599616	0.544274	2.11428	ATP2B4	1
GO:0051119	sugar transmembrane transporter activity	molecular function	1/228	36/17354	0.379105	0.599616	0.544274	2.11428	SLC23A2	1
GO:0004553	hydrolase activity, hydrolyzing O-glycosyl compounds	molecular function	2/228	101/17354	0.383781	0.605277	0.549413	1.50721	GANAB/GLB1L	2
GO:0005547	phosphatidylinositol-3,4,5-trisphosphate binding	molecular function	1/228	37/17354	0.387279	0.607324	0.551271	2.05714	GAB2	1
GO:0030551	cyclic nucleotide binding	molecular function	1/228	37/17354	0.387279	0.607324	0.551271	2.05714	PDE5A	1
GO:0015662	ATPase activity, coupled to transmembrane movement of ions, phosphorylative mechanism	molecular function	1/228	38/17354	0.395346	0.616472	0.559575	2.003	ATP2B4	1
GO:0017069	snRNA binding	molecular function	1/228	38/17354	0.395346	0.616472	0.559575	2.003	RBPMS	1
GO:0003755	peptidyl-prolyl cis-trans isomerase activity	molecular function	1/228	39/17354	0.403308	0.627115	0.569235	1.95164	PPIA	1
GO:0035326	enhancer binding	molecular function	2/228	106/17354	0.406928	0.629514	0.571413	1.43611	CHD4/GATAD2B	2
GO:0016829	lyase activity	molecular function	3/228	176/17354	0.408176	0.629514	0.571413	1.2974	ADCY3/GUCY1A3/GUCY1B3	3
GO:0015026	coreceptor activity	molecular function	1/228	40/17354	0.411165	0.629514	0.571413	1.90285	ITGB1	1
GO:0016877	ligase activity, forming carbon-sulfur bonds	molecular function	1/228	40/17354	0.411165	0.629514	0.571413	1.90285	UBA1	1
GO:0044390	ubiquitin-like protein conjugating enzyme binding	molecular function	1/228	40/17354	0.411165	0.629514	0.571413	1.90285	RNF5	1
GO:0072509	divalent inorganic cation transmembrane transporter activity	molecular function	3/228	177/17354	0.411693	0.629514	0.571413	1.29007	ATP2B4/CNNM2/DENND5A	3
GO:0042826	histone deacetylase binding	molecular function	2/228	108/17354	0.416071	0.633543	0.57507	1.40952	CHD4/HEY2	2
GO:0001191	transcriptional repressor activity, RNA polymerase II transcription factor binding	molecular function	1/228	41/17354	0.418919	0.633543	0.57507	1.85644	CREBBP	1
GO:0003899	DNA-directed 5'-3' RNA polymerase activity	molecular function	1/228	41/17354	0.418919	0.633543	0.57507	1.85644	POLR2A	1
GO:0016859	cis-trans isomerase activity	molecular function	1/228	41/17354	0.418919	0.633543	0.57507	1.85644	PPIA	1
GO:0015197	peptide transporter activity	molecular function	2/228	110/17354	0.425142	0.63733	0.578507	1.38389	ABCC1/NUP214	2
GO:0001105	RNA polymerase II transcription coactivator activity	molecular function	1/228	42/17354	0.426572	0.63733	0.578507	1.81224	CREBBP	1
GO:0004712	protein serine/threonine/tyrosine kinase activity	molecular function	1/228	42/17354	0.426572	0.63733	0.578507	1.81224	MAPK1	1
GO:0015036	disulfide oxidoreductase activity	molecular function	1/228	42/17354	0.426572	0.63733	0.578507	1.81224	SH3BGRL3	1
GO:0000982	transcription factor activity, RNA polymerase II core promoter proximal region sequence-specific binding	molecular function	6/228	400/17354	0.429521	0.63733	0.578507	1.14171	CREB3L2/CREBBP/KLF8/MTF1/NFAT5/ZFHX3	6
GO:0000993	RNA polymerase II core binding	molecular function	1/228	43/17354	0.434124	0.63733	0.578507	1.77009	AGO1	1
GO:0015144	carbohydrate transmembrane transporter activity	molecular function	1/228	43/17354	0.434124	0.63733	0.578507	1.77009	SLC23A2	1
GO:0015485	cholesterol binding	molecular function	1/228	43/17354	0.434124	0.63733	0.578507	1.77009	ANXA6	1
GO:0034062	5'-3' RNA polymerase activity	molecular function	1/228	43/17354	0.434124	0.63733	0.578507	1.77009	POLR2A	1
GO:0050681	androgen receptor binding	molecular function	1/228	43/17354	0.434124	0.63733	0.578507	1.77009	TGFB1I1	1
GO:0097747	RNA polymerase activity	molecular function	1/228	43/17354	0.434124	0.63733	0.578507	1.77009	POLR2A	1
GO:0051082	unfolded protein binding	molecular function	2/228	113/17354	0.438611	0.642211	0.582937	1.34715	PPIA/UGGT1	2
GO:0004407	histone deacetylase activity	molecular function	1/228	44/17354	0.441577	0.644842	0.585326	1.72986	CHD4	1
GO:0042626	ATPase activity, coupled to transmembrane movement of substances	molecular function	2/228	114/17354	0.443063	0.645305	0.585746	1.33533	ABCC1/ATP2B4	2
GO:0022839	ion gated channel activity	molecular function	1/228	45/17354	0.448932	0.650421	0.59039	1.69142	ANO1	1
GO:0033558	protein deacetylase activity	molecular function	1/228	45/17354	0.448932	0.650421	0.59039	1.69142	CHD4	1
GO:0016820	hydrolase activity, acting on acid anhydrides, catalyzing transmembrane movement of substances	molecular function	2/228	116/17354	0.451907	0.653018	0.592747	1.31231	ABCC1/ATP2B4	2
GO:1990939	ATP-dependent microtubule motor activity	molecular function	1/228	46/17354	0.456191	0.657487	0.596803	1.65465	DYNC1H1	1
GO:0005080	protein kinase C binding	molecular function	1/228	47/17354	0.463355	0.662621	0.601464	1.61945	ABL1	1
GO:0016860	intramolecular oxidoreductase activity	molecular function	1/228	47/17354	0.463355	0.662621	0.601464	1.61945	QSOX1	1
GO:0018024	histone-lysine N-methyltransferase activity	molecular function	1/228	47/17354	0.463355	0.662621	0.601464	1.61945	KMT2A	1
GO:0030246	carbohydrate binding	molecular function	4/228	267/17354	0.466625	0.665574	0.604144	1.14029	GALNT2/GANAB/LGALS1/TINAGL1	4
GO:0008234	cysteine-type peptidase activity	molecular function	3/228	194/17354	0.470335	0.665831	0.604378	1.17702	CAPN2/CAPNS1/TRRAP	3
GO:0032934	sterol binding	molecular function	1/228	48/17354	0.470424	0.665831	0.604378	1.58571	ANXA6	1
GO:0051018	protein kinase A binding	molecular function	1/228	48/17354	0.470424	0.665831	0.604378	1.58571	WASF2	1
GO:0003678	DNA helicase activity	molecular function	1/228	49/17354	0.477401	0.670548	0.608659	1.55335	CHD4	1
GO:0004879	nuclear receptor activity	molecular function	1/228	49/17354	0.477401	0.670548	0.608659	1.55335	NR2F2	1
GO:0098531	transcription factor activity, direct ligand regulated sequence-specific DNA binding	molecular function	1/228	49/17354	0.477401	0.670548	0.608659	1.55335	NR2F2	1
GO:0015399	primary active transmembrane transporter activity	molecular function	2/228	123/17354	0.482222	0.671674	0.609681	1.23763	ABCC1/ATP2B4	2
GO:0015405	P-P-bond-hydrolysis-driven transmembrane transporter activity	molecular function	2/228	123/17354	0.482222	0.671674	0.609681	1.23763	ABCC1/ATP2B4	2
GO:0016298	lipase activity	molecular function	2/228	123/17354	0.482222	0.671674	0.609681	1.23763	ABHD2/EDNRA	2
GO:0005044	scavenger receptor activity	molecular function	1/228	50/17354	0.484287	0.671674	0.609681	1.52228	TINAGL1	1
GO:0034987	immunoglobulin receptor binding	molecular function	1/228	50/17354	0.484287	0.671674	0.609681	1.52228	FLNA	1
GO:0016763	transferase activity, transferring pentosyl groups	molecular function	1/228	51/17354	0.491082	0.676003	0.61361	1.49243	XYLT1	1
GO:0043175	RNA polymerase core enzyme binding	molecular function	1/228	51/17354	0.491082	0.676003	0.61361	1.49243	AGO1	1
GO:0052742	phosphatidylinositol kinase activity	molecular function	1/228	51/17354	0.491082	0.676003	0.61361	1.49243	PI4KA	1
GO:0016798	hydrolase activity, acting on glycosyl bonds	molecular function	2/228	126/17354	0.494896	0.679559	0.616839	1.20816	GANAB/GLB1L	2
GO:0008146	sulfotransferase activity	molecular function	1/228	52/17354	0.497788	0.681833	0.618903	1.46373	CHST3	1
GO:0020037	heme binding	molecular function	2/228	128/17354	0.503236	0.687486	0.624034	1.18928	GUCY1A3/GUCY1B3	2
GO:0043022	ribosome binding	molecular function	1/228	53/17354	0.504406	0.687486	0.624034	1.43611	PELO	1
GO:0015370	solute:sodium symporter activity	molecular function	1/228	54/17354	0.510937	0.694673	0.630557	1.40952	SLC23A2	1
GO:0042578	phosphoric ester hydrolase activity	molecular function	5/228	360/17354	0.513161	0.694878	0.630744	1.05714	CTDSP2/EDNRA/NT5DC2/PDE5A/PTPRG	5
GO:0004402	histone acetyltransferase activity	molecular function	1/228	55/17354	0.517382	0.694878	0.630744	1.38389	CREBBP	1
GO:0015296	anion:cation symporter activity	molecular function	1/228	55/17354	0.517382	0.694878	0.630744	1.38389	SLC23A2	1
GO:0043621	protein self-association	molecular function	1/228	55/17354	0.517382	0.694878	0.630744	1.38389	ATXN1	1
GO:0097110	scaffold protein binding	molecular function	1/228	55/17354	0.517382	0.694878	0.630744	1.38389	ATP2B4	1
GO:0002020	protease binding	molecular function	2/228	132/17354	0.519648	0.696228	0.631969	1.15324	A2M/ITGB1	2
GO:0001098	basal transcription machinery binding	molecular function	1/228	56/17354	0.523743	0.698324	0.633872	1.35918	AGO1	1
GO:0001099	basal RNA polymerase II transcription machinery binding	molecular function	1/228	56/17354	0.523743	0.698324	0.633872	1.35918	AGO1	1
GO:0016765	transferase activity, transferring alkyl or aryl (other than methyl) groups	molecular function	1/228	57/17354	0.530021	0.70161	0.636854	1.33533	SRM	1
GO:0019213	deacetylase activity	molecular function	1/228	57/17354	0.530021	0.70161	0.636854	1.33533	CHD4	1
GO:0061733	peptide-lysine-N-acetyltransferase activity	molecular function	1/228	57/17354	0.530021	0.70161	0.636854	1.33533	CREBBP	1
GO:1901981	phosphatidylinositol phosphate binding	molecular function	2/228	135/17354	0.531719	0.702175	0.637367	1.12762	GAB2/HIP1	2
GO:0015085	calcium ion transmembrane transporter activity	molecular function	2/228	136/17354	0.535697	0.703067	0.638176	1.11932	ATP2B4/DENND5A	2
GO:0016779	nucleotidyltransferase activity	molecular function	2/228	136/17354	0.535697	0.703067	0.638176	1.11932	ABL1/POLR2A	2
GO:0033293	monocarboxylic acid binding	molecular function	1/228	58/17354	0.536216	0.703067	0.638176	1.31231	NR2F2	1
GO:0035257	nuclear hormone receptor binding	molecular function	2/228	137/17354	0.539651	0.704226	0.639228	1.11115	ACTN4/TGFB1I1	2
GO:0046906	tetrapyrrole binding	molecular function	2/228	137/17354	0.539651	0.704226	0.639228	1.11115	GUCY1A3/GUCY1B3	2
GO:0019843	rRNA binding	molecular function	1/228	59/17354	0.542329	0.70439	0.639378	1.29007	MRPS6	1
GO:0042054	histone methyltransferase activity	molecular function	1/228	59/17354	0.542329	0.70439	0.639378	1.29007	KMT2A	1
GO:0001190	transcriptional activator activity, RNA polymerase II transcription factor binding	molecular function	1/228	60/17354	0.548363	0.707234	0.641959	1.26857	CREBBP	1
GO:0016279	protein-lysine N-methyltransferase activity	molecular function	1/228	60/17354	0.548363	0.707234	0.641959	1.26857	KMT2A	1
GO:0070491	repressing transcription factor binding	molecular function	1/228	60/17354	0.548363	0.707234	0.641959	1.26857	CHD4	1
GO:0016278	lysine N-methyltransferase activity	molecular function	1/228	61/17354	0.554317	0.713247	0.647417	1.24777	KMT2A	1
GO:0030276	clathrin binding	molecular function	1/228	62/17354	0.560193	0.719132	0.652759	1.22765	HIP1	1
GO:0003684	damaged DNA binding	molecular function	1/228	63/17354	0.565992	0.72489	0.657986	1.20816	CREBBP	1
GO:0048365	Rac GTPase binding	molecular function	1/228	64/17354	0.571715	0.73017	0.662778	1.18928	FLNA	1
GO:0001227	transcriptional repressor activity, RNA polymerase II transcription regulatory region sequence-specific binding	molecular function	3/228	226/17354	0.57276	0.73017	0.662778	1.01036	CREBBP/KLF8/ZFHX3	3
GO:0016853	isomerase activity	molecular function	2/228	146/17354	0.574189	0.730305	0.662901	1.04266	PPIA/QSOX1	2
GO:0019829	cation-transporting ATPase activity	molecular function	1/228	65/17354	0.577363	0.730973	0.663507	1.17099	ATP2B4	1
GO:0034212	peptide N-acetyltransferase activity	molecular function	1/228	65/17354	0.577363	0.730973	0.663507	1.17099	CREBBP	1
GO:0046934	phosphatidylinositol-4,5-bisphosphate 3-kinase activity	molecular function	1/228	66/17354	0.582936	0.734659	0.666853	1.15324	PDGFRB	1
GO:0070063	RNA polymerase binding	molecular function	1/228	66/17354	0.582936	0.734659	0.666853	1.15324	AGO1	1
GO:0004722	protein serine/threonine phosphatase activity	molecular function	1/228	68/17354	0.593865	0.746728	0.677808	1.11932	CTDSP2	1
GO:0004857	enzyme inhibitor activity	molecular function	5/228	395/17354	0.595744	0.747388	0.678407	0.963469	A2M/ATP2B4/CHP1/CRIM1/FRY	5
GO:0052813	phosphatidylinositol bisphosphate kinase activity	molecular function	1/228	69/17354	0.599222	0.750046	0.68082	1.1031	PDGFRB	1
GO:0008757	S-adenosylmethionine-dependent methyltransferase activity	molecular function	2/228	154/17354	0.603281	0.751551	0.682186	0.988494	ICMT/KMT2A	2
GO:0002039	p53 binding	molecular function	1/228	70/17354	0.604508	0.751551	0.682186	1.08734	CREBBP	1
GO:0004702	signal transducer, downstream of receptor, with serine/threonine kinase activity	molecular function	1/228	70/17354	0.604508	0.751551	0.682186	1.08734	MAPK1	1
GO:0016782	transferase activity, transferring sulfur-containing groups	molecular function	1/228	71/17354	0.609725	0.756333	0.686527	1.07203	CHST3	1
GO:0070405	ammonium ion binding	molecular function	1/228	72/17354	0.614874	0.76101	0.690772	1.05714	ESYT2	1
GO:0035004	phosphatidylinositol 3-kinase activity	molecular function	1/228	74/17354	0.624969	0.770051	0.698978	1.02857	PDGFRB	1
GO:0050660	flavin adenine dinucleotide binding	molecular function	1/228	74/17354	0.624969	0.770051	0.698978	1.02857	MICAL2	1
GO:0043178	alcohol binding	molecular function	1/228	75/17354	0.629917	0.774419	0.702944	1.01485	ANXA6	1
GO:0008013	beta-catenin binding	molecular function	1/228	81/17354	0.658271	0.805689	0.731327	0.939679	VCL	1
GO:0008094	DNA-dependent ATPase activity	molecular function	1/228	81/17354	0.658271	0.805689	0.731327	0.939679	CHD4	1
GO:0005254	chloride channel activity	molecular function	1/228	82/17354	0.662782	0.809415	0.73471	0.92822	ANO1	1
GO:0004866	endopeptidase inhibitor activity	molecular function	2/228	173/17354	0.666305	0.811922	0.736985	0.879931	A2M/CRIM1	2
GO:0008080	N-acetyltransferase activity	molecular function	1/228	84/17354	0.671627	0.816603	0.741234	0.906119	CREBBP	1
GO:0004721	phosphoprotein phosphatase activity	molecular function	2/228	176/17354	0.675487	0.819492	0.743856	0.864932	CTDSP2/PTPRG	2
GO:0048037	cofactor binding	molecular function	3/228	265/17354	0.679683	0.822774	0.746835	0.861668	ACLY/AOC3/MICAL2	3
GO:0061135	endopeptidase regulator activity	molecular function	2/228	179/17354	0.684463	0.825101	0.748948	0.850436	A2M/CRIM1	2
GO:0016791	phosphatase activity	molecular function	3/228	267/17354	0.684595	0.825101	0.748948	0.855214	CTDSP2/NT5DC2/PTPRG	3
GO:0016811	hydrolase activity, acting on carbon-nitrogen (but not peptide) bonds, in linear amides	molecular function	1/228	88/17354	0.688629	0.826354	0.750085	0.864932	CHD4	1
GO:0035258	steroid hormone receptor binding	molecular function	1/228	88/17354	0.688629	0.826354	0.750085	0.864932	TGFB1I1	1
GO:0030414	peptidase inhibitor activity	molecular function	2/228	182/17354	0.693236	0.830078	0.753466	0.836418	A2M/CRIM1	2
GO:0031406	carboxylic acid binding	molecular function	2/228	184/17354	0.698972	0.833113	0.75622	0.827326	CD44/NR2F2	2
GO:0004896	cytokine receptor activity	molecular function	1/228	91/17354	0.700802	0.833113	0.75622	0.836418	CD44	1
GO:0001077	transcriptional activator activity, RNA polymerase II core promoter proximal region sequence-specific binding	molecular function	3/228	274/17354	0.701347	0.833113	0.75622	0.833365	CREB3L2/MTF1/NFAT5	3
GO:0043177	organic acid binding	molecular function	2/228	185/17354	0.701807	0.833113	0.75622	0.822854	CD44/NR2F2	2
GO:0005496	steroid binding	molecular function	1/228	92/17354	0.704754	0.834816	0.757766	0.827326	ANXA6	1
GO:0004497	monooxygenase activity	molecular function	1/228	94/17354	0.712502	0.838595	0.761196	0.809724	MICAL2	1
GO:0008170	N-methyltransferase activity	molecular function	1/228	94/17354	0.712502	0.838595	0.761196	0.809724	KMT2A	1
GO:0015108	chloride transmembrane transporter activity	molecular function	1/228	94/17354	0.712502	0.838595	0.761196	0.809724	ANO1	1
GO:0004860	protein kinase inhibitor activity	molecular function	1/228	95/17354	0.7163	0.841271	0.763625	0.8012	CHP1	1
GO:0005253	anion channel activity	molecular function	1/228	96/17354	0.720047	0.843877	0.765991	0.792855	ANO1	1
[truncated: 81 more rows]

## Sheet: Down gene KEGG enrichment
pathID	pathDescription	geneRatio	bgRatio	pvalue	padj	qvalue	enrichScore	overlapGeneList	overlapGeneCount
[truncated: 117 more rows]
